# Supplementary material for: Effects of Valproic Acid and Dexamethasone Administration on Early Bio-Markers and Gene Expression Profile in Acute Kidney Ischemia-Reperfusion Injury in the Rat
Source: PLoS One. 2015 May 13;10(5):e0126622. doi: 10.1371/journal.pone.0126622 (PMC4430309; doi:10.1371/journal.pone.0126622)
Supplement: S3 Table — (XLSX) [file pone.0126622.s003.xlsx]

## Sheet: Summary
S3 Table. Complete list of Differentially Expressed Genes (DEGs)
	+/- 2 Fold change, <0.05 FDR
	3h		24h		120H
	Up	Down	Up	Down	Up	Down
No Treatment	431	63	685	609	188	232
Dexamethasone	586	95	363	368	689	499
Valproic acid	190	64	858	512	2	0

## Sheet: DEG-None
File 1. Differentially Expressed Genes (DEGs) in animals with no treatment
					3 Hours			24 Hours			120 Hours
Probeset ID	gene_assignment	Gene Symbol	RefSeq		p-value(Yes * None * 3 vs. no * Control * 0)	Fold-Change(Yes * None * 3 vs. no * Control * 0)		p-value(Yes * None * 24 vs. no * Control * 0)	Fold-Change(Yes * None * 24 vs. no * Control * 0)		p-value(Yes * None * 120 vs. no * Control * 0)	Fold-Change(Yes * None * 120 vs. no * Control * 0)						Table 2. Top Upregulated Genes in Kidney with NO Treatment
10772325	NM_001008763 // Lrrc66 // leucine rich repeat containing 66 // 14p11 // 289587 /// ENSR	Lrrc66	NM_001008763		0.00630845	-3.18083		0.000284222	-5.47871		0.00357879	-3.46744						3 Hours				24 Hours				120 Hours
10725289	ENSRNOT00000021249 // Gp2 // glycoprotein 2 (zymogen granule membrane) // 1q35 // 17145	Gp2	ENSRNOT00000021249		0.00109466	-3.20069		3.50301e-05	-5.16188		0.00176422	-3.0256			Genes at all time points			Gene	Pvalue	Fold Change		Gene	Pvalue	Fold Change		Gene	Pvalue	Fold Change
10910376	NM_012540 // Cyp1a1 // cytochrome P450, family 1, subfamily a, polypeptide 1 // 8q24 //	Cyp1a1	NM_012540		0.00856391	-2.12818		5.25622e-06	-4.65925		1.31978e-07	-5.90936			Early Gene Response Only			Hspa1b	4.91814e-10	23.2937		Havcr1	9.79779e-06	47.1196		Havcr1	3.17788e-05	28.7838
10737949	NM_138521 // Ppp1r1b // protein phosphatase 1, regulatory (inhibitor) subunit 1B // 10q	Ppp1r1b	NM_138521		0.00273052	-2.35536		4.96767e-06	-4.54351		0.00140347	-2.51267			Mid Gene Response Only			Hspa1b	3.13411e-10	22.9081		Fosl1	7.4813e-06	14.705		Lcn2	4.66923e-05	10.4631
10869474	NR_032279 // Mir455 // microRNA mir-455 // --- // 100314205	Mir455	NR_032279		0.00315023	-2.40407		0.000128386	-3.5289		0.00145455	-2.60033			Late Gene Only			Atf3	5.81594e-08	22.4018		Lamc2	2.27027e-05	11.8206		Fgb	1.79873e-05	7.04216
10790896	NM_001170604 // Il12rb1 // interleukin 12 receptor, beta 1 // 16p14 // 171333	Il12rb1	NM_001170604		0.00283628	-2.01407		0.000228381	-2.58338		0.00234621	-2.04515			One or more Response			Hmox1	5.01921e-13	20.9547		Lcn2	8.91139e-05	10.7468		A2m	3.9588e-07	6.40695
10854463	ENSRNOT00000030090 // Agbl3 // ATP/GTP binding protein-like 3 // 4q22 // 500076	Agbl3	ENSRNOT00000030090		1.15638e-06	-2.90507		3.37748e-05	-2.50374		0.000104149	-2.2187						Fgf23	1.06243e-09	16.1501		Hmox1	2.16115e-09	10.2683		Il19	0.000797912	5.35847
10771771	NM_001025671 // Rassf6 // Ras association (RalGDS/AF-6) domain family member 6 // 14p22	Rassf6	NM_001025671		0.000178254	-2.32812		0.000862369	-2.18054		0.00150353	-2.00343						Fosl1	3.62733e-06	14.1348		Tgm1	4.88062e-05	10.1647		Fam129a	0.000473798	5.1846
10730691	ENSRNOT00000016645 // Col17a1 // collagen, type XVII, alpha 1 // 1q54 // 294027 /// NM_	Col17a1	ENSRNOT00000016645		0.000216082	-2.14834		0.00117375	-2.00377		0.000302597	-2.10293						Zfand2a	4.12255e-09	12.3979		Timp1	1.36298e-06	9.76457		Ptk6	0.000371846	4.7991
10820835	NM_019217 // Map1b // microtubule-associated protein 1B // 2q12 // 29456 /// ENSRNOT000	Map1b	NM_019217		0.00219917	2.20235		0.00912501	2.01339		0.000853976	2.38922						Rnd1	6.77028e-08	12.1107		Hspa1b	2.97674e-06	8.94474		Adra1d	0.000690847	4.67594
10757119	NM_001033679 // Prkar1b // protein kinase, cAMP dependent regulatory, type I, beta // 1	Prkar1b	NM_001033679		0.000648987	2.18529		0.00297287	2.0289		0.000467742	2.2381						Hspb1	2.03146e-10	11.4949		Olr1	7.75759e-05	7.82067		Il24	0.000214487	4.67242
10858967	ENSRNOT00000048529 // Tnfrsf1a // tumor necrosis factor receptor superfamily, member 1a	Tnfrsf1a	ENSRNOT00000048529		1.32008e-05	2.44339		3.07426e-05	2.44846		0.000359698	2.00967						Hbegf	5.61802e-07	10.2457		Rnd1	1.03285e-05	7.42056		Gpnmb	0.00143389	4.57113
10803991	ENSRNOT00000023977 // Cd14 // CD14 molecule // 18p11 // 60350 /// NM_021744 // Cd14 //	Cd14	ENSRNOT00000023977		0.00656941	2.11125		0.00183722	2.51941		0.00132508	2.46394						Selp	7.13471e-09	9.66623		Tubb6	1.47177e-05	7.28291		B4galnt4	6.69924e-05	4.55987
10929725	---		---		0.000908506	2.33635		0.000604013	2.54922		0.000344847	2.52903						Socs3	7.37883e-09	8.7226		PVR	2.62307e-06	7.14672		Timp1	0.000328205	4.37407
10767951	ENSRNOT00000009712 // Shisa4 // shisa homolog 4 (Xenopus laevis) // 13q13 // 360848 ///	Shisa4	ENSRNOT00000009712		0.00344384	2.15866		0.000848091	2.58257		0.000485008	2.56659						Prss22	5.09315e-06	8.16974		Socs3	2.19151e-07	7.05388		Cthrc1	1.17502e-05	4.33816
10940529	---		---		4.5261e-07	3.60885		0.000128565	2.58827		0.00193193	2.01231						Chac1	5.85818e-08	7.77883		Atf3	0.00028297	7.00898		Lox	1.14415e-07	4.27421
10854139	NM_001191862 // Flnc // filamin C, gamma // 4q22 // 362332 /// ENSRNOT00000027237 // Fl	Flnc	NM_001191862		0.00105328	2.14837		7.66114e-05	2.7612		0.00158227	2.08213						Rgs16	3.93654e-11	7.75138		Il19	0.000318329	6.9294		Cd44	0.000404094	4.25556
10804463	NM_017061 // Lox // lysyl oxidase // 18q11 // 24914 /// ENSRNOT00000019844 // Lox // ly	Lox	NM_017061		0.00107029	2.19115		8.79715e-05	2.80873		1.14415e-07	4.27421						--	2.38694e-09	7.40586		Krt17	8.15719e-06	6.70037		Col8a1	3.28668e-05	4.19269
10719593	NM_001109422 // Bcl3 // B-cell CLL/lymphoma 3 // 1q21 // 680611 /// ENSRNOT00000025913	Bcl3	NM_001109422		4.03153e-05	3.01041		0.000144517	2.89357		0.000389122	2.51474						Havcr1	0.00762546	7.37335		Gabrp	3.27345e-05	6.6572		Tubb6	0.000667053	4.02584
10881124	NM_001007554 // Fblim1 // filamin binding LIM protein 1 // 5q36 // 362650 /// ENSRNOT00	Fblim1	NM_001007554		0.0019874	2.11327		6.68665e-05	2.92338		2.41397e-05	2.96516						Plaur	4.06844e-07	7.1911		Myc	1.87739e-06	6.63567		Gabrp	0.000774231	3.9891
10765534	NM_023959 // Adamts4 // ADAM metallopeptidase with thrombospondin type 1 motif, 4 // 13	Adamts4	NM_023959		1.03596e-05	3.10173		4.65229e-05	2.95939		0.000368172	2.38433						Dnajb1	1.06113e-09	7.08355		Tnfrsf12a	3.90062e-07	6.63375		Cyp24a1	0.0020479	3.96242
10777677	NM_001100684 // Sh3bp2 // SH3-domain binding protein 2 // 14q21 // 305450 /// ENSRNOT00	Sh3bp2	NM_001100684		0.000295478	2.46934		4.72851e-05	3.02273		0.000626923	2.32855						Klf6	7.6942e-08	6.99728		Zfand2a	3.79919e-06	6.6244		Slc34a2	0.00124948	3.96084
10767243	NM_001007727 // Lypd1 // Ly6/Plaur domain containing 1 // 13q11 // 360838 /// ENSRNOT00	Lypd1	NM_001007727		0.00189441	2.21494		8.46769e-05	3.04763		0.000760331	2.39336
10750848	NM_001107095 // Nfkbiz // nuclear factor of kappa light polypeptide gene enhancer in B-	Nfkbiz	NM_001107095		0.000236377	3.1339		0.000559607	3.07562		0.0027564	2.45792
10930411	ENSRNOT00000021534 // Tgif1 // TGFB-induced factor homeobox 1 // 9q38 // 316742 /// NM_	Tgif1	ENSRNOT00000021534		0.00868593	2.34477		0.00120607	3.14181		0.00377208	2.58832
10817186	NM_031114 // S100a10 // S100 calcium binding protein A10 // 2q31-q34 // 81778 /// ENSRN	S100a10	NM_031114		0.000884416	2.15387		8.60902e-06	3.19985		0.00115668	2.11083
10787517	NM_019216 // Gdf15 // growth differentiation factor 15 // 16p14 // 29455 /// ENSRNOT000	Gdf15	NM_019216		1.83401e-05	4.29481		0.00050382	3.31195		0.000450881	3.12808
10740364	NM_001134873 // Ctps // CTP synthase // 5q36 // 313560 /// ENSRNOT00000013899 // Ctps /	Ctps	NM_001134873		0.000436509	2.25538		3.44773e-06	3.3894		0.00208486	2.00717						Table 3. Top Downregulated Genes in Kidney with NO Treatment
10792163	NM_053857 // Eif4ebp1 // eukaryotic translation initiation factor 4E binding protein 1	Eif4ebp1	NM_053857		0.00191326	2.1147		7.53197e-06	3.45382		0.00267548	2.05726						3 Hours				24 Hours				120 Hours
10749839	XM_573239 // Vgll3 // vestigial like 3 (Drosophila) // 11p12 // 498038 /// ENSRNOT00000	Vgll3	XM_573239		5.63108e-05	2.76822		4.48177e-06	3.58306		0.00105393	2.21408						Gene	Pvalue	Fold Change		Gene	Pvalue	Fold Change		Gene	Pvalue	Fold Change
10711575	NM_022849 // Dmbt1 // deleted in malignant brain tumors 1 // 1q37 // 170568 /// ENSRNOT	Dmbt1	NM_022849		1.91746e-06	2.48495		5.49741e-09	3.64561		3.37082e-06	2.41292						Dkk1	0.000362977	-2.25628		--	0.000982826	-6.61823		Cml1	0.00354892	-4.76133
10729269	NM_012904 // Anxa1 // annexin A1 // 1q51 // 25380 /// ENSRNOT00000023664 // Anxa1 // an	Anxa1	NM_012904		0.000297269	2.918		4.10254e-05	3.76014		0.00205452	2.43154						Qrsl1	1.14694e-06	-2.26985		Slc6a12	0.000401928	-6.7319		Slc22a9	0.002603	-4.96429
10870713	ENSRNOT00000017575 // Lrp8 // low density lipoprotein receptor-related protein 8, apoli	Lrp8	ENSRNOT00000017575		0.00155924	2.49353		2.25797e-05	3.9661		0.00430795	2.25554						RGD1565168	0.00101688	-2.30958		Dnase1	0.00190625	-6.81431		Anxa13	2.36218e-05	-5.08541
10872252	NM_138524 // A3galt2 // alpha 1,3-galactosyltransferase 2 // 5q36 // 171553 /// ENSRNOT	A3galt2	NM_138524		0.00698686	2.35081		9.5513e-05	4.01758		0.0028906	2.59887						Rassf6	0.000178254	-2.32812		Slc21a4	0.000438981	-7.05518		Hnmt	0.00439908	-5.10134
10830216	NM_001076553 // Pkib // protein kinase (cAMP-dependent, catalytic) inhibitor beta // 20	Pkib	NM_001076553		0.00741361	2.52033		0.000264324	4.0449		0.00440061	2.691						Hmx2	8.05909e-05	-2.32892		LOC100360091	9.40363e-05	-7.28085		Slco1a6	0.00415493	-5.40776
10862216	ENSRNOT00000020975 // Trpv5 // transient receptor potential cation channel, subfamily V	Trpv5	ENSRNOT00000020975		1.2708e-05	3.85604		1.82406e-05	4.04715		0.00176709	2.46419						Mir30e	1.24666e-05	-2.33683		Slco4c1	0.000267135	-7.28744		Slc6a12	0.000604858	-5.65424
10798702	NM_017128 // Inhba // inhibin beta-A // 17q12.1 // 29200 /// ENSRNOT00000019272 // Inhb	Inhba	NM_017128		0.000457051	2.69949		7.17407e-06	4.18482		0.00207716	2.35035						Ppp1r1b	0.00273052	-2.35536		Ppp1r1a	0.000162428	-7.29254		Cyp1a1	1.31978e-07	-5.90936
10752839	NM_024400 // Adamts1 // ADAM metallopeptidase with thrombospondin type 1 motif, 1 // 11	Adamts1	NM_024400		0.000693802	3.94538		0.00023603	4.96243		0.000709112	3.93421							0.000196146	-2.38652		Slc22a22	0.000535825	-7.3608		RGD1564347	6.18787e-05	-6.07736
10821698	ENSRNOT00000040847 // Osmr // oncostatin M receptor // 2q16 // 310132 /// NM_001005384	Osmr	ENSRNOT00000040847		2.165e-08	5.8286		4.86078e-07	4.96326		0.000163038	2.82768						Mir455	0.00315023	-2.40407		Dhrs7	0.00240025	-7.47529		Spata22	0.000114248	-6.07826
10940643	---		---		0.0014012	2.93727		1.26959e-05	5.3065		0.00336562	2.65771						--	7.56009e-05	-2.5379		--	0.000346912	-7.80111		Tff3	1.84739e-05	-6.11769
10767465	ENSRNOT00000006106 // Il24 // interleukin 24 // 13q13 // 170819 /// NM_133311 // Il24 /	Il24	ENSRNOT00000006106		0.00869056	2.82777		0.000112732	5.59273		0.000214487	4.67242						--	4.34775e-06	-2.60349		Slc15a2	2.17125e-05	-7.86835		Idi2l	5.5272e-05	-6.14272
10781166	NM_053021 // Clu // clusterin // 15p12 // 24854 /// ENSRNOT00000022095 // Clu // cluste	Clu	NM_053021		0.000833399	3.45951		2.37818e-05	5.75802		0.00030382	3.89806						--	0.000419785	-2.65754		Hnmt	0.000421608	-9.10707		Gucy1b2	0.000496904	-6.14571
10740869	ENSRNOT00000004842 // Tnfrsf12a // tumor necrosis factor receptor superfamily, member 1	Tnfrsf12a	ENSRNOT00000004842		1.45965e-07	6.5305		3.90062e-07	6.63375		0.000308355	3.16121						Arhgap4	0.00842575	-2.66979		Slco1a6	0.0005597	-9.15627		Dhrs7	0.00207442	-6.87333
10896814	NM_012603 // Myc // myelocytomatosis oncogene // 7q33 // 24577 /// ENSRNOT00000006188 /	Myc	NM_012603		1.59609e-06	6.05446		1.87739e-06	6.63567		0.000469513	3.35066						Agbl3	1.15638e-06	-2.90507		Slc22a9	0.000138156	-9.39316		Rgn	0.000652833	-7.70076
10749372	NM_053565 // Socs3 // suppressor of cytokine signaling 3 // 10q32.3 // 89829 /// ENSRNO	Socs3	NM_053565		7.37883e-09	8.7226		2.19151e-07	7.05388		0.000173782	3.35235						Lrrc66	0.00630845	-3.18083		Egf	0.000445093	-9.48923		Cyp2c11	9.5969e-05	-7.8023
10802422	NM_001025675 // Tubb6 // tubulin, beta 6 class V // 18q12.1 // 307351 /// ENSRNOT000000	Tubb6	NM_001025675		0.00264935	3.34479		1.47177e-05	7.28291		0.000667053	4.02584						Tril	8.80673e-08	-3.19481		Slco1a5	0.00206977	-9.64787		--	0.000123502	-8.46955
10936482	NM_053819 // Timp1 // TIMP metallopeptidase inhibitor 1 // Xq12 // 116510 /// ENSRNOT00	Timp1	NM_053819		0.000570098	4.07434		1.36298e-06	9.76457		0.000328205	4.37407						Gp2	0.00109466	-3.20069		Rgn	0.000245462	-10.6022		Slco1a5	0.00107354	-9.87035
10733017	ENSRNOT00000009573 // Havcr1 // hepatitis A virus cellular receptor 1 // 10q21 // 28693	Havcr1	ENSRNOT00000009573		0.00762546	7.37335		9.79779e-06	47.1196		3.17788e-05	28.7838						Mtmr7	4.79941e-07	-3.27175		LOC361914	0.00235023	-10.6583		Cacng5	0.000424642	-13.2158
10826607	NM_019276 // Ugt8 // UDP glycosyltransferase 8 // 2q42 // 50555 /// ENSRNOT00000012676	Ugt8	NM_019276		0.000486392	-3.34355												Ugt8	0.000486392	-3.34355		Cacng5	0.0016299	-11.0553		Slc7a12	7.83264e-05	-21.2531
10862605	NM_001034010 // Tril // TLR4 interactor with leucine-rich repeats // 4q24 // 362364 ///	Tril	NM_001034010		8.80673e-08	-3.19481												Casr	0.000361556	-3.51324		Slc7a12	0.00185221	-11.5357		LOC361914	3.33819e-05	-25.2547
10936021	ENSRNOT00000056344 // Arhgap4 // Rho GTPase activating protein 4 // Xq37 // 246249 ///	Arhgap4	ENSRNOT00000056344		0.00842575	-2.66979
10813357	---		---		0.000196146	-2.38652
10879444	NR_031840 // Mir30e // microRNA mir-30e // --- // 100314153	Mir30e	NR_031840		1.24666e-05	-2.33683												Three Way ANOVA with Contrasts: Treatment X Time X Untreated
10711683	NM_001106303 // Hmx2 // H6 family homeobox 2 // 1q41 // 293538 /// ENSRNOT00000028011 /	Hmx2	NM_001106303		8.05909e-05	-2.32892												Contrasts : NO TX 3 vs. CTRL 3
10833837	ENSRNOT00000018892 // Qrsl1 // glutaminyl-tRNA synthase (glutamine-hydrolyzing)-like 1	Qrsl1	ENSRNOT00000018892		1.14694e-06	-2.26985												Contrasts : NO TX 24 vs. CTRL 24
10729667	NM_001106350 // Dkk1 // dickkopf 1 homolog (Xenopus laevis) // 1q52 // 293897 /// ENSRN	Dkk1	NM_001106350		0.000362977	-2.25628												Contrasts : NO TX 120 vs. CTRL 120
10721116	ENSRNOT00000017166 // LOC100360318 // morphine related protein-2-like // --- // 1003603	LOC100360318	ENSRNOT00000017166		0.00283147	-2.23985
10872131	XM_002729531 // LOC100361631 // hypothetical protein LOC100361631 // --- // 100361631 /	LOC100361631	XM_002729531		0.00267547	-2.23034
10725279	NM_001106304 // Gprc5b // G protein-coupled receptor, family C, group 5, member B // 1q	Gprc5b	NM_001106304		0.00206557	-2.22713
10901993	NM_001108085 // Cradd // CASP2 and RIPK1 domain containing adaptor with death domain //	Cradd	NM_001108085		9.19983e-09	-2.18442
10837424	NM_031349 // Aplnr // apelin receptor // 3q24 // 83518 /// ENSRNOT00000012379 // Aplnr	Aplnr	NM_031349		0.00331109	-2.16812
10721218	---		---		0.000178641	-2.15632
10936321	---		---		5.41226e-09	-2.155
10742977	NM_001107004 // Zfp39 // zinc finger protein 39 // 10q22 // 303173 /// ENSRNOT000000199	Zfp39	NM_001107004		1.64718e-05	-2.1288
10914682	NM_023024 // Dync2h1 // dynein cytoplasmic 2 heavy chain 1 // 8q11 // 65209 /// AB04188	Dync2h1	NM_023024		1.75693e-05	-2.12614
10911268	---		---		3.47173e-05	-2.12327
10767162	NM_001037776 // Tmem177 // transmembrane protein 177 // 13q11 // 304735 /// ENSRNOT0000	Tmem177	NM_001037776		5.25453e-10	-2.12115
10763883	NM_001100683 // Klhdc8a // kelch domain containing 8A // 13q13 // 305096 /// ENSRNOT000	Klhdc8a	NM_001100683		0.00294821	-2.11127
10760322	NM_001013867 // Rsph10b // radial spoke head 10 homolog B (Chlamydomonas) // 12p11 // 2	Rsph10b	NM_001013867		4.21045e-05	-2.09979
10822989	NM_153740 // Sclt1 // sodium channel and clathrin linker 1 // 2q26 // 266809 /// ENSRNO	Sclt1	NM_153740		2.03254e-09	-2.09803
10761915	---		---		2.49085e-05	-2.09529
10803315	NM_001170470 // Chst9 // carbohydrate (N-acetylgalactosamine 4-0) sulfotransferase 9 //	Chst9	NM_001170470		0.00325582	-2.08584
10864590	NM_001191975 // Srgap3 // SLIT-ROBO Rho GTPase activating protein 3 // 4q42 // 500287 /	Srgap3	NM_001191975		0.00118081	-2.08323
10723902	NM_080786 // Slco2b1 // solute carrier organic anion transporter family, member 2b1 //	Slco2b1	NM_080786		0.000154062	-2.07934
10830630	NM_001107644 // Rtn4ip1 // reticulon 4 interacting protein 1 // 20q13 // 309912 /// ENS	Rtn4ip1	NM_001107644		2.49669e-05	-2.0604
10743600	NM_001107008 // Zfp287 // zinc finger protein 287 // 10q23 // 303212 /// ENSRNOT0000000	Zfp287	NM_001107008		2.05332e-10	-2.06021
10740408	NM_001034083 // Snn // stannin // 10q11 // 29140 /// BC100111 // Snn // stannin // 10q1	Snn	NM_001034083		1.79903e-06	-2.05881
10864588	---		---		0.000775391	-2.05149
10718436	NM_001168642 // Zfp40 // zinc finger protein 40 // 1q12 // 690661 /// ENSRNOT0000001552	Zfp40	NM_001168642		1.40752e-07	-2.04858
10777283	NM_001107221 // C1qtnf7 // C1q and tumor necrosis factor related protein 7 // 14q21 //	C1qtnf7	NM_001107221		5.75683e-05	-2.04708
10934865	NM_001108243 // Srpx2 // sushi-repeat-containing protein, X-linked 2 // Xq34 // 317181	Srpx2	NM_001108243		0.00133364	-2.04162
10804164	ENSRNOT00000060262 // Prelid2 // PRELI domain containing 2 // 18p11 // 681037 /// ENSRN	Prelid2	ENSRNOT00000060262		1.97983e-05	-2.04002
10885448	---		---		0.000150936	-2.03909
10847490	ENSRNOT00000051258 // Gyltl1b // glycosyltransferase-like 1B // 3q24 // 311202 /// NM_1	Gyltl1b	ENSRNOT00000051258		0.000264749	-2.02804
10815137	NM_001025039 // LOC499602 // hypothetical protein LOC499602 // 2q26 // 499602 /// ENSRN	LOC499602	NM_001025039		1.67294e-05	-2.01534
10877002	ENSRNOT00000016068 // LOC685849 // hypothetical protein LOC685849 // 5q24 // 685849	LOC685849	ENSRNOT00000016068		1.15399e-05	-2.00948
10903466	NM_022585 // Azin1 // antizyme inhibitor 1 // 7q22 // 58961 /// ENSRNOT00000007999 // A	Azin1	NM_022585		7.184e-07	2.00563
10766724	---		---		6.72621e-06	2.01093
10872814	ENSRNOT00000023187 // Rhd // Rh blood group, D antigen // 5q36 // 60414 /// NM_022505 /	Rhd	ENSRNOT00000023187		0.00134727	2.01404
10734915	NM_001105793 // Aloxe3 // arachidonate lipoxygenase 3 // 10q24 // 287424 /// ENSRNOT000	Aloxe3	NM_001105793		4.47873e-05	2.01534
10772330	ENSRNOT00000002991 // LOC100365923 // rCG57079-like // --- // 100365923 /// ENSRNOT0000	LOC100365923	ENSRNOT00000002991		5.32377e-06	2.01782
10909123	---		---		4.47171e-06	2.0181
10727277	NM_001107566 // Tpcn2 // two pore segment channel 2 // 1q42 // 309139 /// ENSRNOT000000	Tpcn2	NM_001107566		2.82544e-05	2.01833
10779654	NM_001107254 // Samd4a // sterile alpha motif domain containing 4A // 15p14 // 305826 /	Samd4a	NM_001107254		4.47659e-05	2.0244
10718043	ENSRNOT00000043474 // Pde10a // phosphodiesterase 10A // 1q11 // 63885 /// NM_022236 //	Pde10a	ENSRNOT00000043474		1.99581e-05	2.03428
10701802	ENSRNOT00000030329 // Plagl1 // pleiomorphic adenoma gene-like 1 // 1p13 // 25157 /// N	Plagl1	ENSRNOT00000030329		1.24306e-06	2.03526
10865381	ENSRNOT00000013562 // Clec4e // C-type lectin domain family 4, member E // 4q42 // 4502	Clec4e	ENSRNOT00000013562		0.00401405	2.03591
10835692	NM_013083 // Hspa5 // heat shock protein 5 // 3p11 // 25617 /// ENSRNOT00000025067 // H	Hspa5	NM_013083		1.45859e-07	2.04027
10837621	NM_001108750 // Cpne8 // copine VIII // 7q35 // 362988 /// ENSRNOT00000039857 // Cpne8	Cpne8	NM_001108750		0.000113289	2.04054
10865855	NM_001191863 // Fkbp4 // FK506 binding protein 4 // 4q42 // 260321 /// ENSRNOT000000087	Fkbp4	NM_001191863		1.82695e-09	2.04881
10851021	---		---		0.00746037	2.05236
10832197	ENSRNOT00000001579 // Sik1 // salt-inducible kinase 1 // 20p12 // 59329 /// NM_021693 /	Sik1	ENSRNOT00000001579		0.0001218	2.05329
10714338	NM_001106356 // Zfand5 // zinc finger, AN1-type domain 5 // 1q51 // 293960 /// ENSRNOT0	Zfand5	NM_001106356		2.1177e-05	2.0533
10922816	NM_053953 // Il1r2 // interleukin 1 receptor, type II // 9q21 // 117022 /// ENSRNOT0000	Il1r2	NM_053953		0.000459534	2.05569
10872572	---		---		0.000247593	2.05571
10885029	BC097994 // Frmd6 // FERM domain containing 6 // 6q24 // 257646	Frmd6	BC097994		0.000411896	2.0559
10874240	NM_001107996 // Klhl21 // kelch-like 21 (Drosophila) // 5q36 // 313743 /// ENSRNOT00000	Klhl21	NM_001107996		0.000250908	2.05872
10893906	NM_001108070 // Dos // downstream of Stk11 // 7q11 // 314622 /// ENSRNOT00000060690 //	Dos	NM_001108070		0.00233529	2.05894
10911811	---		---		0.000316801	2.06084
10889965	NM_001170568 // Baz1a // bromodomain adjacent to zinc finger domain, 1A // 6q23 // 3141	Baz1a	NM_001170568		0.000171689	2.06199
10923050	---		---		5.50053e-06	2.06277
10732803	---		---		0.003271	2.06423
10903223	---		---		0.003271	2.06423
10866857	ENSRNOT00000021306 // Ifltd1 // intermediate filament tail domain containing 1 // 4q44	Ifltd1	ENSRNOT00000021306		0.000126217	2.06643
10864433	ENSRNOT00000015058 // Prok2 // prokineticin 2 // 4q34 // 192206 /// ENSRNOT00000015075	Prok2	ENSRNOT00000015058		0.000183743	2.06666
10763820	NM_001109328 // Rab7b // Rab7b, member RAS oncogene family // 13q13 // 501854 /// ENSRN	Rab7b	NM_001109328		0.00411017	2.06962
10834031	NM_001079893 // Dusp14 // dual specificity phosphatase 14 // 10q26 // 360580 /// BC1585	Dusp14	NM_001079893		0.000961475	2.07011
10750460	NM_001107107 // Ets2 // v-ets erythroblastosis virus E26 oncogene homolog 2 (avian) //	Ets2	NM_001107107		5.07421e-05	2.0761
10824322	NM_001002016 // Lmna // lamin A // 2q31-q34 // 60374 /// ENSRNOT00000026917 // Lmna //	Lmna	NM_001002016		0.000269274	2.07914
10933716	NM_001007667 // Sat1 // spermidine/spermine N1-acetyl transferase 1 // Xq22 // 302642 /	Sat1	NM_001007667		4.60068e-07	2.08019
10757545	NM_053669 // Sh2b2 // SH2B adaptor protein 2 // 12q12 // 114203 /// ENSRNOT00000001935	Sh2b2	NM_053669		0.000117411	2.08159
10786408	---		---		5.01462e-07	2.0898
10752758	ENSRNOT00000002121 // Btg3 // BTG family, member 3 // 11q11 // 54230 /// NM_019290 // B	Btg3	ENSRNOT00000002121		1.76648e-06	2.09196
10931308	NM_172062 // P4ha1 // prolyl 4-hydroxylase, alpha polypeptide I // 20q13 // 64475 /// B	P4ha1	NM_172062		1.53811e-07	2.09524
10776954	NM_001113776 // Rell1 // RELT-like 1 // 14p11 // 289635 /// ENSRNOT00000002984 // Rell1	Rell1	NM_001113776		1.09801e-05	2.09825
10869541	---		---		1.18888e-07	2.09887
10704786	NM_001025680 // Gpr4 // G protein-coupled receptor 4 // 1q21 // 308408 /// ENSRNOT00000	Gpr4	NM_001025680		1.32759e-06	2.10711
10869047	---		---		6.33708e-09	2.10713
10909446	NM_023983 // Mcam // melanoma cell adhesion molecule // 8q22 // 78967 /// ENSRNOT000000	Mcam	NM_023983		9.14473e-05	2.113
10769381	---		---		6.3825e-07	2.1189
10826604	XR_146859 // LOC310891 // similar to heat shock protein 8 // 2q42 // 310891	LOC310891	XR_146859		1.42725e-08	2.12139
10831077	NM_212505 // Ier3 // immediate early response 3 // 20p12 // 294235 /// ENSRNOT000000010	Ier3	NM_212505		0.00111422	2.122
10883461	NM_019287 // Apob // apolipoprotein B // 6q14 // 54225 /// ENSRNOT00000007371 // Apob /	Apob	NM_019287		0.000963526	2.12325
10878009	---		---		1.48177e-09	2.12349
10823508	NM_053662 // Ccnl1 // cyclin L1 // 2q31 // 114121 /// ENSRNOT00000016016 // Ccnl1 // cy	Ccnl1	NM_053662		5.17019e-08	2.12947
10734349	NM_001135033 // Trim16 // tripartite motif-containing 16 // 10q23 // 303214 /// ENSRNOT	Trim16	NM_001135033		3.74147e-07	2.13228
10886162	NM_001108045 // Tmem63c // transmembrane protein 63c // 6q31 // 314332 /// ENSRNOT00000	Tmem63c	NM_001108045		0.00315559	2.13363
10878034	---		---		1.39824e-07	2.13568
10819298	---		---		2.21655e-07	2.13576
10940577	---		---		1.6015e-05	2.1359
10729777	NM_001025415 // Ch25h // cholesterol 25-hydroxylase // 1q52 // 309527 /// ENSRNOT000000	Ch25h	NM_001025415		8.86685e-05	2.14121
10872003	NM_183056 // Stk40 // serine/threonine kinase 40 // 5q36 // 360230 /// ENSRNOT000000355	Stk40	NM_183056		8.08547e-07	2.14313
10898456	NM_001037208 // Creld2 // cysteine-rich with EGF-like domains 2 // 7q34 // 362978 /// E	Creld2	NM_001037208		8.07463e-07	2.14669
10810631	NM_001009639 // Tppp3 // tubulin polymerization-promoting protein family member 3 // 19	Tppp3	NM_001009639		0.00144477	2.14729
10757489	ENSRNOT00000041808 // Vgf // VGF nerve growth factor inducible // 12q12 // 29461 /// NM	Vgf	ENSRNOT00000041808		3.45082e-05	2.15425
10746955	NM_001113422 // Nr1d1 // nuclear receptor subfamily 1, group D, member 1 // 10q31 // 25	Nr1d1	NM_001113422		0.00399304	2.15609
10839771	ENSRNOT00000025294 // Slc20a1 // solute carrier family 20 (phosphate transporter), memb	Slc20a1	ENSRNOT00000025294		1.57546e-05	2.15662
10766797	NM_001108859 // Irf6 // interferon regulatory factor 6 // 13q27 // 364081 /// ENSRNOT00	Irf6	NM_001108859		1.16399e-05	2.16014
10750580	FQ227465 // Crybg3 // beta-gamma crystallin domain containing 3 // 11q12 // 288204	Crybg3	FQ227465		6.92328e-05	2.16101
10889766	NM_012699 // Dnajb9 // DnaJ (Hsp40) homolog, subfamily B, member 9 // 6q16-q23 // 24908	Dnajb9	NM_012699		2.76759e-07	2.17066
10864185	NM_001107877 // Adamts9 // a disintegrin-like and metalloprotease (reprolysin type) wit	Adamts9	NM_001107877		8.21858e-07	2.17805
10815763	---		---		2.9765e-06	2.18211
10774625	---		---		2.32141e-07	2.1907
10891080	NM_001169116 // RGD1306119 // similar to transcriptional regulating protein 132 // 6q31	RGD1306119	NM_001169116		3.92081e-06	2.19796
10733810	---		---		0.000210089	2.19817
10825207	---		---		0.000210089	2.19817
10720215	NM_133290 // Zfp36 // zinc finger protein 36 // 1q21 // 79426 /// ENSRNOT00000026661 //	Zfp36	NM_133290		0.00200606	2.20963
10751923	---		---		0.000280009	2.21663
10717233	NM_022266 // Ctgf // connective tissue growth factor // 1p12 // 64032 /// ENSRNOT000000	Ctgf	NM_022266		0.000984666	2.22125
10753461	NM_001107103 // Ripk4 // receptor-interacting serine-threonine kinase 4 // 11q12 // 304	Ripk4	NM_001107103		2.24212e-05	2.24238
10709844	NM_001012742 // Wee1 // wee 1 homolog (S. pombe) // 1q33 // 308937 /// ENSRNOT000000133	Wee1	NM_001012742		6.11236e-06	2.24471
10805849	---		---		0.000869261	2.24476
10899387	NM_024388 // Nr4a1 // nuclear receptor subfamily 4, group A, member 1 // 7q36 // 79240	Nr4a1	NM_024388		0.00077812	2.24589
10728361	NM_138911 // Stip1 // stress-induced phosphoprotein 1 // 1q43 // 192277 /// ENSRNOT0000	Stip1	NM_138911		3.65057e-11	2.25338
10894660	NM_001134887 // Nt5dc3 // 5'-nucleotidase domain containing 3 // 7q13 // 691922 /// ENS	Nt5dc3	NM_001134887		2.35725e-06	2.25648
10892872	NM_017210 // Dio3 // deiodinase, iodothyronine, type III // --- // 29475 /// U24282 //	Dio3	NM_017210		0.000113499	2.26485
10752270	NM_053931 // Sept5 // septin 5 // 11q23 // 116728 /// ENSRNOT00000041168 // Sept5 // se	2014-09-05	NM_053931		1.73321e-05	2.27092
10752289	NM_053930 // Gp1bb // glycoprotein Ib (platelet), beta polypeptide // 11q23 // 116727 /	Gp1bb	NM_053930		1.73321e-05	2.27092
10752292	NM_053930 // Gp1bb // glycoprotein Ib (platelet), beta polypeptide // 11q23 // 116727 /	Gp1bb	NM_053930		1.73321e-05	2.27092
10798025	---		---		0.00630904	2.27481
10870342	NM_017031 // Pde4b // phosphodiesterase 4B, cAMP specific // 5q32 // 24626 /// ENSRNOT0	Pde4b	NM_017031		1.06805e-05	2.27766
10702192	---		---		0.00527943	2.28567
10739209	---		---		0.00527943	2.28567
10788077	---		---		0.00527943	2.28567
10863402	---		---		0.00527943	2.28567
10885957	---		---		0.00527943	2.28567
10922249	---		---		0.00527943	2.28567
10937321	---		---		0.00527943	2.28567
10880429	ENSRNOT00000020688 // Cd52 // CD52 antigen // 5q36 // 117054 /// NM_053983 // Cd52 // C	Cd52	ENSRNOT00000020688		7.99379e-05	2.2909
10895144	NM_053883 // Dusp6 // dual specificity phosphatase 6 // 7q13 // 116663 /// ENSRNOT00000	Dusp6	NM_053883		0.000439914	2.29172
10717813	NM_001012061 // Cnksr3 // Cnksr family member 3 // 1p11 // 308113 /// ENSRNOT0000002441	Cnksr3	NM_001012061		3.42482e-05	2.29341
10736914	---		---		1.39676e-08	2.30291
10873814	---		---		0.000801507	2.31078
10788707	ENSRNOT00000016907 // Adrb3 // adrenergic, beta-3-, receptor // 16q12.3 // 25645 /// NM	Adrb3	ENSRNOT00000016907		0.00131541	2.31126
10844062	---		---		0.00472283	2.31521
10758134	ENSRNOT00000049027 // Ubb // ubiquitin B // 10q23 // 192255 /// ENSRNOT00000049027 // U	Ubb	ENSRNOT00000049027		1.53618e-09	2.31568
10716880	NM_001025638 // Stx11 // syntaxin 11 // 1p13 // 292483 /// BC099159 // Stx11 // syntaxi	Stx11	NM_001025638		7.36349e-05	2.3167
10882882	NM_001191930 // Uap1 // UDP-N-acteylglucosamine pyrophosphorylase 1 // 13q24 // 498272	Uap1	NM_001191930		1.77265e-06	2.32079
10782781	ENSRNOT00000046909 // LOC100360032 // rCG65881-like // --- // 100360032 /// ENSRNOT0000	LOC100360032	ENSRNOT00000046909		0.00370243	2.32397
10816048	---		---		5.22222e-10	2.32903
10732652	NM_053769 // Dusp1 // dual specificity phosphatase 1 // 10q12 // 114856 /// ENSRNOT0000	Dusp1	NM_053769		0.000250048	2.3305
10832920	NM_080906 // Ddit4 // DNA-damage-inducible transcript 4 // 20q11 // 140942 /// ENSRNOT0	Ddit4	NM_080906		0.00032972	2.33062
10803110	NM_001107370 // Cd226 // CD226 molecule // 18q13 // 307199 /// ENSRNOT00000058152 // Cd	Cd226	NM_001107370		0.000232692	2.33149
10714900	NM_001024753 // Ifit2 // interferon-induced protein with tetratricopeptide repeats 2 //	Ifit2	NM_001024753		0.000150597	2.33493
10867657	NM_001106637 // Gem // GTP binding protein (gene overexpressed in skeletal muscle) // 5	Gem	NM_001106637		2.25928e-05	2.34851
10775263	ENSRNOT00000047230 // LOC690631 // similar to spermatogenesis associated glutamate (E)-	LOC690631	ENSRNOT00000047230		0.00144625	2.35271
10779523	---		---		0.00207382	2.35914
10844223	NM_021583 // Ptges // prostaglandin E synthase // 3p12 // 59103 /// ENSRNOT00000045993	Ptges	NM_021583		3.91383e-06	2.37504
10804125	NM_001106150 // Spry4 // sprouty homolog 4 (Drosophila) // 18p11 // 291610 /// ENSRNOT0	Spry4	NM_001106150		1.363e-06	2.39538
10876149	ENSRNOT00000017903 // RGD1561916 // similar to testes development-related NYD-SP22 isof	RGD1561916	ENSRNOT00000017903		7.0756e-05	2.41454
10779305	ENSRNOT00000061522 // LOC681198 // similar to Spetex-2F protein // --- // 681198 /// EN	LOC681198	ENSRNOT00000061522		0.000178269	2.4192
10782373	ENSRNOT00000061522 // LOC681198 // similar to Spetex-2F protein // --- // 681198 /// EN	LOC681198	ENSRNOT00000061522		0.00491383	2.43216
10832802	NM_053633 // Egr2 // early growth response 2 // 20p11 // 114090 /// ENSRNOT00000000792	Egr2	NM_053633		0.00198517	2.44841
10760646	NM_145673 // Mafk // v-maf musculoaponeurotic fibrosarcoma oncogene homolog K (avian) /	Mafk	NM_145673		2.53332e-06	2.46315
10862867	ENSRNOT00000007698 // Gadd45a // growth arrest and DNA-damage-inducible, alpha // 4q31-	Gadd45a	ENSRNOT00000007698		0.000267405	2.4811
10818708	ENSRNOT00000015836 // F3 // coagulation factor III (thromboplastin, tissue factor) // 2	F3	ENSRNOT00000015836		1.35088e-05	2.48559
10798850	ENSRNOT00000021801 // Bambi // BMP and activin membrane-bound inhibitor, homolog (Xenop	Bambi	ENSRNOT00000021801		0.000230185	2.48724
10844339	NM_145677 // Slc25a25 // solute carrier family 25 (mitochondrial carrier, phosphate car	Slc25a25	NM_145677		0.00449782	2.48802
10745288	NM_012976 // Lgals5 // lectin, galactose binding, soluble 5 // 10q25 // 25475 /// ENSRN	Lgals5	NM_012976		0.00195253	2.50696
10828884	ENSRNOT00000000637 // Pim1 // pim-1 oncogene // 20p12 // 24649 /// NM_017034 // Pim1 //	Pim1	ENSRNOT00000000637		2.01868e-05	2.51748
10763740	ENSRNOT00000030476 // Yod1 // YOD1 OTU deubiquinating enzyme 1 homolog (S. cerevisiae)	Yod1	ENSRNOT00000030476		8.56857e-05	2.52104
10741774	ENSRNOT00000067457 // LOC100361053 // mCG1039741-like // --- // 100361053 /// ENSRNOT00	LOC100361053	ENSRNOT00000067457		0.000915167	2.53842
10774141	ENSRNOT00000011338 // Igfbp1 // insulin-like growth factor binding protein 1 // 14q21 /	Igfbp1	ENSRNOT00000011338		0.000598659	2.54217
10815281	NM_138526 // Ccrn4l // CCR4 carbon catabolite repression 4-like (S. cerevisiae) // 2q26	Ccrn4l	NM_138526		5.74746e-05	2.55039
10723884	ENSRNOT00000022983 // Serpinh1 // serpin peptidase inhibitor, clade H, member 1 // 1q32	Serpinh1	ENSRNOT00000022983		2.14207e-07	2.56812
10872867	ENSRNOT00000049459 // Il28ra // interleukin 28 receptor alpha // 5q36 // 362628 /// NM_	Il28ra	ENSRNOT00000049459		3.87517e-05	2.56961
10785773	NM_001012046 // Spry2 // sprouty homolog 2 (Drosophila) // 15q22 // 306141 /// ENSRNOT0	Spry2	NM_001012046		9.15711e-05	2.58195
10889177	NM_022542 // Rhob // ras homolog gene family, member B // 6q14 // 64373 /// ENSRNOT0000	Rhob	NM_022542		2.88798e-05	2.58935
10858599	ENSRNOT00000013536 // Clec4d // C-type lectin domain family 4, member D // 4q42 // 3624	Clec4d	ENSRNOT00000013536		1.12931e-06	2.61349
10928522	ENSRNOT00000017207 // Mdh1b // malate dehydrogenase 1B, NAD (soluble) // 9q32 // 316444	Mdh1b	ENSRNOT00000017207		9.2276e-08	2.61831
10749523	NM_153735 // Nptx1 // neuronal pentraxin I // 10q32.3 // 266777 /// ENSRNOT00000005067	Nptx1	NM_153735		5.62221e-05	2.61959
10702405	NM_001025411 // Dnaja4 // DnaJ (Hsp40) homolog, subfamily A, member 4 // 8q24 // 300721	Dnaja4	NM_001025411		4.72883e-05	2.63402
10796149	ENSRNOT00000068354 // Pfkfb3 // 6-phosphofructo-2-kinase/fructose-2,6-biphosphatase 3 /	Pfkfb3	ENSRNOT00000068354		0.00118886	2.66483
10876838	NM_053713 // Klf4 // Kruppel-like factor 4 (gut) // 5q24 // 114505 /// ENSRNOT000000222	Klf4	NM_053713		0.00029707	2.67885
10896793	NM_023985 // Trib1 // tribbles homolog 1 (Drosophila) // 7q33 // 78969 /// ENSRNOT00000	Trib1	NM_023985		2.91604e-05	2.6913
10840020	ENSRNOT00000051064 // Cdc25b // cell division cycle 25 homolog B (S. pombe) // 3q36 //	Cdc25b	ENSRNOT00000051064		0.000104751	2.70889
10779579	ENSRNOT00000061522 // LOC681198 // similar to Spetex-2F protein // --- // 681198	LOC681198	ENSRNOT00000061522		0.000200641	2.73378
10741770	ENSRNOT00000067457 // LOC100361053 // mCG1039741-like // --- // 100361053 /// ENSRNOT00	LOC100361053	ENSRNOT00000067457		8.40212e-05	2.73431
10768332	ENSRNOT00000005156 // Rgs2 // regulator of G-protein signaling 2 // 13q21 // 84583 ///	Rgs2	ENSRNOT00000005156		0.000711178	2.73704
10712706	NM_017127 // Chka // choline kinase alpha // 1q42 // 29194 /// ENSRNOT00000022824 // Ch	Chka	NM_017127		2.35224e-07	2.75548
10753214	NM_153724 // Rcan1 // regulator of calcineurin 1 // 11q11 // 266766 /// ENSRNOT00000002	Rcan1	NM_153724		8.16546e-08	2.7622
10907869	NM_053963 // Mmp12 // matrix metallopeptidase 12 // 8q11 // 117033 /// ENSRNOT000000117	Mmp12	NM_053963		0.00268782	2.76622
10878938	NM_022187 // Plk3 // polo-like kinase 3 // 5q36 // 58936 /// ENSRNOT00000025197 // Plk3	Plk3	NM_022187		0.00163805	2.77468
10842469	NM_024125 // Cebpb // CCAAT/enhancer binding protein (C/EBP), beta // 3q42 // 24253 ///	Cebpb	NM_024125		1.27653e-07	2.79214
10724311	NM_033234 // Hbb // hemoglobin, beta // 1q22 // 24440 /// M17084 // Hbb // hemoglobin,	Hbb	NM_033234		0.0045328	2.79855
10714353	NM_001107596 // Tmem2 // transmembrane protein 2 // 1q51 // 309400 /// ENSRNOT000000673	Tmem2	NM_001107596		1.40375e-09	2.79892
10919041	NM_001106844 // Fam46a // family with sequence similarity 46, member A // 8q31 // 30087	Fam46a	NM_001106844		3.6726e-05	2.80732
10782424	ENSRNOT00000061522 // LOC681198 // similar to Spetex-2F protein // --- // 681198 /// EN	LOC681198	ENSRNOT00000061522		0.000302606	2.81796
10850525	NM_031771 // Thbd // thrombomodulin // 3q41 // 83580 /// ENSRNOT00000006200 // Thbd //	Thbd	NM_031771		6.19491e-07	2.82225
10782428	ENSRNOT00000061522 // LOC681198 // similar to Spetex-2F protein // --- // 681198	LOC681198	ENSRNOT00000061522		0.000254376	2.82694
10805646	ENSRNOT00000016259 // Rrad // Ras-related associated with diabetes // 19p14 // 83521 //	Rrad	ENSRNOT00000016259		0.000251512	2.83647
10810434	---		---		0.000110598	2.85765
10904511	ENSRNOT00000067442 // Arc // activity-regulated cytoskeleton-associated protein // 7q34	Arc	ENSRNOT00000067442		0.00109714	2.8704
10714903	NM_001007694 // Ifit3 // interferon-induced protein with tetratricopeptide repeats 3 //	Ifit3	NM_001007694		0.00534853	2.88317
10806685	NM_001009541 // Ier2 // immediate early response 2 // 19q11 // 494344 /// ENSRNOT000000	Ier2	NM_001009541		0.000145062	2.88913
10734198	NM_001100674 // Map2k3 // mitogen activated protein kinase kinase 3 // 10q22 // 303200	Map2k3	NM_001100674		3.80754e-08	2.89076
10790948	NM_138875 // Jund // jun D proto-oncogene // 16p14 // 24518 /// BC062053 // Jund // jun	Jund	NM_138875		2.25384e-06	2.91978
10919658	ENSRNOT00000011889 // RGD1310507 // similar to RIKEN cDNA 1300017J02 // 8q32 // 315963	RGD1310507	ENSRNOT00000011889		5.25395e-07	2.92189
10876586	ENSRNOT00000042649 // Hemgn // hemogen // 5q22 // 113882 /// NM_133294 // Hemgn // hemo	Hemgn	ENSRNOT00000042649		0.00025062	2.93891
10802619	---		---		3.13821e-06	2.95861
10890246	ENSRNOT00000059187 // Dnaaf2 // dynein, axonemal, assembly factor 2 // 6q24 // 362746 /	Dnaaf2	ENSRNOT00000059187		3.48996e-07	2.97269
10767597	FQ211467 // Tmcc2 // transmembrane and coiled-coil domain family 2 // 13q13 // 305095	Tmcc2	FQ211467		0.00211792	3.00796
10767767	NM_017259 // Btg2 // BTG family, member 2 // 13q13-q31 // 29619 /// ENSRNOT00000004408	Btg2	NM_017259		7.44884e-05	3.03374
10931017	NM_053471 // Sema6b // sema domain, transmembrane domain (TM), and cytoplasmic domain,	Sema6b	NM_053471		2.25082e-09	3.065
10827231	ENSRNOT00000019501 // Cyr61 // cysteine-rich, angiogenic inducer, 61 // 2q44 // 83476 /	Cyr61	ENSRNOT00000019501		0.000298992	3.09186
10868289	NM_022934 // Dnaja1 // DnaJ (Hsp40) homolog, subfamily A, member 1 // 5q22 // 65028 ///	Dnaja1	NM_022934		3.12628e-09	3.10331
10901436	NM_001044304 // Eid3 // EP300 interacting inhibitor of differentiation 3 // 7q13 // 691	Eid3	NM_001044304		3.14384e-06	3.12095
10797527	ENSRNOT00000018252 // Gadd45g // growth arrest and DNA-damage-inducible, gamma // 17p14	Gadd45g	ENSRNOT00000018252		4.29899e-05	3.1252
10795616	NM_001110860 // Crem // cAMP responsive element modulator // 17q12.1 // 25620 /// ENSRN	Crem	NM_001110860		8.0132e-09	3.15162
10855601	NM_001134621 // Creb5 // cAMP responsive element binding protein 5 // 4q24 // 500131 //	Creb5	NM_001134621		1.60192e-06	3.23898
10722241	ENSRNOT00000019311 // Csrp3 // cysteine and glycine-rich protein 3 (cardiac LIM protein	Csrp3	ENSRNOT00000019311		2.45243e-09	3.28855
10910084	NM_001025411 // Dnaja4 // DnaJ (Hsp40) homolog, subfamily A, member 4 // 8q24 // 300721	Dnaja4	NM_001025411		7.78259e-07	3.37604
10739796	NM_133386 // Sphk1 // sphingosine kinase 1 // 10q32.3 // 170897 /// ENSRNOT00000032163	Sphk1	NM_133386		8.82265e-05	3.39412
10725112	---		---		6.42951e-11	3.40394
10711396	NM_001106299 // Ahsp // alpha hemoglobin stabilizing protein // 1q36 // 293522 /// ENSR	Ahsp	NM_001106299		0.000405365	3.4168
10744425	ENSRNOT00000026038 // Alox15 // arachidonate 15-lipoxygenase // 10q24 // 81639 /// NM_0	Alox15	ENSRNOT00000026038		6.99051e-05	3.44558
10718344	NM_172323 // Has1 // hyaluronan synthase 1 // 1q12 // 282821 /// ENSRNOT00000014824 //	Has1	NM_172323		2.23805e-09	3.48451
10845124	NM_001007641 // Rnd3 // Rho family GTPase 3 // 3q12 // 295588 /// ENSRNOT00000006111 //	Rnd3	NM_001007641		1.07565e-09	3.48818
10909358	---		---		6.01972e-07	3.55914
10724315	NM_033234 // Hbb // hemoglobin, beta // 1q22 // 24440 /// ENSRNOT00000066053 // LOC1001	Hbb	NM_033234		0.00260102	3.6019
10819787	NM_001013076 // Dnajb4 // DnaJ (Hsp40) homolog, subfamily B, member 4 // 2q45 // 295549	Dnajb4	NM_001013076		1.57306e-10	3.61273
10797857	NM_012548 // Edn1 // endothelin 1 // 17p12 // 24323 /// ENSRNOT00000019361 // Edn1 // e	Edn1	NM_012548		1.1991e-08	3.83029
10794225	NM_053727 // Nfil3 // nuclear factor, interleukin 3 regulated // 17p14 // 114519 /// EN	Nfil3	NM_053727		2.42767e-06	3.87055
10800919	ENSRNOT00000026303 // Egr1 // early growth response 1 // 18q // 24330 /// NM_012551 //	Egr1	ENSRNOT00000026303		0.000358535	3.94996
10932912	NM_013197 // Alas2 // aminolevulinate, delta-, synthase 2 // Xq21 // 25748 /// BC081857	Alas2	NM_013197		0.000257337	4.02666
10895861	NM_001109986 // Ddit3 // DNA-damage inducible transcript 3 // 7q22 // 29467 /// ENSRNOT	Ddit3	NM_001109986		1.44977e-09	4.18591
10760008	NM_001198555 // Uspl1 // ubiquitin specific peptidase like 1 // 12p11 // 288447 /// NM_	Uspl1	NM_001198555		1.61834e-11	4.23394
10789702	NM_017222 // Slc10a2 // solute carrier family 10 (sodium/bile acid cotransporter family	Slc10a2	NM_017222		0.000118161	4.33134
10909356	---		---		2.88126e-08	4.60094
10859262	NM_001003403 // Apold1 // apolipoprotein L domain containing 1 // 4q43 // 444983 /// EN	Apold1	NM_001003403		2.6241e-08	5.21085
10886031	NM_022197 // Fos // FBJ osteosarcoma oncogene // 6q31 // 314322 /// ENSRNOT00000010712	Fos	NM_022197		3.47387e-05	5.68451
10878112	NM_021835 // Jun // jun proto-oncogene // 5q34.1 // 24516 /// ENSRNOT00000011731 // Jun	Jun	NM_021835		1.7768e-07	5.8197
10868940	ENSRNOT00000066910 // Nr4a3 // nuclear receptor subfamily 4, group A, member 3 // 5q22	Nr4a3	ENSRNOT00000066910		1.25844e-08	6.27276
10719432	NM_001256509 // LOC100360880 // FBJ osteosarcoma oncogene B // 1q21 // 100360880 /// EN	LOC100360880	NM_001256509		2.00563e-05	6.95982
10810295	NM_001108441 // Dnajb1 // DnaJ (Hsp40) homolog, subfamily B, member 1 // 19q11 // 36138	Dnajb1	NM_001108441		1.06113e-09	7.08355
10826725	ENSRNOT00000046113 // Egf // epidermal growth factor // 2q42-q43 // 25313 /// NM_012842	Egf	ENSRNOT00000046113					0.000445093	-9.48923
10751404	NM_031672 // Slc15a2 // solute carrier family 15 (H+/peptide transporter), member 2 //	Slc15a2	NM_031672					2.17125e-05	-7.86835
10940651	---		---					0.000346912	-7.80111
10903831	NM_001013947 // Slc22a22 // solute carrier family 22 (organic cation transporter), memb	Slc22a22	NM_001013947					0.000535825	-7.3608
10751890	XM_002724750 // LOC100360091 // rCG36711-like // --- // 100360091	LOC100360091	XM_002724750					9.40363e-05	-7.28085
10866636	ENSRNOT00000049303 // Slc21a4 // kidney specific organic anion transporter // 4q44 // 8	Slc21a4	ENSRNOT00000049303					0.000438981	-7.05518
10740713	NM_013097 // Dnase1 // deoxyribonuclease I // 10q12 // 25633 /// ENSRNOT00000009283 //	Dnase1	NM_013097					0.00190625	-6.81431
10743452	ENSRNOT00000032092 // Slc5a10 // solute carrier family 5 (sodium/glucose cotransporter)	Slc5a10	ENSRNOT00000032092					7.80799e-05	-6.51502
10799317	NM_001013057 // Akr1c2 // aldo-keto reductase family 1, member C2 // 17q12.3 // 291283	Akr1c2	NM_001013057					0.00147725	-6.4761
10769349	ENSRNOT00000004599 // Fmo4 // flavin containing monooxygenase 4 // 13q22 // 246247 ///	Fmo4	ENSRNOT00000004599					3.72306e-05	-5.69731
10864887	NM_001108643 // Tmem72 // transmembrane protein 72 // 4q42 // 362424 /// ENSRNOT0000003	Tmem72	NM_001108643					3.06661e-05	-5.66756
10805527	NM_001007687 // Cndp1 // carnosine dipeptidase 1 (metallopeptidase M20 family) // 18q12	Cndp1	NM_001007687					3.18057e-05	-5.36716
10929041	NM_001109006 // Slc23a3 // solute carrier family 23 (nucleobase transporters), member 3	Slc23a3	NM_001109006					0.000167711	-5.1058
10862694	NM_001109022 // Inmt // indolethylamine N-methyltransferase // 4q24 // 368066 /// ENSRN	Inmt	NM_001109022					0.00188609	-5.08742
10873760	NM_001048185 // Agmat // agmatine ureohydrolase (agmatinase) // 5q36 // 298607 /// ENSR	Agmat	NM_001048185					0.000102919	-4.89809
10902868	NM_017302 // Slc16a7 // solute carrier family 16, member 7 (monocarboxylic acid transpo	Slc16a7	NM_017302					0.000274509	-4.77362
10863695	NM_133558 // Nat8b // N-acetyltransferase 8B // 4q34 // 171084 /// ENSRNOT00000021243 /	Nat8b	NM_133558					0.00061096	-4.6399
10803878	ENSRNOT00000027048 // Slc23a1 // solute carrier family 23 (nucleobase transporters), me	Slc23a1	ENSRNOT00000027048					0.000149194	-4.43162
10838117	NM_001107755 // Pamr1 // peptidase domain containing associated with muscle regeneratio	Pamr1	NM_001107755					6.19315e-05	-4.31006
10796016	NM_001164396 // RGD1564865 // similar to 20-alpha-hydroxysteroid dehydrogenase // 17q12	RGD1564865	NM_001164396					0.000628436	-4.30537
10744947	NM_001011892 // Serpinf2 // serpin peptidase inhibitor, clade F (alpha-2 antiplasmin, p	Serpinf2	NM_001011892					0.000180193	-4.23803
10765740	ENSRNOT00000010146 // Kcnj10 // potassium inwardly-rectifying channel, subfamily J, mem	Kcnj10	ENSRNOT00000010146					9.71276e-05	-4.21801
10903490	ENSRNOT00000006004 // Dpys // dihydropyrimidinase // 7q22 // 65135 /// NM_031705 // Dpy	Dpys	ENSRNOT00000006004					0.000563111	-4.14361
10813670	NM_001134436 // C1qtnf3 // C1q and tumor necrosis factor related protein 3 // 2q16 // 2	C1qtnf3	NM_001134436					0.000127672	-4.12644
10832566	NM_053845 // Upb1 // ureidopropionase, beta // 20p12 // 116593 /// M97662 // Upb1 // ur	Upb1	NM_053845					0.000348187	-4.06318
10839367	NM_019134 // Slc12a1 // solute carrier family 12 (sodium/potassium/chloride transporter	Slc12a1	NM_019134					3.12358e-05	-4.03792
10726070	NM_001109156 // Prss53 // protease, serine, 53 // 1q36 // 499270 /// BC161977 // Prss53	Prss53	NM_001109156					0.000116952	-4.01929
10881955	NM_053305 // Tas1r1 // taste receptor, type 1, member 1 // 5q36 // 29407 /// ENSRNOT000	Tas1r1	NM_053305					0.000743729	-4.01726
10728478	ENSRNOT00000051289 // Ust5r // integral membrane transport protein UST5r // 1q43 // 171	Ust5r	ENSRNOT00000051289					4.0404e-05	-4.00384
10763850	NM_001109068 // Pm20d1 // peptidase M20 domain containing 1 // 13q13 // 498226 /// ENSR	Pm20d1	NM_001109068					0.000295258	-3.9765
10710295	NM_033231 // Acsm3 // acyl-CoA synthetase medium-chain family member 3 // 1q35 // 24763	Acsm3	NM_033231					0.00061634	-3.97111
10863686	NM_022635 // Nat8 // N-acetyltransferase 8 // 4q34 // 64570 /// AF185570 // Nat8 // N-a	Nat8	NM_022635					0.000671829	-3.87058
10827582	NM_133387 // Tmlhe // trimethyllysine hydroxylase, epsilon // 20p12 // 170898 /// ENSRN	Tmlhe	NM_133387					0.000456423	-3.85354
10935289	ENSRNOT00000005604 // Xpnpep2 // X-prolyl aminopeptidase (aminopeptidase P) 2, membrane	Xpnpep2	ENSRNOT00000005604					0.000274155	-3.80428
10754876	XM_002727899 // Pigzl1 // phosphatidylinositol glycan, class Z-like 1 // 11q22 // 30387	Pigzl1	XM_002727899					0.00268581	-3.78811
10813678	ENSRNOT00000025323 // Amacr // alpha-methylacyl-CoA racemase // 2q16 // 25284 /// NM_01	Amacr	ENSRNOT00000025323					0.000204097	-3.76993
10728494	NM_138908 // Slc22a25 // solute carrier family 22, member 25 // 1q43 // 192273 /// ENSR	Slc22a25	NM_138908					0.00185416	-3.75671
10813628	NM_012630 // Prlr // prolactin receptor // 2q16 // 24684 /// NM_001034111 // Prlr // pr	Prlr	NM_012630					0.000194703	-3.75341
10702605	NM_001025000 // Iyd // iodotyrosine deiodinase // 1p11 // 308129 /// ENSRNOT00000021895	Iyd	NM_001025000					0.000429377	-3.75072
10761301	NM_001077201 // Caln1 // calneuron 1 // 12q13 // 363909 /// ENSRNOT00000001185 // Caln1	Caln1	NM_001077201					0.000105879	-3.73627
10758064	NM_001100488 // Rimbp2 // RIMS binding protein 2 // 12q14 // 266780 /// ENSRNOT00000067	Rimbp2	NM_001100488					6.19992e-05	-3.72097
10815679	NM_012608 // Mme // membrane metallo-endopeptidase // 2q31 // 24590 /// ENSRNOT00000042	Mme	NM_012608					2.20616e-05	-3.71745
10820504	NM_001014256 // Bhmt2 // betaine-homocysteine S-methyltransferase 2 // 2q12 // 365972 /	Bhmt2	NM_001014256					0.00013487	-3.7104
10841348	NM_001107793 // Acss2 // acyl-CoA synthetase short-chain family member 2 // 3q42 // 311	Acss2	NM_001107793					8.44862e-05	-3.70484
10702562	ENSRNOT00000022346 // Slc6a18 // solute carrier family 6, member 18 // 1p11 // 29323 //	Slc6a18	ENSRNOT00000022346					5.80662e-05	-3.69286
10836019	NM_053902 // Kynu // kynureninase // 3q12 // 116682 /// ENSRNOT00000043533 // Kynu // k	Kynu	NM_053902					0.000371479	-3.68586
10908879	NM_017023 // Kcnj1 // potassium inwardly-rectifying channel, subfamily J, member 1 // 8	Kcnj1	NM_017023					9.74595e-05	-3.65166
10818262	NM_001013913 // Slc16a4 // solute carrier family 16, member 4 (monocarboxylic acid tran	Slc16a4	NM_001013913					0.000533496	-3.6446
10875126	NM_001025423 // Adhfe1 // alcohol dehydrogenase, iron containing, 1 // 5q11 // 362474 /	Adhfe1	NM_001025423					0.000179598	-3.63677
10816675	NM_012624 // Pklr // pyruvate kinase, liver and RBC // 2q34 // 24651 /// ENSRNOT0000006	Pklr	NM_012624					0.00161444	-3.63573
10916876	NM_001005546 // Ttc36 // tetratricopeptide repeat domain 36 // 8q22 // 300676 /// ENSRN	Ttc36	NM_001005546					0.000931761	-3.61632
10822299	---		---					0.00124707	-3.61067
10863679	NM_080884 // Cml5 // camello-like 5 // 4q34 // 114020 /// ENSRNOT00000021120 // Cml5 //	Cml5	NM_080884					0.000754476	-3.58915
10750489	NM_001105887 // B3galt5 // UDP-Gal:betaGlcNAc beta 1,3-galactosyltransferase, polypepti	B3galt5	NM_001105887					4.28495e-05	-3.58182
10745470	NM_001135029 // Tmigd1 // transmembrane and immunoglobulin domain containing 1 // 10q26	Tmigd1	NM_001135029					0.000885441	-3.55914
10762108	NM_001159625 // Tmem116 // transmembrane protein 116 // 12q16 // 690442 /// ENSRNOT0000	Tmem116	NM_001159625					0.000177578	-3.50423
10888941	NM_031855 // Khk // ketohexokinase // 6q14 // 25659 /// ENSRNOT00000010867 // Khk // ke	Khk	NM_031855					0.00058278	-3.47397
10888138	NM_020076 // Haao // 3-hydroxyanthranilate 3,4-dioxygenase // 6q12 // 56823 /// ENSRNOT	Haao	NM_020076					0.000381883	-3.47215
10766588	NM_203336 // Esrrg // estrogen-related receptor gamma // 13q26 // 360896 /// ENSRNOT000	Esrrg	NM_203336					7.35169e-07	-3.45597
10795444	BC079348 // RGD1308114 // similar to cDNA sequence AF397014 // 17q12.1 // 361253	RGD1308114	BC079348					1.68013e-05	-3.42565
10878548	NM_021653 // Dio1 // deiodinase, iodothyronine, type I // 5q34 // 25430 /// BC083557 //	Dio1	NM_021653					0.0049874	-3.41545
10893661	NM_024138 // Gng7 // guanine nucleotide binding protein (G protein), gamma 7 // 7q11 //	Gng7	NM_024138					0.000150927	-3.4034
10767290	NM_134372 // Acmsd // aminocarboxymuconate semialdehyde decarboxylase // 13q12 // 17138	Acmsd	NM_134372					0.00103821	-3.40339
10933349	NM_001108254 // Egfl6 // EGF-like-domain, multiple 6 // Xq21 // 317470 /// ENSRNOT00000	Egfl6	NM_001108254					0.000463112	-3.37584
10921687	ENSRNOT00000022307 // Gnmt // glycine N-methyltransferase // 9q12 // 25134 /// NM_01708	Gnmt	ENSRNOT00000022307					0.00132708	-3.34221
10791478	NM_017193 // Aadat // aminoadipate aminotransferase // 16p12 // 29416 /// ENSRNOT000000	Aadat	NM_017193					0.00049177	-3.33185
10747813	NM_012651 // Slc4a1 // solute carrier family 4 (anion exchanger), member 1 // 10q32 //	Slc4a1	NM_012651					0.00104224	-3.32719
10791552	NM_178105 // Gpm6a // glycoprotein m6a // 16p11 // 306439 /// ENSRNOT00000014312 // Gpm	Gpm6a	NM_178105					0.000383147	-3.31754
10796018	ENSRNOT00000058413 // RGD1564865 // similar to 20-alpha-hydroxysteroid dehydrogenase //	RGD1564865	ENSRNOT00000058413					0.00110658	-3.31631
10706563	NM_001009643 // Aspdh // aspartate dehydrogenase domain containing // 1q22 // 292875 //	Aspdh	NM_001009643					0.000633448	-3.30098
10842562	NM_001108964 // Spo11 // SPO11 meiotic protein covalently bound to DSB homolog (S. cere	Spo11	NM_001108964					0.00027615	-3.30068
10714794	ENSRNOT00000067643 // A1cf // APOBEC1 complementation factor // 1q52 // 170912 /// NM_1	A1cf	ENSRNOT00000067643					0.000124584	-3.2971
10893899	NM_001207007 // Gamt // guanidinoacetate N-methyltransferase // 7q11 // 25257 /// ENSRN	Gamt	NM_001207007					0.000118654	-3.29698
10826056	BC166728 // RGD1310209 // similar to KIAA1324 protein // 2q34 // 362019	RGD1310209	BC166728					8.37672e-06	-3.29333
10794345	NM_001107341 // Susd3 // sushi domain containing 3 // 17p14 // 306810 /// ENSRNOT000000	Susd3	NM_001107341					0.000529829	-3.28982
10804281	ENSRNOT00000018110 // Spink3 // serine peptidase inhibitor, Kazal type 3 // 18p // 2483	Spink3	ENSRNOT00000018110					0.00330443	-3.28959
10715400	NM_001004261 // Pyroxd2 // pyridine nucleotide-disulphide oxidoreductase domain 2 // 1q	Pyroxd2	NM_001004261					9.08245e-05	-3.27525
10864671	NM_001109251 // RGD1565997 // similar to 4931417G12Rik protein // 4q42 // 500294 /// EN	RGD1565997	NM_001109251					0.000145219	-3.20854
10905753	ENSRNOT00000012413 // Cyp2d2 // cytochrome P450, family 2, subfamily d, polypeptide 2 /	Cyp2d2	ENSRNOT00000012413					0.000341025	-3.20345
10796262	NM_001025720 // Dhtkd1 // dehydrogenase E1 and transketolase domain containing 1 // 17q	Dhtkd1	NM_001025720					0.000317739	-3.19435
10938780	NM_001014222 // Dmrtc1c // DMRT-like family C1c // Xq31 // 363483 /// BC079417 // Dmrtc	Dmrtc1c	NM_001014222					0.00697811	-3.19206
10828344	NM_001008847 // RT1-Da // RT1 class II, locus Da // 20p12 // 294269 /// ENSRNOT00000048	RT1-Da	NM_001008847					0.000329282	-3.18772
10813643	---		---					0.000131224	-3.17251
10843137	---		---					0.000638573	-3.16638
10708407	NM_001170432 // Tmc3 // transmembrane channel-like 3 // 1q31 // 293065 /// ENSRNOT00000	Tmc3	NM_001170432					0.000441595	-3.13601
10798100	NM_001037206 // Bphl // biphenyl hydrolase-like (serine hydrolase) // 17p12 // 361239 /	Bphl	NM_001037206					0.000105182	-3.12184
10923524	NM_001008522 // Aox3l1 // aldehyde oxidase 3-like 1 // 9q31 // 316421 /// ENSRNOT000000	Aox3l1	NM_001008522					0.000994258	-3.11846
10918276	XM_001076555 // Ostbeta // organic solute transporter beta // 8q24 // 300790 /// ENSRNO	Ostbeta	XM_001076555					0.00718947	-3.10543
10930190	NM_001109010 // Nudt12 // nudix (nucleoside diphosphate linked moiety X)-type motif 12	Nudt12	NM_001109010					3.1814e-05	-3.10463
10921936	ENSRNOT00000014791 // Mep1a // meprin 1 alpha // 9q12 // 25684 /// NM_013143 // Mep1a /	Mep1a	ENSRNOT00000014791					0.000422884	-3.08285
10742254	ENSRNOT00000008946 // Cyfip2 // cytoplasmic FMR1 interacting protein 2 // 10q21 // 3030	Cyfip2	ENSRNOT00000008946					2.98443e-05	-3.07873
10940554	---		---					5.73922e-05	-3.073
10740271	ENSRNOT00000054915 // Fn3k // fructosamine 3 kinase // 10q32.3 // 498034 /// NM_0011090	Fn3k	ENSRNOT00000054915					0.000796736	-3.06568
10754235	NM_001012145 // Hgd // homogentisate 1, 2-dioxygenase // 11q21 // 360719 /// ENSRNOT000	Hgd	NM_001012145					1.5976e-05	-3.04644
10867033	NM_131906 // Slco1a2 // solute carrier organic anion transporter family, member 1A2 //	Slco1a2	NM_131906					0.00433423	-3.03773
10859939	NM_199393 // Galnt11 // UDP-N-acetyl-alpha-D-galactosamine:polypeptide N-acetylgalactos	Galnt11	NM_199393					0.000138271	-3.03758
10930779	NM_001106873 // Slc25a23 // solute carrier family 25 (mitochondrial carrier; phosphate	Slc25a23	NM_001106873					3.40375e-05	-3.01793
10752081	NM_133606 // Ehhadh // enoyl-CoA, hydratase/3-hydroxyacyl CoA dehydrogenase // 11q23 //	Ehhadh	NM_133606					6.71438e-06	-3.0125
10878448	NM_138979 // Bsnd // Bartter syndrome, infantile, with sensorineural deafness (Barttin)	Bsnd	NM_138979					0.001937	-2.99432
10819269	NM_001011952 // Slc39a8 // solute carrier family 39 (zinc transporter), member 8 // 2q4	Slc39a8	NM_001011952					7.41607e-05	-2.98145
10803815	NM_053398 // Gfra3 // GDNF family receptor alpha 3 // 18p12 // 84422 /// ENSRNOT0000002	Gfra3	NM_053398					8.85531e-05	-2.9753
10769361	NM_012792 // Fmo1 // flavin containing monooxygenase 1 // 13q22 // 25256 /// ENSRNOT000	Fmo1	NM_012792					0.0011054	-2.96764
10820494	NM_030850 // Bhmt // betaine-homocysteine S-methyltransferase // 2q12 // 81508 /// AF03	Bhmt	NM_030850					0.00160332	-2.96669
10778486	NM_012545 // Ddc // dopa decarboxylase (aromatic L-amino acid decarboxylase) // 14q21 /	Ddc	NM_012545					0.00216937	-2.96661
10859136	NM_001109560 // LOC689963 // hypothetical protein LOC689963 // 4q42 // 689963 /// ENSRN	LOC689963	NM_001109560					7.68258e-05	-2.9647
10702068	NM_001191088 // Aldh8a1 // aldehyde dehydrogenase 8 family, member A1 // 1p12 // 685750	Aldh8a1	NM_001191088					0.000159241	-2.95507
10929656	NM_053608 // Kcnj13 // potassium inwardly-rectifying channel, subfamily J, member 13 //	Kcnj13	NM_053608					0.00302692	-2.90495
10712743	NM_001009603 // Acy3 // aspartoacylase (aminocyclase) 3 // 1q42 // 293653 /// ENSRNOT00	Acy3	NM_001009603					0.000237852	-2.89536
10722992	NM_031012 // Anpep // alanyl (membrane) aminopeptidase // 1q31 // 81641 /// ENSRNOT0000	Anpep	NM_031012					0.000203915	-2.89082
10769370	NM_144737 // Fmo2 // flavin containing monooxygenase 2 // 13q22 // 246245 /// ENSRNOT00	Fmo2	NM_144737					0.000652885	-2.87075
10819828	NM_001012183 // Cryz // crystallin, zeta (quinone reductase) // 2q45 // 362061 /// ENSR	Cryz	NM_001012183					5.35327e-05	-2.86835
10811160	NM_001008893 // Ldhd // lactate dehydrogenase D // 19q12 // 307858 /// ENSRNOT000000448	Ldhd	NM_001008893					0.000265683	-2.86802
10863093	NM_001009658 // Thnsl2 // threonine synthase-like 2 (S. cerevisiae) // 4q32 // 297332 /	Thnsl2	NM_001009658					8.76432e-05	-2.85656
10782891	NM_012827 // Bmp4 // bone morphogenetic protein 4 // 15p14 // 25296 /// ENSRNOT00000012	Bmp4	NM_012827					0.000214388	-2.85362
10919897	ENSRNOT00000015851 // RGD1564338 // similar to aminoacylase 1 // Xq21 // 367772 /// ENS	RGD1564338	ENSRNOT00000015851					8.74829e-05	-2.84748
10823555	NM_001014790 // Rarres1 // retinoic acid receptor responder (tazarotene induced) 1 // 2	Rarres1	NM_001014790					6.46e-05	-2.84356
10831557	NM_001008884 // RT1-Db1 // RT1 class II, locus Db1 // 20p12 // 294270 /// ENSRNOT000000	RT1-Db1	NM_001008884					9.47877e-05	-2.8413
10921623	ENSRNOT00000025094 // Slc22a7 // solute carrier family 22 (organic anion transporter),	Slc22a7	ENSRNOT00000025094					0.000258099	-2.83551
10905721	ENSRNOT00000011880 // Cyp2d4 // cytochrome P450, family 2, subfamily d, polypeptide 4 /	Cyp2d4	ENSRNOT00000011880					0.000440624	-2.83396
10723441	NM_017181 // Fah // fumarylacetoacetate hydrolase // 1q31 // 29383 /// ENSRNOT000000681	Fah	NM_017181					5.47903e-05	-2.83373
10918848	NM_001009713 // Slc17a5 // solute carrier family 17 (anion/sugar transporter), member 5	Slc17a5	NM_001009713					3.31147e-05	-2.82861
10894778	NM_001191987 // Slc5a8 // solute carrier family 5 (iodide transporter), member 8 // 7q1	Slc5a8	NM_001191987					0.00732822	-2.82395
10797024	---		---					0.0027475	-2.82032
10792811	FQ209855 // Proz // protein Z, vitamin K-dependent plasma glycoprotein // 16q12.5 // 30	Proz	FQ209855					0.000684772	-2.81395
10882978	NM_001012109 // Galnt14 // UDP-N-acetyl-alpha-D-galactosamine:polypeptide N-acetylgalac	Galnt14	NM_001012109					0.000894422	-2.80989
10911747	NM_012815 // Gclc // glutamate-cysteine ligase, catalytic subunit // 8q31 // 25283 ///	Gclc	NM_012815					0.000138146	-2.80152
10906439	ENSRNOT00000021153 // Slc2a13 // solute carrier family 2 (facilitated glucose transport	Slc2a13	ENSRNOT00000021153					5.25379e-07	-2.80141
10767565	NM_001109069 // Mfsd4 // major facilitator superfamily domain containing 4 // 13q13 //	Mfsd4	NM_001109069					0.00285512	-2.78647
10828351	NM_001008831 // RT1-Ba // RT1 class II, locus Ba // 20p12 // 309621 /// ENSRNOT00000000	RT1-Ba	NM_001008831					0.000467141	-2.78294
10899951	NM_017125 // Cd63 // Cd63 molecule // 7q11 // 29186 /// ENSRNOT00000010180 // Cd63 // C	Cd63	NM_017125					0.000281769	-2.78055
10728375	NM_001109160 // Flrt1 // fibronectin leucine rich transmembrane protein 1 // 1q43 // 49	Flrt1	NM_001109160					0.000439387	-2.7794
10790921	L27061 // Pde4c // phosphodiesterase 4C, cAMP-specific // 16p14 // 290646	Pde4c	L27061					0.00108617	-2.77656
10752007	ENSRNOT00000002452 // Dgkg // diacylglycerol kinase, gamma // 11q23 // 25666 /// NM_013	Dgkg	ENSRNOT00000002452					0.0049916	-2.77194
10745224	NM_031746 // Slc13a2 // solute carrier family 13 (sodium-dependent dicarboxylate transp	Slc13a2	NM_031746					0.00413852	-2.77182
10928191	NM_001109306 // Satb2 // SATB homeobox 2 // 9q31 // 501145 /// ENSRNOT00000049259 // Sa	Satb2	NM_001109306					5.52304e-06	-2.75112
10739704	ENSRNOT00000055025 // LOC689926 // hypothetical protein LOC689926 // 10q32.3 // 689926	LOC689926	ENSRNOT00000055025					0.00309502	-2.74675
10910117	NM_001106823 // Agphd1 // aminoglycoside phosphotransferase domain containing 1 // 8q24	Agphd1	NM_001106823					0.000314459	-2.73598
10836312	NM_001106481 // Upp2 // uridine phosphorylase 2 // 3q21 // 295620 /// ENSRNOT0000003515	Upp2	NM_001106481					2.6835e-05	-2.72702
10920122	ENSRNOT00000023623 // Slc38a3 // solute carrier family 38, member 3 // 8q32 // 252919 /	Slc38a3	ENSRNOT00000023623					0.0021282	-2.72652
10832175	NM_012522 // Cbs // cystathionine beta synthase // 20p12 // 24250 /// ENSRNOT0000004821	Cbs	NM_012522					0.000180202	-2.72392
10798558	NM_001191940 // Aoah // acyloxyacyl hydrolase (neutrophil) // 17q11 // 498757 /// ENSRN	Aoah	NM_001191940					8.57216e-05	-2.72261
10762792	ENSRNOT00000067975 // Acacb // acetyl-CoA carboxylase beta // 12q16 // 116719 /// NM_05	Acacb	ENSRNOT00000067975					0.0010912	-2.71996
10842018	ENSRNOT00000011978 // Hnf4a // hepatocyte nuclear factor 4, alpha // 3q42-q43 // 25735	Hnf4a	ENSRNOT00000011978					7.4188e-06	-2.7171
10940564	---		---					3.35129e-05	-2.70724
10809007	NM_001106165 // Car7 // carbonic anhydrase 7 // 19p14 // 291819 /// ENSRNOT00000016521	Car7	NM_001106165					0.000106944	-2.69905
10725947	NM_001009646 // Qprt // quinolinate phosphoribosyltransferase // 1q36 // 293504 /// ENS	Qprt	NM_001009646					0.000174793	-2.69606
10846694	NM_030871 // Pde1a // phosphodiesterase 1A, calmodulin-dependent // 3q24 // 81529 /// A	Pde1a	NM_030871					0.00625469	-2.694
10770680	NM_001107201 // Prox1 // prospero homeobox 1 // 13q27 // 305066 /// ENSRNOT00000004905	Prox1	NM_001107201					0.00588781	-2.68464
10710236	ENSRNOT00000046025 // Acsm5 // acyl-CoA synthetase medium-chain family member 5 // 1q35	Acsm5	ENSRNOT00000046025					0.00141245	-2.68297
10880824	NM_001106694 // Pink1 // PTEN induced putative kinase 1 // 5q36 // 298575 /// ENSRNOT00	Pink1	NM_001106694					1.4805e-05	-2.67368
10837769	NM_001108584 // Rapsn // receptor-associated protein of the synapse // 3q24 // 362161 /	Rapsn	NM_001108584					2.90752e-06	-2.66771
10738399	NM_013098 // G6pc // glucose-6-phosphatase, catalytic subunit // 10q32.1 // 25634 /// E	G6pc	NM_013098					0.00225411	-2.66474
10803655	NM_012803 // Proc // protein C // 18p12 // 25268 /// ENSRNOT00000019596 // Proc // prot	Proc	NM_012803					0.000308349	-2.66294
10901055	NM_019623 // Cyp4f1 // cytochrome P450, family 4, subfamily f, polypeptide 1 // 7q11 //	Cyp4f1	NM_019623					0.00018225	-2.65642
10710718	NM_001100482 // Slc5a11 // solute carrier family 5 (sodium/glucose cotransporter), memb	Slc5a11	NM_001100482					0.000538634	-2.6509
10812498	NM_139102 // Dmgdh // dimethylglycine dehydrogenase // 2q12 // 245961 /// ENSRNOT000000	Dmgdh	NM_139102					0.000271456	-2.64789
10860934	ENSRNOT00000013817 // Slc25a13 // solute carrier family 25, member 13 (citrin) // 4q13	Slc25a13	ENSRNOT00000013817					0.0122148	-2.62714
10940557	---		---					8.58498e-05	-2.62449
10723523	ENSRNOT00000018592 // Folh1 // folate hydrolase 1 // 1q32 // 85309 /// NM_057185 // Fol	Folh1	ENSRNOT00000018592					0.00608707	-2.61761
10792660	NM_001107326 // Kbtbd11 // kelch repeat and BTB (POZ) domain containing 11 // 16q12.5 /	Kbtbd11	NM_001107326					4.19214e-06	-2.61697
10707790	ENSRNOT00000015845 // Pcsk6 // proprotein convertase subtilisin/kexin type 6 // 1q22 //	Pcsk6	ENSRNOT00000015845					0.00662336	-2.61264
10940568	---		---					0.000553554	-2.61202
10728736	NM_001039031 // Dak // dihydroxyacetone kinase 2 homolog (S. cerevisiae) // 1q43 // 361	Dak	NM_001039031					0.00044321	-2.60979
10889291	---		---					0.000244631	-2.60362
10930790	NM_001106873 // Slc25a23 // solute carrier family 25 (mitochondrial carrier; phosphate	Slc25a23	NM_001106873					7.48826e-05	-2.59601
10845306	NM_001105733 // Cacnb4 // calcium channel, voltage-dependent, beta 4 subunit // 3q12 //	Cacnb4	NM_001105733					0.00236375	-2.59362
10797660	NM_001014008 // Aspn // asporin // 17p14 // 306805 /// ENSRNOT00000020704 // Aspn // as	Aspn	NM_001014008					0.0116928	-2.58409
10911797	NM_001106840 // Gsta4 // glutathione S-transferase alpha 4 // 8q31 // 300850 /// BC1578	Gsta4	NM_001106840					0.000196763	-2.58305
10712149	NM_134375 // Nlrp6 // NLR family, pyrin domain containing 6 // 1q41 // 171390 /// ENSRN	Nlrp6	NM_134375					0.000858236	-2.57905
10818660	NM_031027 // Dpyd // dihydropyrimidine dehydrogenase // 2q41 // 81656 /// D85035 // Dpy	Dpyd	NM_031027					0.000114149	-2.57769
10842596	NM_198780 // Pck1 // phosphoenolpyruvate carboxykinase 1 (soluble) // 3q42 // 362282 //	Pck1	NM_198780					0.00784006	-2.5758
10921120	NM_133296 // Slc6a20 // solute carrier family 6 (proline IMINO transporter), member 20	Slc6a20	NM_133296					0.000249543	-2.57097
10910431	NM_001029924 // Stra6 // stimulated by retinoic acid gene 6 // 8q24 // 363071 /// ENSRN	Stra6	NM_001029924					0.0087101	-2.56852
10940524	---		---					1.46503e-05	-2.55981
10740529	ENSRNOT00000003633 // Abat // 4-aminobutyrate aminotransferase // 10q12 // 81632 /// NM	Abat	ENSRNOT00000003633					0.00190065	-2.5526
10856673	ENSRNOT00000014249 // Slc4a5 // solute carrier family 4, sodium bicarbonate cotransport	Slc4a5	ENSRNOT00000014249					0.00242969	-2.54738
10797161	---		---					0.00449038	-2.54722
10898561	NM_145771 // Miox // myo-inositol oxygenase // 7q34 // 252899 /// ENSRNOT00000011941 //	Miox	NM_145771					0.000308269	-2.54458
10861242	NM_001100963 // Aass // aminoadipate-semialdehyde synthase // 4q22 // 296925 /// BC1287	Aass	NM_001100963					0.000233833	-2.5442
10744766	ENSRNOT00000026743 // Aspa // aspartoacylase // 10q24 // 79251 /// NM_024399 // Aspa //	Aspa	ENSRNOT00000026743					0.000645022	-2.54117
10772986	ENSRNOT00000006071 // Ppargc1a // peroxisome proliferator-activated receptor gamma, coa	Ppargc1a	ENSRNOT00000006071					9.21841e-06	-2.54036
10916232	NM_053482 // Spa17 // sperm autoantigenic protein 17 // 8q21 // 85244 /// ENSRNOT000000	Spa17	NM_053482					1.80587e-05	-2.53224
10714128	ENSRNOT00000016593 // Keg1 // kidney expressed gene 1 // 1q43 // 171179 /// NM_134330 /	Keg1	ENSRNOT00000016593					0.00129216	-2.53137
10791631	NM_001107311 // Enpp6 // ectonucleotide pyrophosphatase/phosphodiesterase 6 // 16q11 //	Enpp6	NM_001107311					0.000230702	-2.52506
10855707	NM_012850 // Ghrhr // growth hormone releasing hormone receptor // 4q24 // 25321 /// EN	Ghrhr	NM_012850					0.00098641	-2.51748
10920524	NM_020073 // Pth1r // parathyroid hormone 1 receptor // 8q32 // 56813 /// ENSRNOT000000	Pth1r	NM_020073					0.000272779	-2.51742
10879961	NM_001108682 // Tlr12 // toll-like receptor 12 // 5q36 // 362604 /// ENSRNOT00000065640	Tlr12	NM_001108682					0.00431738	-2.51356
10912845	NM_001007664 // Abhd14b // abhydrolase domain containing 14b // 8q32 // 300983 /// ENSR	Abhd14b	NM_001007664					4.64258e-05	-2.50728
10708535	NM_022623 // Fzd4 // frizzled family receptor 4 // 1q32 // 64558 /// ENSRNOT00000023205	Fzd4	NM_022623					0.000150428	-2.50694
10897428	ENSRNOT00000000203 // Csf2rb // colony stimulating factor 2 receptor, beta, low-affinit	Csf2rb	ENSRNOT00000000203					0.000328316	-2.50353
10730322	NM_001106355 // Hoga1 // 4-hydroxy-2-oxoglutarate aldolase 1 // 1q54 // 293949 /// ENSR	Hoga1	NM_001106355					0.000128883	-2.49983
10828081	NM_019373 // Apom // apolipoprotein M // 20p12 // 55939 /// ENSRNOT00000001126 // Apom	Apom	NM_019373					0.000443781	-2.49572
10865868	NM_145779 // Pzp // pregnancy-zone protein // 4q42 // 252922 /// ENSRNOT00000009467 //	Pzp	NM_145779					0.00695856	-2.49557
10844302	ENSRNOT00000060325 // Dnm1 // dynamin 1 // 3p11 // 140694 /// NM_080689 // Dnm1 // dyna	Dnm1	ENSRNOT00000060325					0.00130182	-2.49439
10924719	NM_001135759 // Col4a3 // collagen, type IV, alpha 3 // 9q34 // 363265 /// ENSRNOT00000	Col4a3	NM_001135759					0.00131422	-2.49152
10794172	NM_001014007 // LOC306766 // hypothetical LOC306766 // 17p14 // 306766 /// ENSRNOT00000	LOC306766	NM_001014007					9.30696e-06	-2.48494
10845829	NM_001191737 // Ttc21b // tetratricopeptide repeat domain 21B // 3q21 // 295654 /// ENS	Ttc21b	NM_001191737					6.94813e-06	-2.48294
10897154	ENSRNOT00000050522 // RGD1565316 // similar to sphingomyelin phosphodiesterase 3, neutr	RGD1565316	ENSRNOT00000050522					0.00057203	-2.48144
10901722	NM_021745 // Nr1h4 // nuclear receptor subfamily 1, group H, member 4 // 7q13 // 60351	Nr1h4	NM_021745					7.17832e-05	-2.48121
10916867	NM_001109528 // Tmem25 // transmembrane protein 25 // 8q22 // 689172 /// ENSRNOT0000006	Tmem25	NM_001109528					4.95933e-05	-2.48042
10743168	XM_220517 // Pld6 // phospholipase D family, member 6 // 10q22 // 287366 /// ENSRNOT000	Pld6	XM_220517					2.82808e-05	-2.47398
10825272	---		---					1.69499e-05	-2.47056
10854737	ENSRNOT00000052339 // Mgam // maltase-glucoamylase // 4q22 // 312272	Mgam	ENSRNOT00000052339					4.95487e-05	-2.46754
10712867	ENSRNOT00000026316 // Pc // pyruvate carboxylase // 1q42 // 25104 /// NM_012744 // Pc /	Pc	ENSRNOT00000026316					0.00229474	-2.45641
10928837	ENSRNOT00000023530 // Igfbp5 // insulin-like growth factor binding protein 5 // 9q33 //	Igfbp5	ENSRNOT00000023530					0.00175758	-2.45442
10750454	NM_133321 // Kcnj15 // potassium inwardly-rectifying channel, subfamily J, member 15 //	Kcnj15	NM_133321					0.0023452	-2.44855
10777812	NM_013033 // Slc5a1 // solute carrier family 5 (sodium/glucose cotransporter), member 1	Slc5a1	NM_013033					0.000146759	-2.44427
10797138	NM_053802 // Tgfbi // transforming growth factor, beta induced // 17p14 // 116487 /// E	Tgfbi	NM_053802					0.000395342	-2.44404
10938219	NM_024381 // Gk // glycerol kinase // Xq22 // 79223 /// ENSRNOT00000064340 // Gk // gly	Gk	NM_024381					0.000292929	-2.44384
10832772	NM_001107622 // Rhobtb1 // Rho-related BTB domain containing 1 // 20p11 // 309722 /// E	Rhobtb1	NM_001107622					9.59799e-06	-2.4421
10918501	NM_001108163 // Fam81a // family with sequence similarity 81, member A // 8q24 // 31578	Fam81a	NM_001108163					0.0005833	-2.43612
10741701	NM_171996 // Decr2 // 2,4-dienoyl CoA reductase 2, peroxisomal // 10q12 // 64461 /// EN	Decr2	NM_171996					0.00173006	-2.4361
10751642	NM_001107087 // Ostalpha // organic solute transporter alpha // 11q22 // 303879 /// ENS	Ostalpha	NM_001107087					0.00166158	-2.436
10825244	---		---					0.000467307	-2.43238
10867329	NM_001106632 // Mybl1 // myeloblastosis oncogene-like 1 // 5q11 // 297783 /// ENSRNOT00	Mybl1	NM_001106632					0.000305459	-2.42598
10934118	NM_012502 // Ar // androgen receptor // Xq22-q32 // 24208 /// ENSRNOT00000009129 // Ar	Ar	NM_012502					1.97863e-05	-2.42419
10742657	DQ119106 // LOC303140 // up-regulator of carnitine transporter, OCTN2 // 10q22 // 30314	LOC303140	DQ119106					1.50512e-05	-2.42372
10814105	NM_001008770 // Cmbl // carboxymethylenebutenolidase homolog (Pseudomonas) // 2q22 // 3	Cmbl	NM_001008770					0.00130526	-2.41313
10733310	NM_052798 // Zfp354a // zinc finger protein 354A // 10q21 // 24522 /// ENSRNOT000000455	Zfp354a	NM_052798					0.000316061	-2.41301
10784517	NM_053307 // Msra // methionine sulfoxide reductase A // 15p12 // 29447 /// ENSRNOT0000	Msra	NM_053307					0.000250397	-2.40882
10782144	NM_001100685 // Clybl // citrate lyase beta like // 15q25 // 306198 /// ENSRNOT00000018	Clybl	NM_001100685					9.39298e-05	-2.40632
10719863	NM_012782 // Bckdha // branched chain ketoacid dehydrogenase E1, alpha polypeptide // 1	Bckdha	NM_012782					0.000159527	-2.40452
10740792	NM_001000494 // Olr1369 // olfactory receptor 1369 // 10q12 // 302958	Olr1369	NM_001000494					0.00102758	-2.40409
10940675	---		---					0.000413592	-2.40263
10845416	ENSRNOT00000059280 // Acvr1c // activin A receptor, type IC // 3q21 // 245921 /// NM_13	Acvr1c	ENSRNOT00000059280					0.0031542	-2.39905
10855701	ENSRNOT00000015692 // Aqp1 // aquaporin 1 // 4q24 // 25240 /// NM_012778 // Aqp1 // aqu	Aqp1	ENSRNOT00000015692					5.36908e-05	-2.3961
10849666	ENSRNOT00000020354 // Prom2 // prominin 2 // 3q36 // 192211 /// NM_138857 // Prom2 // p	Prom2	ENSRNOT00000020354					0.000761315	-2.39043
10705987	NM_001038588 // Prodh2 // proline dehydrogenase (oxidase) 2 // 1q21 // 361538 /// ENSRN	Prodh2	NM_001038588					0.000656699	-2.38694
10768996	---		---					0.00388117	-2.38374
10890648	---		---					0.00825663	-2.38372
10868726	ENSRNOT00000015281 // Aldh1b1 // aldehyde dehydrogenase 1 family, member B1 // 5q22 //	Aldh1b1	ENSRNOT00000015281					0.00553237	-2.37758
10844149	NM_001013164 // Ccbl1 // cysteine conjugate-beta lyase, cytoplasmic // 3p12 // 311844 /	Ccbl1	NM_001013164					0.000210655	-2.37723
10905284	NM_012808 // Tst // thiosulfate sulfurtransferase // 7q34 // 25274 /// ENSRNOT000000505	Tst	NM_012808					0.000401079	-2.37629
10898203	BC161881 // Pnpla3 // patatin-like phospholipase domain containing 3 // 7q34 // 362972	Pnpla3	BC161881					0.00161659	-2.37536
10804415	---		---					0.000285923	-2.37515
10846881	NM_031075 // P2rx3 // purinergic receptor P2X, ligand-gated ion channel, 3 // 3q24 // 8	P2rx3	NM_031075					6.89587e-05	-2.37399
10878157	NM_023025 // Cyp2j4 // cytochrome P450, family 2, subfamily j, polypeptide 4 // 5q33 //	Cyp2j4	NM_023025					0.00622563	-2.3714
10783213	ENSRNOT00000040540 // Ndrg2 // N-myc downstream regulated gene 2 // 15p14 // 171114 ///	Ndrg2	ENSRNOT00000040540					0.00448616	-2.36683
10799328	NM_001033697 // Akr1c1 // aldo-keto reductase family 1, member C1 (dihydrodiol dehydrog	Akr1c1	NM_001033697					0.0105019	-2.36548
10862798	NM_001100862 // Fam13a // family with sequence similarity 13, member A // 4q24 // 36237	Fam13a	NM_001100862					2.10981e-05	-2.35672
10911802	NM_017013 // Gsta2 // glutathione S-transferase A2 // 8q31 // 24422 /// ENSRNOT00000044	Gsta2	NM_017013					0.00750333	-2.35509
10704728	FQ224460 // Dmpk // dystrophia myotonica-protein kinase // 1q21 // 308405	Dmpk	FQ224460					0.00121335	-2.3455
10873378	ENSRNOT00000024063 // Akr7a2 // aldo-keto reductase family 7, member A2 (aflatoxin alde	Akr7a2	ENSRNOT00000024063					0.000390986	-2.34475
10708262	ENSRNOT00000025621 // Slc28a1 // solute carrier family 28 (sodium-coupled nucleoside tr	Slc28a1	ENSRNOT00000025621					0.00885342	-2.33676
10870261	ENSRNOT00000015601 // Ak4 // adenylate kinase 4 // 5q33 // 29223 /// NM_017135 // Ak4 /	Ak4	ENSRNOT00000015601					0.000489877	-2.33628
10739035	ENSRNOT00000010627 // Ace // angiotensin I converting enzyme (peptidyl-dipeptidase A) 1	Ace	ENSRNOT00000010627					0.000901041	-2.33531
10837003	NM_001107094 // Hoxd10 // homeo box D10 // 3q23 // 303991 /// ENSRNOT00000002148 // Hox	Hoxd10	NM_001107094					1.08616e-05	-2.33006
10836490	ENSRNOT00000007197 // Csrnp3 // cysteine-serine-rich nuclear protein 3 // 3q21 // 31109	Csrnp3	ENSRNOT00000007197					2.25245e-05	-2.32702
10912088	ENSRNOT00000015057 // Nt5e // 5' nucleotidase, ecto // 8q31 // 58813 /// NM_021576 // N	Nt5e	ENSRNOT00000015057					0.000151187	-2.32447
10854832	---		---					3.96988e-06	-2.32309
10720891	NM_017112 // Hpn // hepsin // 1q21 // 29135 /// ENSRNOT00000028644 // Hpn // hepsin //	Hpn	NM_017112					0.000344597	-2.32304
10829933	BC166848 // Ctnna3 // catenin (cadherin associated protein), alpha 3 // 20p11-q11 // 36	Ctnna3	BC166848					3.89912e-05	-2.31833
10714537	ENSRNOT00000016740 // Smarca2 // SWI/SNF related, matrix associated, actin dependent re	Smarca2	ENSRNOT00000016740					6.44487e-05	-2.31833
10838704	ENSRNOT00000013829 // Ivd // isovaleryl-CoA dehydrogenase // 3q35 // 24513 /// NM_01259	Ivd	ENSRNOT00000013829					8.1293e-06	-2.31312
10799435	ENSRNOT00000067990 // Prkcq // protein kinase C, theta // 17q12.3 // 85420 /// AB020614	Prkcq	ENSRNOT00000067990					2.05761e-05	-2.31242
10753143	NM_001014124 // Dnajc28 // DnaJ (Hsp40) homolog, subfamily C, member 28 // 11q11 // 360	Dnajc28	NM_001014124					2.6296e-05	-2.31221
10722949	ENSRNOT00000021109 // Rhcg // Rh family, C glycoprotein // 1q31 // 293048 /// NM_183053	Rhcg	ENSRNOT00000021109					0.00100588	-2.30668
10826451	NM_001013914 // Slc44a3 // solute carrier family 44, member 3 // 2q41 // 295417 /// ENS	Slc44a3	NM_001013914					5.75566e-06	-2.30561
10884917	NM_001106840 // Gsta4 // glutathione S-transferase alpha 4 // 8q31 // 300850 /// BC1578	Gsta4	NM_001106840					0.000407731	-2.30412
10782454	ENSRNOT00000061402 // Thrb // thyroid hormone receptor beta // 15p16 // 24831 /// NM_01	Thrb	ENSRNOT00000061402					3.9756e-06	-2.30351
10832840	---		---					0.000447092	-2.30031
10797256	NM_001109487 // Pfn3 // profilin 3 // 17p14 // 685936	Pfn3	NM_001109487					0.00148365	-2.29975
10813271	NM_001127580 // Oxct1 // 3-oxoacid CoA transferase 1 // 2q16 // 690163 /// BC166478 //	Oxct1	NM_001127580					0.000507023	-2.29826
10925014	NM_001109310 // Efhd1 // EF-hand domain family, member D1 // 9q35 // 501181 /// ENSRNOT	Efhd1	NM_001109310					1.41423e-05	-2.29802
10714818	NM_001106375 // Papss2 // 3'-phosphoadenosine 5'-phosphosulfate synthase 2 // 1q52 // 2	Papss2	NM_001106375					0.00039458	-2.29599
10884924	NM_001106840 // Gsta4 // glutathione S-transferase alpha 4 // 8q31 // 300850 /// FJ1793	Gsta4	NM_001106840					0.000545073	-2.29551
10891120	NM_031057 // Aldh6a1 // aldehyde dehydrogenase 6 family, member A1 // 6q31 // 81708 ///	Aldh6a1	NM_031057					0.000263401	-2.29496
10813646	ENSRNOT00000024035 // Agxt2 // alanine-glyoxylate aminotransferase 2 // 2q16 // 83784 /	Agxt2	ENSRNOT00000024035					0.000250032	-2.29081
10815622	ENSRNOT00000018761 // Aadac // arylacetamide deacetylase (esterase) // 2q31 // 57300 //	Aadac	ENSRNOT00000018761					0.00776598	-2.28677
10830743	NM_001107641 // Sim1 // single-minded homolog 1 (Drosophila) // 20q13 // 309888 /// ENS	Sim1	NM_001107641					6.46276e-05	-2.28672
10857267	NM_001106610 // Hdac11 // histone deacetylase 11 // 4q34 // 297453 /// BC166430 // Hdac	Hdac11	NM_001106610					2.65059e-05	-2.28462
10919637	NM_001013110 // Tf // transferrin // 8q32 // 24825 /// ENSRNOT00000045628 // Srprb // s	Tf	NM_001013110					0.00110184	-2.27772
10854847	---		---					1.15188e-05	-2.27347
10843475	NM_001106555 // C8g // complement component 8, gamma polypeptide // 3p13 // 296545 ///	C8g	NM_001106555					0.000172534	-2.27264
10882672	ENSRNOT00000009581 // Slc3a1 // solute carrier family 3, member 1 // 6q12 // 29484 ///	Slc3a1	ENSRNOT00000009581					0.000166388	-2.27187
10926967	NM_001024361 // LOC501110 // similar to Glutathione S-transferase A1 (GTH1) (HA subunit	LOC501110	NM_001024361					4.14336e-06	-2.26897
10926668	NM_001106893 // Cyp39a1 // cytochrome P450, family 39, subfamily a, polypeptide 1 // 9q	Cyp39a1	NM_001106893					0.000119397	-2.26562
10805229	NM_001012741 // Lipg // lipase, endothelial // 18q12.3 // 291437 /// ENSRNOT00000025257	Lipg	NM_001012741					0.000818602	-2.26523
10919775	ENSRNOT00000067971 // Acpp // acid phosphatase, prostate // 8q32 // 56780 /// ENSRNOT00	Acpp	ENSRNOT00000067971					1.65154e-05	-2.26519
10779469	ENSRNOT00000010260 // Acox2 // acyl-CoA oxidase 2, branched chain // 15p14 // 252898 //	Acox2	ENSRNOT00000010260					0.00109508	-2.2634
10805202	ENSRNOT00000020851 // Mapk4 // mitogen-activated protein kinase 4 // 18q12.2 // 54268 /	Mapk4	ENSRNOT00000020851					0.00770699	-2.26334
10928636	ENSRNOT00000019283 // Erbb4 // v-erb-a erythroblastic leukemia viral oncogene homolog 4	Erbb4	ENSRNOT00000019283					2.73244e-06	-2.26283
10822408	NM_001108939 // Hnf4g // hepatocyte nuclear factor 4, gamma // 2q24 // 365744 /// ENSRN	Hnf4g	NM_001108939					0.00183311	-2.25901
10871492	NM_001107967 // Tmem125 // transmembrane protein 125 // 5q36 // 313545 /// BC086537 //	Tmem125	NM_001107967					0.00193348	-2.25775
10771927	ENSRNOT00000002699 // Sult1b1 // sulfotransferase family, cytosolic, 1B, member 1 // 14	Sult1b1	ENSRNOT00000002699					0.00375598	-2.25717
10870762	NM_001106675 // Echdc2 // enoyl CoA hydratase domain containing 2 // 5q35 // 298381 ///	Echdc2	NM_001106675					0.000103148	-2.25633
10806628	NM_001108896 // Gcdh // glutaryl-CoA dehydrogenase // 19q11 // 364975 /// ENSRNOT000000	Gcdh	NM_001108896					0.000171745	-2.25562
10850645	NM_001106524 // Acss1 // acyl-CoA synthetase short-chain family member 1 // 3q41 // 296	Acss1	NM_001106524					0.000525174	-2.2546
10798119	NM_001004214 // Nqo2 // NAD(P)H dehydrogenase, quinone 2 // 17p12 // 291084 /// ENSRNOT	Nqo2	NM_001004214					0.00326036	-2.25322
10712090	ENSRNOT00000016883 // Cyp2e1 // cytochrome P450, family 2, subfamily e, polypeptide 1 /	Cyp2e1	ENSRNOT00000016883					0.000480752	-2.25014
10817656	NM_031712 // Pdzk1 // PDZ domain containing 1 // 2q34 // 65144 /// ENSRNOT00000000107 /	Pdzk1	NM_031712					0.00119042	-2.24945
10706117	NM_001009641 // Pepd // peptidase D // 1q21 // 292808 /// ENSRNOT00000028701 // Pepd //	Pepd	NM_001009641					0.000484098	-2.24848
10862586	NM_022243 // Hibadh // 3-hydroxyisobutyrate dehydrogenase // 4q24 // 63938 /// ENSRNOT0	Hibadh	NM_022243					9.58406e-05	-2.24784
10922002	XM_001067239 // Mut // methylmalonyl CoA mutase // 9q12 // 688517 /// ENSRNOT0000004459	Mut	XM_001067239					9.48413e-05	-2.24719
10926782	XM_001067239 // Mut // methylmalonyl CoA mutase // 9q12 // 688517 /// ENSRNOT0000004459	Mut	XM_001067239					9.48413e-05	-2.24719
10897327	ENSRNOT00000043778 // KIFC2 // kinesin family member C2 // 7q34 // 300053 /// NM_198752	KIFC2	ENSRNOT00000043778					0.0002136	-2.24565
10713480	ENSRNOT00000028749 // Macrod1 // MACRO domain containing 1 // 1q43 // 246233 /// NM_139	Macrod1	ENSRNOT00000028749					0.000106331	-2.23758
10745745	NM_145880 // Lhx1 // LIM homeobox 1 // 10q26 // 257634 /// ENSRNOT00000003799 // Lhx1 /	Lhx1	NM_145880					0.000141031	-2.23603
10820145	---		---					0.0125638	-2.23577
10909509	NM_031589 // Slc37a4 // solute carrier family 37 (glucose-6-phosphate transporter), mem	Slc37a4	NM_031589					0.00123301	-2.23073
10855862	NM_181381 // Abcg2 // ATP-binding cassette, subfamily G (WHITE), member 2 // 4q24 // 31	Abcg2	NM_181381					7.43023e-05	-2.22968
10881063	NM_053327 // Clcnka // chloride channel Ka // 5q36 // 79425 /// ENSRNOT00000013103 // C	Clcnka	NM_053327					0.00933603	-2.22522
10898359	NM_013196 // Ppara // peroxisome proliferator activated receptor alpha // 7q34 // 25747	Ppara	NM_013196					0.000726613	-2.22143
10900651	ENSRNOT00000064886 // Abca7 // ATP-binding cassette, subfamily A (ABC1), member 7 // 7q	Abca7	ENSRNOT00000064886					0.000123327	-2.2206
10787611	NM_001127590 // Slc25a42 // solute carrier family 25, member 42 // 16p14 // 689414 ///	Slc25a42	NM_001127590					4.28555e-05	-2.21947
10755094	NM_001113344 // St6gal1 // ST6 beta-galactosamide alpha-2,6-sialyltranferase 1 // 11q23	St6gal1	NM_001113344					5.81041e-05	-2.21624
10843938	NM_053664 // Sardh // sarcosine dehydrogenase // 3p12 // 114123 /// ENSRNOT00000009555	Sardh	NM_053664					0.000124883	-2.21492
10742645	NM_019269 // Slc22a5 // solute carrier family 22 (organic cation/carnitine transporter)	Slc22a5	NM_019269					0.00055268	-2.21403
10883982	ENSRNOT00000011951 // Adi1 // acireductone dioxygenase 1 // 6q16 // 298934 /// NM_19909	Adi1	ENSRNOT00000011951					1.85849e-05	-2.2094
10918055	NM_001014092 // Paqr5 // progestin and adipoQ receptor family member V // 8q24 // 31574	Paqr5	NM_001014092					4.51252e-05	-2.20637
10939725	NM_001191726 // Hs6st2 // heparan sulfate 6-O-sulfotransferase 2 // Xq36 // 302489 ///	Hs6st2	NM_001191726					5.66534e-05	-2.20365
10940631	---		---					0.000128092	-2.20206
10722012	NM_013039 // Abcc8 // ATP-binding cassette, subfamily C (CFTR/MRP), member 8 // 1q22 //	Abcc8	NM_013039					0.00445451	-2.19973
10898313	---		---					0.000951537	-2.19901
10888596	NM_138890 // Ehd3 // EH-domain containing 3 // 6q13 // 192249 /// ENSRNOT00000010419 //	Ehd3	NM_138890					6.07193e-05	-2.1978
10940499	---		---					0.00153952	-2.19771
10871043	XM_003754079 // LOC689914 // similar to C05G5.5 // 5q35 // 689914 /// ENSRNOT0000004752	LOC689914	XM_003754079					0.000120551	-2.19538
10840318	---		---					0.000649025	-2.19059
10910776	ENSRNOT00000037941 // Megf11 // multiple EGF-like-domains 11 // 8q24 // 691517 /// ENSR	Megf11	ENSRNOT00000037941					0.000166355	-2.18846
10940508	---		---					0.00398643	-2.18728
10842727	ENSRNOT00000011972 // Cdh4l // cadherin 4-like // 3q43 // 114588 /// D86742 // Cdh4l //	Cdh4l	ENSRNOT00000011972					2.21561e-05	-2.18482
10929153	NM_019278 // Resp18 // regulated endocrine-specific protein 18 // 9q33 // 50561 /// ENS	Resp18	NM_019278					0.0104388	-2.18482
10899139	ENSRNOT00000000323 // Aqp6 // aquaporin 6, kidney specific // 7q36 // 29170 /// NM_0221	Aqp6	ENSRNOT00000000323					0.00119746	-2.18148
10809100	ENSRNOT00000017413 // Ndrg4 // N-myc downstream regulated gene 4 // 19p13 // 64457 ///	Ndrg4	ENSRNOT00000017413					0.012167	-2.18139
10755148	ENSRNOT00000046199 // Fetub // fetuin B // 11q23 // 83928 /// ENSRNOT00000048739 // Fet	Fetub	ENSRNOT00000046199					0.00169867	-2.17998
10794464	NM_001079531 // Tpmt // thiopurine S-methyltransferase // 17p13 // 690050 /// ENSRNOT00	Tpmt	NM_001079531					0.000547855	-2.17916
10845647	NM_012789 // Dpp4 // dipeptidylpeptidase 4 // 3q21 // 25253 /// ENSRNOT00000040482 // D	Dpp4	NM_012789					0.000181925	-2.17891
10714911	ENSRNOT00000025736 // Pank1 // pantothenate kinase 1 // 1q52 // 294088	Pank1	ENSRNOT00000025736					0.000316386	-2.17661
10940520	---		---					0.000346322	-2.17565
10741244	NM_001024991 // Fahd1 // fumarylacetoacetate hydrolase domain containing 1 // 10q12 //	Fahd1	NM_001024991					0.000817179	-2.17499
10857259	NM_053536 // Klf15 // Kruppel-like factor 15 // 4q34 // 85497 /// ENSRNOT00000024011 //	Klf15	NM_053536					0.000508138	-2.17464
10759402	ENSRNOT00000056680 // Pxmp2 // peroxisomal membrane protein 2 // 12q16 // 29533 /// NM_	Pxmp2	ENSRNOT00000056680					0.00363737	-2.17252
10710258	ENSRNOT00000020587 // Acsm2a // acyl-CoA synthetase medium-chain family member 2A // 1q	Acsm2a	ENSRNOT00000020587					0.000523938	-2.17161
10763863	NM_001135868 // Slc45a3 // solute carrier family 45, member 3 // 13q13 // 304785 /// EN	Slc45a3	NM_001135868					0.00570429	-2.16711
10940658	---		---					6.04963e-05	-2.16654
10886252	ENSRNOT00000005671 // Tshr // thyroid stimulating hormone receptor // 6q31 // 25360 ///	Tshr	ENSRNOT00000005671					0.000112077	-2.16599
10770795	NM_017080 // Hsd11b1 // hydroxysteroid 11-beta dehydrogenase 1 // 13q27 // 25116 /// EN	Hsd11b1	NM_017080					0.000159031	-2.16598
10827454	NM_016986 // Acadm // acyl-CoA dehydrogenase, C-4 to C-12 straight chain // 2q45 // 241	Acadm	NM_016986					9.01106e-05	-2.16542
10773030	NM_181365 // Kcnip4 // Kv channel interacting protein 4 // 14q11 // 259243 /// ENSRNOT0	Kcnip4	NM_181365					0.000291143	-2.16535
10838772	ENSRNOT00000016458 // Gchfr // GTP cyclohydrolase I feedback regulator // 3q35 // 17112	Gchfr	ENSRNOT00000016458					0.00108164	-2.16298
10824892	NM_080892 // Selenbp1 // selenium binding protein 1 // 2q34 // 140927 /// ENSRNOT000000	Selenbp1	NM_080892					3.6684e-05	-2.16047
10732228	NM_033349 // Hagh // hydroxyacyl glutathione hydrolase // 10q12 // 24439 /// ENSRNOT000	Hagh	NM_033349					8.28523e-05	-2.15941
10858165	NM_001033883 // Cxcl12 // chemokine (C-X-C motif) ligand 12 // 4q42.1 // 24772 /// NM_0	Cxcl12	NM_001033883					0.000819466	-2.15809
10716078	NM_013160 // Mxi1 // MAX interactor 1 // 1q55 // 25701 /// BC081824 // Mxi1 // MAX inte	Mxi1	NM_013160					4.12652e-05	-2.15713
10890494	NM_001108031 // RGD1305721 // similar to RIKEN cDNA 2810055F11 // 6q24 // 314214 /// EN	RGD1305721	NM_001108031					0.000434799	-2.15655
10729854	ENSRNOT00000047387 // Cpeb3 // cytoplasmic polyadenylation element binding protein 3 //	Cpeb3	ENSRNOT00000047387					0.00139408	-2.15611
10855008	NM_181371 // Gstk1 // glutathione S-transferase kappa 1 // 4q23 // 297029 /// ENSRNOT00	Gstk1	NM_181371					3.30456e-05	-2.15608
10911730	NM_001005549 // Tinag // tubulointerstitial nephritis antigen // 8q24 // 300846 /// ENS	Tinag	NM_001005549					0.00202092	-2.15433
10797258	NM_013030 // Slc34a1 // solute carrier family 34 (sodium phosphate), member 1 // 17p14	Slc34a1	NM_013030					0.000821953	-2.1543
10888110	NM_019268 // Slc8a1 // solute carrier family 8 (sodium/calcium exchanger), member 1 //	Slc8a1	NM_019268					0.000971827	-2.1542
10904880	NM_053904 // Oplah // 5-oxoprolinase (ATP-hydrolysing) // 7q34 // 116684 /// ENSRNOT000	Oplah	NM_053904					6.47347e-05	-2.15258
10846604	---		---					0.000110716	-2.15188
10855243	NM_001007016 // Sspo // SCO-spondin // 4q24 // 474348 /// ENSRNOT00000035906 // Sspo //	Sspo	NM_001007016					0.00170844	-2.14825
10829771	NM_001134576 // RGD1306739 // similar to RIKEN cDNA 1700040L02 // 20p11 // 361834 /// E	RGD1306739	NM_001134576					0.000217226	-2.14736
10867799	NM_001031663 // Fam82b // family with sequence similarity 82, member B // 5q13 // 50041	Fam82b	NM_001031663					0.00105235	-2.14408
10881964	ENSRNOT00000042301 // Espn // espin // 5q36 // 56227 /// NM_019622 // Espn // espin //	Espn	ENSRNOT00000042301					0.000689773	-2.14339
10816026	NM_031317 // Pdgfc // platelet derived growth factor C // 2q33 // 79429 /// ENSRNOT0000	Pdgfc	NM_031317					0.000154821	-2.14287
10839443	ENSRNOT00000067523 // Slc27a2 // solute carrier family 27 (fatty acid transporter), mem	Slc27a2	ENSRNOT00000067523					0.00100505	-2.1388
10873838	ENSRNOT00000021155 // Dhrs3 // dehydrogenase/reductase (SDR family) member 3 // 5q36 //	Dhrs3	ENSRNOT00000021155					2.49415e-05	-2.13448
10728123	NM_001013071 // Tm7sf2 // transmembrane 7 superfamily member 2 // 1q43 // 293688 /// EN	Tm7sf2	NM_001013071					0.000629119	-2.12995
10711715	NM_001009706 // Lhpp // phospholysine phosphohistidine inorganic pyrophosphate phosphat	Lhpp	NM_001009706					0.00010597	-2.12948
10903074	NM_021680 // Nxph4 // neurexophilin 4 // 7q22 // 59316 /// ENSRNOT00000047449 // Nxph4	Nxph4	NM_021680					0.00550478	-2.12844
10782020	NM_001106058 // Cldn10 // claudin 10 // 15q24 // 290485 /// ENSRNOT00000013520 // Cldn1	Cldn10	NM_001106058					0.000306786	-2.12791
10793893	ENSRNOT00000034877 // Klhl3 // kelch-like 3 (Drosophila) // 17p14 // 498697	Klhl3	ENSRNOT00000034877					0.000166287	-2.12719
10726611	NM_078623 // Echs1 // enoyl CoA hydratase, short chain, 1, mitochondrial // 1q41 // 140	Echs1	NM_078623					8.7461e-05	-2.12447
10765937	NM_021593 // Kmo // kynurenine 3-monooxygenase (kynurenine 3-hydroxylase) // 13q25 // 5	Kmo	NM_021593					0.00268295	-2.1229
10882496	NM_001007704 // Galm // galactose mutarotase (aldose 1-epimerase) // 6q11 // 313843 ///	Galm	NM_001007704					0.000659304	-2.12075
10726346	NM_001012068 // Uros // uroporphyrinogen III synthase // 1q41 // 309070 /// ENSRNOT0000	Uros	NM_001012068					9.28467e-07	-2.12065
10754931	NM_053995 // Bdh1 // 3-hydroxybutyrate dehydrogenase, type 1 // 11q22 // 117099 /// ENS	Bdh1	NM_053995					0.000180642	-2.12061
10886387	NM_001173557 // RGD1311756 // similar to hypothetical protein FLJ20950 // 6q32 // 36276	RGD1311756	NM_001173557					0.000174055	-2.11982
10801411	NM_001191894 // Stk32a // serine/threonine kinase 32A // 18p11 // 364858 /// ENSRNOT000	Stk32a	NM_001191894					0.00500968	-2.11864
10861923	NM_001106591 // Atp6v0a4 // ATPase, H+ transporting, lysosomal V0 subunit A4 // 4q22 //	Atp6v0a4	NM_001106591					0.000184418	-2.118
10766926	NM_001100584 // Pign // phosphatidylinositol glycan, class N // 13p13 // 309051 /// ENS	Pign	NM_001100584					4.30116e-05	-2.1174
10924260	NM_001134750 // Pnkd // paroxysmal nonkinesiogenic dyskinesia // --- // 100188944 /// E	Pnkd	NM_001134750					9.4396e-05	-2.11455
10718010	ENSRNOT00000050014 // Park2 // parkinson protein 2, E3 ubiquitin protein ligase // 1q11	Park2	ENSRNOT00000050014					2.70431e-05	-2.10907
10713555	NM_031332 // Slc22a8 // solute carrier family 22 (organic anion transporter), member 8	Slc22a8	NM_031332					0.00367272	-2.10755
10702913	ENSRNOT00000034842 // Fndc1 // fibronectin type III domain containing 1 // 1q11 // 3080	Fndc1	ENSRNOT00000034842					0.00887522	-2.10423
10803900	ENSRNOT00000060696 // LOC689207 // similar to proteoglycan 4 // 18p11 // 689207 /// XM_	LOC689207	ENSRNOT00000060696					1.44062e-05	-2.10103
10730921	ENSRNOT00000021746 // Gucy2g // guanylate cyclase 2G // 1q55 // 245708 /// NM_139042 //	Gucy2g	ENSRNOT00000021746					0.0111101	-2.10101
10940453	---		---					0.00246421	-2.10079
10829653	NM_012796 // Gstt2 // glutathione S-transferase, theta 2 // 20p12 // 29487 /// ENSRNOT0	Gstt2	NM_012796					2.63323e-05	-2.10058
10868673	NM_001113754 // Grhpr // glyoxylate reductase/hydroxypyruvate reductase // 5q22 // 6800	Grhpr	NM_001113754					0.000438291	-2.09539
10794609	NM_001109118 // Elovl2 // elongation of very long chain fatty acids (FEN1/Elo2, SUR4/El	Elovl2	NM_001109118					1.38438e-05	-2.09438
10762871	NM_053626 // Dao // D-amino-acid oxidase // 12q16 // 114027 /// ENSRNOT00000000881 // D	Dao	NM_053626					0.000524553	-2.09354
10914442	NM_001110838 // Toag1 // tolerance-associated gene 1 // 8q32 // 363169 /// ENSRNOT00000	Toag1	NM_001110838					9.54929e-05	-2.09279
10851043	NM_012962 // Gss // glutathione synthetase // 3q42 // 25458 /// ENSRNOT00000025657 // G	Gss	NM_012962					0.000296399	-2.09093
10909567	NM_001024760 // Ift46 // intraflagellar transport 46 homolog (Chlamydomonas) // 8q22 //	Ift46	NM_001024760					2.86716e-07	-2.09078
10738657	NM_001012013 // Acbd4 // acyl-CoA binding domain containing 4 // 10q32.1 // 303577 ///	Acbd4	NM_001012013					6.86005e-05	-2.08662
10728182	NM_001034943 // Slc22a12 // solute carrier family 22 (organic anion/urate transporter),	Slc22a12	NM_001034943					0.000386638	-2.08586
10793579	NM_012558 // Fbp1 // fructose-1,6-bisphosphatase 1 // 17p14 // 24362 /// ENSRNOT0000002	Fbp1	NM_012558					0.0010036	-2.08492
10716064	NM_013160 // Mxi1 // MAX interactor 1 // 1q55 // 25701 /// BC081824 // Mxi1 // MAX inte	Mxi1	NM_013160					1.48262e-05	-2.07969
10796050	NM_001100576 // Akr1c19 // aldo-keto reductase family 1, member C19 // 17q12.3 // 30709	Akr1c19	NM_001100576					5.33171e-05	-2.07819
10782166	NM_019330 // Pcca // propionyl-coenzyme A carboxylase, alpha polypeptide // 15q25 // 68	Pcca	NM_019330					9.0611e-05	-2.072
10882248	NM_001170533 // Ttll10 // tubulin tyrosine ligase-like family, member 10 // 5q36 // 298	Ttll10	NM_001170533					0.000125944	-2.06978
10810539	NM_013131 // Nr3c2 // nuclear receptor subfamily 3, group C, member 2 // 19q11 // 25672	Nr3c2	NM_013131					2.27854e-05	-2.06493
10711163	NM_017129 // Ctf1 // cardiotrophin 1 // 1q36 // 29201 /// ENSRNOT00000025646 // Ctf1 //	Ctf1	NM_017129					0.000168818	-2.06296
10826723	NM_022251 // Enpep // glutamyl aminopeptidase // 2q42 // 64017 /// AF214568 // Enpep //	Enpep	NM_022251					3.08013e-05	-2.06252
10821556	NM_001013157 // Nnt // nicotinamide nucleotide transhydrogenase // 2q16 // 310378 /// E	Nnt	NM_001013157					1.7512e-05	-2.06165
10751328	NM_052980 // Nr1i2 // nuclear receptor subfamily 1, group I, member 2 // 11q21 // 84385	Nr1i2	NM_052980					3.2404e-05	-2.06105
10933259	NM_022198 // Clcn4 // chloride channel 4 // Xq21 // 60586 /// ENSRNOT00000059270 // Clc	Clcn4	NM_022198					0.00460235	-2.06015
10940616	---		---					0.000401099	-2.05962
10876060	ENSRNOT00000012975 // Aqp7 // aquaporin 7 // 5q22 // 29171 /// NM_019157 // Aqp7 // aqu	Aqp7	ENSRNOT00000012975					0.000391789	-2.05955
10827400	NM_019123 // St6galnac3 // ST6 (alpha-N-acetyl-neuraminyl-2,3-beta-galactosyl-1,3)-N-ac	St6galnac3	NM_019123					0.000554691	-2.0539
10850631	ENSRNOT00000008931 // RGD1308874 // similar to RIKEN cDNA 2310001A20 // 3q41 // 366227	RGD1308874	ENSRNOT00000008931					0.00100718	-2.05183
10867142	ENSRNOT00000064946 // Eya1 // eyes absent homolog 1 (Drosophila) // 5q11 // 502935 ///	Eya1	ENSRNOT00000064946					0.000106083	-2.05049
10889375	NM_001109597 // Cys1 // cystin 1 // 6q16 // 690489 /// ENSRNOT00000008839 // Cys1 // cy	Cys1	NM_001109597					3.2246e-05	-2.04949
10829888	NM_138530 // Pbld // phenazine biosynthesis-like protein domain containing // 20p11 //	Pbld	NM_138530					3.79815e-05	-2.0485
10732207	NM_001044285 // Sepx1 // selenoprotein X, 1 // 10q12 // 685059 /// BC094309 // Sepx1 //	Sepx1	NM_001044285					0.000402065	-2.04781
10713945	ENSRNOT00000028268 // Vwce // von Willebrand factor C and EGF domains // 1q43 // 309209	Vwce	ENSRNOT00000028268					0.00155433	-2.04741
10721892	NM_001039665 // Sult2b1 // sulfotransferase family, cytosolic, 2B, member 1 // 1q22 //	Sult2b1	NM_001039665					0.00101234	-2.0472
10799376	NM_001108420 // Asb13 // ankyrin repeat and SOCS box-containing 13 // 17q12.3 // 361268	Asb13	NM_001108420					3.93449e-05	-2.04699
10895359	NM_177425 // Csrp2 // cysteine and glycine-rich protein 2 // 7q13 // 29317 /// ENSRNOT0	Csrp2	NM_177425					0.000805504	-2.04419
10867102	XM_216317 // Rpesp // RPE-spondin // 5q11 // 297757 /// ENSRNOT00000009530 // Rpesp //	Rpesp	XM_216317					0.00954364	-2.04386
10759762	NM_031336 // Kl // Klotho // 12p12 // 83504 /// ENSRNOT00000001449 // Kl // Klotho // 1	Kl	NM_031336					0.00117497	-2.04301
10875145	ENSRNOT00000061903 // LOC366300 // hypothetical LOC366300 // 5q12 // 366300	LOC366300	ENSRNOT00000061903					2.90388e-05	-2.04241
10794066	NM_001109487 // Pfn3 // profilin 3 // 17p14 // 685936	Pfn3	NM_001109487					0.00657849	-2.04187
10740381	NM_001109526 // Snx29 // sorting nexin 29 // 10q11 // 689142 /// ENSRNOT00000003150 //	Snx29	NM_001109526					0.000877001	-2.04093
10835158	NM_001013081 // Phyhd1 // phytanoyl-CoA dioxygenase domain containing 1 // 3p12 // 2966	Phyhd1	NM_001013081					0.000338428	-2.03872
10798646	ENSRNOT00000017102 // Amph // amphiphysin // 17q11 // 60668 /// NM_022217 // Amph // am	Amph	ENSRNOT00000017102					3.94828e-05	-2.03809
10806016	NM_053618 // Bbs2 // Bardet-Biedl syndrome 2 // 19p12 // 113948 /// ENSRNOT00000026076	Bbs2	NM_053618					9.59364e-05	-2.0369
10730855	NM_013160 // Mxi1 // MAX interactor 1 // 1q55 // 25701 /// BC081824 // Mxi1 // MAX inte	Mxi1	NM_013160					1.18794e-05	-2.03331
10872770	ENSRNOT00000067524 // Trim63 // tripartite motif-containing 63 // 5q36 // 140939 /// NM	Trim63	ENSRNOT00000067524					0.00142178	-2.03241
10726085	NM_138836 // Prss8 // protease, serine, 8 // 1q36 // 192107 /// ENSRNOT00000026572 // P	Prss8	NM_138836					0.000524554	-2.03184
10714738	NM_001106348 // Mlana // melan-A // 1q52 // 293890 /// ENSRNOT00000054764 // Mlana // m	Mlana	NM_001106348					0.000546576	-2.0317
10831300	NM_031522 // Neu1 // sialidase 1 (lysosomal sialidase) // 20p12 // 24591 /// BC100639 /	Neu1	NM_031522					2.52132e-05	-2.02874
10856724	NM_001107867 // Atp6v1b1 // ATPase, H transporting, lysosomal V1 subunit B1 // 4q34 //	Atp6v1b1	NM_001107867					0.00179179	-2.02857
10896028	NM_031640 // Pgcp // plasma glutamate carboxypeptidase // 7q22 // 58952 /// ENSRNOT0000	Pgcp	NM_031640					0.000242923	-2.02707
10883858	NM_001100540 // Iah1 // isoamyl acetate-hydrolyzing esterase 1 homolog (S. cerevisiae)	Iah1	NM_001100540					0.000182043	-2.02653
10940580	---		---					0.00086267	-2.02544
10743387	ENSRNOT00000057896 // Slc47a1 // solute carrier family 47, member 1 // 10q22-q23 // 360	Slc47a1	ENSRNOT00000057896					0.000193086	-2.02325
10872473	NM_024162 // Fabp3 // fatty acid binding protein 3, muscle and heart // 5q36 // 79131 /	Fabp3	NM_024162					0.00608783	-2.02176
10917448	NM_017075 // Acat1 // acetyl-CoA acetyltransferase 1 // 8q24.1 // 25014 /// ENSRNOT0000	Acat1	NM_017075					0.00020428	-2.02147
10818793	NM_017305 // Gclm // glutamate cysteine ligase, modifier subunit // 2q41 // 29739 /// E	Gclm	NM_017305					2.47051e-05	-2.02146
10855371	NR_027235 // RGD1559747 // similar to Zinc finger and SCAN domain containing protein 2	RGD1559747	NR_027235					0.00100388	-2.02042
10760749	ENSRNOT00000028927 // RGD1566386 // similar to Hypothetical protein A430033K04 // 12q11	RGD1566386	ENSRNOT00000028927					0.00022422	-2.0182
10851157	NM_053462 // Nfs1 // NFS1 nitrogen fixation 1 homolog (S. cerevisiae) // 3q42 // 84594	Nfs1	NM_053462					2.48922e-05	-2.01634
10856922	---		---					0.000118691	-2.01429
10723020	NM_001014161 // Idh2 // isocitrate dehydrogenase 2 (NADP+), mitochondrial // 1q31 // 36	Idh2	NM_001014161					0.000136992	-2.01144
10727156	ENSRNOT00000028175 // Nadsyn1 // NAD synthetase 1 // 1q41 // 353255 /// NM_181480 // Na	Nadsyn1	ENSRNOT00000028175					0.000122925	-2.00767
10865163	NM_001002823 // Wnk1 // WNK lysine deficient protein kinase 1 // 4q42 // 116477 /// NM_	Wnk1	NM_001002823					0.000452842	-2.00718
10878767	NM_031605 // Cyp4a8 // cytochrome P450, family 4, subfamily a, polypeptide 8 // 5q36 //	Cyp4a8	NM_031605					0.000580416	-2.00449
10933449	NM_001005551 // Car5b // carbonic anhydrase 5b, mitochondrial // Xq21 // 302669 /// ENS	Car5b	NM_001005551					2.40141e-05	-2.00356
10783669	NM_177421 // Slc22a17 // solute carrier family 22, member 17 // 15p13 // 305886 /// ENS	Slc22a17	NM_177421					3.46161e-05	-2.00242
10836114	NM_001107730 // Kif5c // kinesin family member 5C // 3q12 // 311024 /// ENSRNOT00000006	Kif5c	NM_001107730					0.00878913	-2.0021
10734987	NM_001108278 // Sat2 // spermidine/spermine N1-acetyltransferase family member 2 // 10q	Sat2	NM_001108278					0.00271614	-2.00093
10745731	NM_053720 // Aatf // apoptosis antagonizing transcription factor // 10q26 // 114512 ///	Aatf	NM_053720					0.000211492	2.00082
10732657	---		---					0.00104701	2.00107
10798497	NM_022647 // Hist1h2bl // histone cluster 1, H2bl // 17q11 // 64647 /// NM_001106114 //	Hist1h2bl	NM_022647					0.0043281	2.00688
10899619	NM_017248 // Hnrnpa1 // heterogeneous nuclear ribonucleoprotein A1 // 7q36 // 29578 ///	Hnrnpa1	NM_017248					9.38386e-05	2.00714
10703905	NM_001166675 // Rasl2-9 // RAS-like, family 2, locus 9 // 1q // 751812 /// ENSRNOT00000	Rasl2-9	NM_001166675					6.42807e-07	2.0074
10910058	---		---					4.05941e-07	2.00881
10923277	---		---					0.000659135	2.01078
10880913	NM_001106697 // Mrto4 // mRNA turnover 4 homolog (S. cerevisiae) // 5q36 // 298586 ///	Mrto4	NM_001106697					6.59229e-05	2.01084
10939437	NM_001037365 // Bex1 // brain expressed, X-linked 1 // Xq35 // 501625 /// ENSRNOT000000	Bex1	NM_001037365					0.000891673	2.01115
10831090	NM_001002807 // Clic1 // chloride intracellular channel 1 // 20p12 // 406864 /// ENSRNO	Clic1	NM_001002807					6.8878e-05	2.01151
10899826	NM_001004206 // Pa2g4 // proliferation-associated 2G4 // 7q11 // 288778 /// ENSRNOT0000	Pa2g4	NM_001004206					5.62559e-05	2.01332
10751237	ENSRNOT00000042756 // RGD1563835 // similar to ribosomal protein L27 // 11q21 // 498085	RGD1563835	ENSRNOT00000042756					0.000189702	2.01426
10754883	NM_001105872 // Mfi2 // antigen p97 (melanoma associated) identified by monoclonal anti	Mfi2	NM_001105872					0.00434023	2.01537
10783818	NM_001106038 // Ipo4 // importin 4 // 15p13 // 290228 /// ENSRNOT00000026552 // Ipo4 //	Ipo4	NM_001106038					6.11657e-05	2.01658
10719212	NM_013027 // Sepw1 // selenoprotein W, 1 // 1q21 // 25545 /// BC087625 // Sepw1 // sele	Sepw1	NM_013027					7.27768e-05	2.01713
10872057	NM_001106687 // Clspn // claspin // 5q36 // 298534 /// ENSRNOT00000015227 // Clspn // c	Clspn	NM_001106687					6.752e-05	2.01744
10771389	NM_022605 // Hpse // heparanase // 14p22 // 64537 /// AF184967 // Hpse // heparanase //	Hpse	NM_022605					0.000315251	2.01906
10859086	NM_001085404 // Clec2dl1 // C-type lectin domain family 2 member D-like 1 // 4q42 // 68	Clec2dl1	NM_001085404					0.000409372	2.0223
10774274	ENSRNOT00000006087 // Egfr // epidermal growth factor receptor // 14q22 // 24329 /// NM	Egfr	ENSRNOT00000006087					0.000991597	2.02343
10748336	---		---					6.43114e-05	2.02722
10905192	ENSRNOT00000007398 // Myh9 // myosin, heavy chain 9, non-muscle // 7q34 // 25745 /// NM	Myh9	ENSRNOT00000007398					0.000378296	2.02743
10798580	NM_017248 // Hnrnpa1 // heterogeneous nuclear ribonucleoprotein A1 // 7q36 // 29578 ///	Hnrnpa1	NM_017248					0.000100126	2.0282
10716552	NM_001013063 // Raet1l // retinoic acid early transcript 1L // 1p13 // 292461 /// ENSRN	Raet1l	NM_001013063					5.61825e-05	2.02949
10745677	NM_013025 // Ccl3 // chemokine (C-C motif) ligand 3 // 10q26 // 25542 /// ENSRNOT000000	Ccl3	NM_013025					0.0139733	2.02993
10935038	NM_001037554 // Bex4 // brain expressed, X-linked 4 // Xq35 // 501624 /// ENSRNOT000000	Bex4	NM_001037554					0.0103363	2.03038
10801104	NM_001017932 // Wdr55 // WD repeat domain 55 // 18p11 // 307494 /// ENSRNOT00000043271	Wdr55	NM_001017932					0.000139628	2.03213
10704808	NM_001106228 // Ercc1 // excision repair cross-complementing rodent repair deficiency,	Ercc1	NM_001106228					0.000119977	2.03263
10728440	NM_001115042 // Cdca5 // cell division cycle associated 5 // --- // 684771 /// BC158663	Cdca5	NM_001115042					0.00356721	2.03264
10744215	ENSRNOT00000019947 // Chrnb1 // cholinergic receptor, nicotinic, beta 1 (muscle) // 10q	Chrnb1	ENSRNOT00000019947					0.00164575	2.03289
10768080	NM_001134502 // RGD1311892 // similar to hypothetical protein FLJ10901 // 13q13 // 2893	RGD1311892	NM_001134502					0.00186597	2.03499
10871151	NM_001134960 // Rad54l // RAD54 like (S. cerevisiae) // 5q36 // 298429 /// ENSRNOT00000	Rad54l	NM_001134960					0.00160039	2.03592
10934532	ENSRNOT00000043782 // LOC680394 // similar to small nuclear ribonucleoprotein polypepti	LOC680394	ENSRNOT00000043782					7.45825e-06	2.03601
10761463	ENSRNOT00000001247 // Ran // RAN, member RAS oncogene family // 12q14 // 84509 /// NM_0	Ran	ENSRNOT00000001247					1.64853e-05	2.03637
10752515	---		---					1.00231e-05	2.03736
10785479	ENSRNOT00000012167 // Diaph3 // diaphanous homolog 3 (Drosophila) // 15q12 // 290396	Diaph3	ENSRNOT00000012167					0.00192926	2.03787
10720424	NM_001173344 // Spred3 // sprouty-related, EVH1 domain containing 3 // 1q21 // 308478 /	Spred3	NM_001173344					0.000110034	2.03948
10779091	NM_012749 // Ncl // nucleolin // 9q35 // 25135 /// ENSRNOT00000024712 // Ncl // nucleol	Ncl	NM_012749					7.15256e-05	2.03954
10716085	NM_031709 // Rps12 // ribosomal protein S12 // 1p12 // 65139 /// M18547 // Rps12 // rib	Rps12	NM_031709					7.29177e-05	2.04048
10757599	NM_019376 // Ywhag // tyrosine 3-monooxygenase/tryptophan 5-monooxygenase activation pr	Ywhag	NM_019376					3.58288e-05	2.04138
10821695	NM_053982 // Rps15a // ribosomal protein S15a // 1q35 // 117053 /// BC058452 // Rps15a	Rps15a	NM_053982					1.41912e-05	2.04187
10741356	ENSRNOT00000060423 // LOC100362204 // mCG1033964-like // --- // 100362204	LOC100362204	ENSRNOT00000060423					0.00124792	2.04191
10726979	NM_134334 // Ctsd // cathepsin D // 1q41 // 171293 /// ENSRNOT00000027407 // Ctsd // ca	Ctsd	NM_134334					0.00013077	2.0432
10725159	NM_053982 // Rps15a // ribosomal protein S15a // 1q35 // 117053 /// BC058452 // Rps15a	Rps15a	NM_053982					8.39239e-06	2.04364
10717882	ENSRNOT00000024656 // Dynlt1 // dynein light chain Tctex-type 1 // 1q11 // 83462 /// NM	Dynlt1	ENSRNOT00000024656					7.15592e-05	2.04556
10827749	NM_001002831 // Rpp21 // ribonuclease P 21 subunit (human) // 20p12 // 406230 /// ENSRN	Rpp21	NM_001002831					0.000365966	2.04664
10923270	NM_001014216 // Obfc2a // oligonucleotide/oligosaccharide-binding fold containing 2A //	Obfc2a	NM_001014216					6.36337e-05	2.04814
10789301	NM_001037327 // Csmd1 // CUB and Sushi multiple domains 1 // 16q12.5 // 364634 /// ENSR	Csmd1	NM_001037327					0.00267143	2.0485
10794829	NM_001109119 // Tubb2a // tubulin, beta 2A class IIa // 17p12 // 498736 /// ENSRNOT0000	Tubb2a	NM_001109119					1.77361e-05	2.04887
10897529	ENSRNOT00000013538 // Lgals1 // lectin, galactoside-binding, soluble, 1 // 7q34 // 5664	Lgals1	ENSRNOT00000013538					0.00915644	2.04908
10769908	---		---					0.000688253	2.04927
10911014	---		---					0.000314747	2.04932
10717087	---		---					0.00128584	2.05006
10712986	ENSRNOT00000027335 // Rin1 // Ras and Rab interactor 1 // 1q43 // 207119 /// NM_139038	Rin1	ENSRNOT00000027335					0.0033489	2.0518
10744907	NM_001105809 // Dph1 // DPH1 homolog (S. cerevisiae) // 10q24 // 287523 /// ENSRNOT0000	Dph1	NM_001105809					0.000311227	2.05328
10839876	NM_031709 // Rps12 // ribosomal protein S12 // 1p12 // 65139 /// M18547 // Rps12 // rib	Rps12	NM_031709					5.6216e-05	2.05357
10817938	NM_080766 // Nras // neuroblastoma ras oncogene // 2q34 // 24605 /// ENSRNOT00000039572	Nras	NM_080766					0.000145925	2.05369
10901216	---		---					0.00094832	2.0553
10889716	---		---					4.27798e-07	2.05609
10784566	XM_003752821 // Esco2 // establishment of cohesion 1 homolog 2 (S. cerevisiae) // 15p12	Esco2	XM_003752821					0.00291913	2.05983
10768412	NM_001105962 // Prg4 // proteoglycan 4, (megakaryocyte stimulating factor, articular su	Prg4	NM_001105962					0.013732	2.06021
10750144	NM_001100558 // Tiam1 // T-cell lymphoma invasion and metastasis 1 // 11q11 // 304109	Tiam1	NM_001100558					0.0079201	2.06094
10869915	---		---					0.000585237	2.061
10767266	---		---					2.01704e-05	2.06133
10782485	---		---					3.61484e-05	2.06417
10823012	---		---					0.000155141	2.06724
10937499	NM_001037201 // Ddx21 // DEAD (Asp-Glu-Ala-Asp) box polypeptide 21 // 20q11 // 317399 /	Ddx21	NM_001037201					6.31721e-05	2.06935
10903790	XM_216934 // Dscc1 // defective in sister chromatid cohesion 1 homolog (S. cerevisiae)	Dscc1	XM_216934					0.00259248	2.0711
10886629	ENSRNOT00000050204 // Rpl6 // ribosomal protein L6 // 12q16 // 117042 /// NM_053971 //	Rpl6	ENSRNOT00000050204					0.000312139	2.07113
10754260	NM_001105878 // Polq // polymerase (DNA directed), theta // 11q22 // 288079 /// ENSRNOT	Polq	NM_001105878					7.90768e-05	2.0712
10741802	---		---					0.00012192	2.07155
10710771	NM_053982 // Rps15a // ribosomal protein S15a // 1q35 // 117053 /// BC058452 // Rps15a	Rps15a	NM_053982					1.02288e-05	2.0723
10752146	NM_053982 // Rps15a // ribosomal protein S15a // 1q35 // 117053 /// BC058452 // Rps15a	Rps15a	NM_053982					1.02288e-05	2.0723
10760208	NM_053982 // Rps15a // ribosomal protein S15a // 1q35 // 117053 /// BC058452 // Rps15a	Rps15a	NM_053982					1.02288e-05	2.0723
10785297	XM_003752821 // Esco2 // establishment of cohesion 1 homolog 2 (S. cerevisiae) // 15p12	Esco2	XM_003752821					0.00301127	2.07423
10903206	XM_003752821 // Esco2 // establishment of cohesion 1 homolog 2 (S. cerevisiae) // 15p12	Esco2	XM_003752821					0.00301127	2.07423
10817827	---		---					2.21373e-05	2.07531
10737824	ENSRNOT00000014752 // Mrpl45 // mitochondrial ribosomal protein L45 // 10q31 // 287656	Mrpl45	ENSRNOT00000014752					6.62059e-06	2.07657
10757153	---		---					3.91158e-07	2.07745
10799833	---		---					8.65529e-07	2.0778
10858827	NM_001191785 // Nop2 // NOP2 nucleolar protein homolog (yeast) // 4q42 // 314969 /// EN	Nop2	NM_001191785					0.000230409	2.07833
10811476	NM_001106190 // Gins2 // GINS complex subunit 2 (Psf2 homolog) // 19q12 // 292058 /// E	Gins2	NM_001106190					0.00159736	2.07966
10791652	ENSRNOT00000014095 // Casp3 // caspase 3 // 16q11 // 25402 /// NM_012922 // Casp3 // ca	Casp3	ENSRNOT00000014095					0.000130311	2.07997
10936853	ENSRNOT00000004305 // Mid1ip1 // MID1 interacting protein 1 (gastrulation specific G12	Mid1ip1	ENSRNOT00000004305					0.000901088	2.08114
10833198	NM_001037201 // Ddx21 // DEAD (Asp-Glu-Ala-Asp) box polypeptide 21 // 20q11 // 317399 /	Ddx21	NM_001037201					6.12688e-05	2.08146
10762217	NM_053971 // Rpl6 // ribosomal protein L6 // 12q16 // 117042 /// ENSRNOT00000050204 //	Rpl6	NM_053971					0.000340231	2.08365
10766437	NM_001127600 // LOC682999 // hypothetical protein LOC682999 // --- // 682999 /// ENSRNO	LOC682999	NM_001127600					0.00046394	2.0886
10905625	NM_001244855 // Rangap1 // RAN GTPase activating protein 1 // 7q34 // 362965 /// BC0820	Rangap1	NM_001244855					1.79046e-06	2.09168
10731493	ENSRNOT00000003412 // Litaf // lipopolysaccharide-induced TNF factor // 10q11 // 65161	Litaf	ENSRNOT00000003412					0.000128375	2.09344
10716616	NM_001013063 // Raet1l // retinoic acid early transcript 1L // 1p13 // 292461 /// ENSRN	Raet1l	NM_001013063					0.000373632	2.09439
10736557	ENSRNOT00000035642 // Atad5 // ATPase family, AAA domain containing 5 // 10q26 // 30334	Atad5	ENSRNOT00000035642					0.00103348	2.09456
10860327	NM_001106578 // Sema3c // sema domain, immunoglobulin domain (Ig), short basic domain,	Sema3c	NM_001106578					0.000287373	2.09484
10842169	---		---					0.000179297	2.0949
10746416	NM_001105830 // Eme1 // essential meiotic endonuclease 1 homolog 1 (S. pombe) // 10q31	Eme1	NM_001105830					3.57033e-05	2.09524
10744127	ENSRNOT00000056918 // Cd68 // Cd68 molecule // 10q24 // 287435 /// NM_001031638 // Cd68	Cd68	ENSRNOT00000056918					0.0142739	2.09551
10856948	NM_012671 // Tgfa // transforming growth factor alpha // 4q34 // 24827 /// ENSRNOT00000	Tgfa	NM_012671					0.00353607	2.09655
10940068	NM_001025036 // LOC499339 // hypothetical protein LOC499339 // 1q51 // 499339	LOC499339	NM_001025036					1.037e-05	2.09718
10872561	NM_001039339 // Zdhhc18 // zinc finger, DHHC-type containing 18 // 5q36 // 362613 /// E	Zdhhc18	NM_001039339					0.0022173	2.09841
10830972	---		---					2.68235e-06	2.10022
10729507	NM_001025036 // LOC499339 // hypothetical protein LOC499339 // 1q51 // 499339	LOC499339	NM_001025036					9.83781e-05	2.101
10831267	NM_053292 // Vars // valyl-tRNA synthetase // 20p12 // 25009 /// ENSRNOT00000001160 //	Vars	NM_053292					0.000370472	2.10128
10768639	ENSRNOT00000050867 // LOC689943 // similar to 40S ribosomal protein S2 // 13q21 // 6899	LOC689943	ENSRNOT00000050867					1.15237e-06	2.10161
10868855	ENSRNOT00000012478 // Anp32b // acidic (leucine-rich) nuclear phosphoprotein 32 family,	Anp32b	ENSRNOT00000012478					0.000140608	2.10222
10904787	---		---					0.000537515	2.1026
10711268	ENSRNOT00000026748 // Itgam // integrin, alpha M // 1q36 // 25021 /// NM_012711 // Itga	Itgam	ENSRNOT00000026748					0.00961416	2.10312
10940439	---		---					0.0083179	2.10484
10767985	---		---					0.000105019	2.11201
10887486	---		---					0.00134701	2.11498
10874298	NM_013214 // Acot7 // acyl-CoA thioesterase 7 // 5q36 // 26759 /// ENSRNOT00000000079 /	Acot7	NM_013214					6.92146e-05	2.11514
10928452	NM_001108798 // Raph1 // Ras association (RalGDS/AF-6) and pleckstrin homology domains	Raph1	NM_001108798					0.00010321	2.11817
10747640	ENSRNOT00000028109 // Brca1 // breast cancer 1 // 10q32.1 // 497672 /// NM_012514 // Br	Brca1	ENSRNOT00000028109					0.00155706	2.1198
10869886	NM_001047867 // Mtap // methylthioadenosine phosphorylase // 5q32 // 298227 /// ENSRNOT	Mtap	NM_001047867					0.000329259	2.12094
10845376	---		---					4.43855e-06	2.12273
10716609	NM_001013063 // Raet1l // retinoic acid early transcript 1L // 1p13 // 292461 /// ENSRN	Raet1l	NM_001013063					3.71707e-05	2.12275
10907945	NM_012864 // Mmp7 // matrix metallopeptidase 7 // 8q11 // 25335 /// ENSRNOT00000014041	Mmp7	NM_012864					0.013084	2.1245
10743961	NM_001128155 // Tmem88 // transmembrane protein 88 // 10q24 // 497936 /// ENSRNOT000000	Tmem88	NM_001128155					1.2969e-05	2.12468
10810727	NM_001025637 // Psmb10 // proteasome (prosome, macropain) subunit, beta type 10 // 19q1	Psmb10	NM_001025637					0.00753833	2.12549
10918191	---		---					0.000464927	2.12555
10901811	---		---					0.000143965	2.12712
10785588	---		---					0.000414205	2.12753
10778236	NM_001013050 // Pold2 // polymerase (DNA directed), delta 2, regulatory subunit // 14q2	Pold2	NM_001013050					0.000202956	2.12972
10782927	NM_001107255 // Wdhd1 // WD repeat and HMG-box DNA binding protein 1 // 15p14 // 305827	Wdhd1	NM_001107255					0.00199999	2.13138
10710172	NM_001012216 // Tmc5 // transmembrane channel-like 5 // 1q35 // 365360 /// ENSRNOT00000	Tmc5	NM_001012216					0.00161832	2.13226
10934891	NM_012955 // Cenpi // centromere protein I // Xq34 // 25448 /// ENSRNOT00000046288 // C	Cenpi	NM_012955					0.00363935	2.13298
10939084	XR_147202 // LOC681406 // similar to 40S ribosomal protein S2 // Xq31 // 681406	LOC681406	XR_147202					2.64521e-06	2.13338
10728060	ENSRNOT00000028406 // Pola2 // polymerase (DNA directed), alpha 2 // 1q43 // 85242 ///	Pola2	ENSRNOT00000028406					0.00495917	2.13663
10880163	XM_001062503 // Nkain1 // Na+/K+ transporting ATPase interacting 1 // 5q36 // 500557 //	Nkain1	XM_001062503					0.000676543	2.13701
10848293	NM_001168524 // Arhgap11a // Rho GTPase activating protein 11A // 3q34 // 296060 /// EN	Arhgap11a	NM_001168524					0.00774064	2.13901
10901204	---		---					0.000273415	2.13967
10781829	NM_053394 // Klf5 // Kruppel-like factor 5 // 15q21 // 84410 /// ENSRNOT00000057843 //	Klf5	NM_053394					0.0102588	2.14463
10813253	ENSRNOT00000033112 // C6 // complement component 6 // 2q16 // 24237 /// NM_176074 // C6	C6	ENSRNOT00000033112					0.00194902	2.14613
10873790	---		---					4.4268e-06	2.1466
10811244	ENSRNOT00000026438 // Kars // lysyl-tRNA synthetase // 19q12 // 292028 /// NM_001165922	Kars	ENSRNOT00000026438					3.61965e-05	2.15084
10938091	---		---					3.21802e-05	2.15107
10729816	NM_012992 // Npm1 // nucleophosmin (nucleolar phosphoprotein B23, numatrin) // 10q12 //	Npm1	NM_012992					0.000199975	2.15314
10727603	NM_001109508 // Lrfn4 // leucine rich repeat and fibronectin type III domain containing	Lrfn4	NM_001109508					0.000193951	2.15509
10934113	ENSRNOT00000044350 // RGD1561086 // similar to ribosomal protein L34 // Xq31 // 296870	RGD1561086	ENSRNOT00000044350					1.44856e-05	2.15837
10743227	BC099136 // Rasd1 // RAS, dexamethasone-induced 1 // 10q22 // 64455 /// AF239157 // Ras	Rasd1	BC099136					0.00951632	2.16003
10802706	---		---					0.000170957	2.16502
10897723	NM_001033703 // Apobec3b // apolipoprotein B mRNA editing enzyme, catalytic polypeptide	Apobec3b	NM_001033703					0.000758996	2.16581
10811883	NM_001106198 // Pgbd5 // piggyBac transposable element derived 5 // 19q12 // 292098 ///	Pgbd5	NM_001106198					0.00829269	2.16692
10705485	NM_001025643 // Fbl // fibrillarin // 1q21 // 292747 /// ENSRNOT00000026021 // Fbl // f	Fbl	NM_001025643					4.67963e-05	2.16709
10747292	NM_001008752 // Krt16 // keratin 16 // 10q32.1 // 303530 /// ENSRNOT00000019477 // Krt1	Krt16	NM_001008752					0.00449346	2.16775
10937521	XR_146461 // LOC317415 // similar to DNA replication licensing factor MCM2 (Minichromos	LOC317415	XR_146461					0.000392348	2.17072
10924507	NM_022531 // Des // desmin // 9q33 // 64362 /// ENSRNOT00000026860 // Des // desmin //	Des	NM_022531					0.000768908	2.1713
10932648	ENSRNOT00000010899 // LOC300303 // similar to Nucleophosmin (NPM) (Nucleolar phosphopro	LOC300303	ENSRNOT00000010899					0.000332429	2.17334
10720859	ENSRNOT00000028597 // Fxyd5 // FXYD domain-containing ion transport regulator 5 // 1q21	Fxyd5	ENSRNOT00000028597					0.00193676	2.18089
10821820	---		---					6.18952e-06	2.18252
10903346	ENSRNOT00000012775 // Pabpc1 // poly(A) binding protein, cytoplasmic 1 // 7q22 // 17135	Pabpc1	ENSRNOT00000012775					0.000175156	2.1857
10753875	---		---					3.25715e-07	2.18691
10867614	NM_001108656 // Ccne2 // cyclin E2 // 5q13 // 362485 /// ENSRNOT00000010696 // Ccne2 //	Ccne2	NM_001108656					0.0034174	2.18775
10826771	NM_001024306 // Gar1 // GAR1 ribonucleoprotein homolog (yeast) // 2q43 // 499709 /// EN	Gar1	NM_001024306					2.52711e-05	2.19385
10798459	ENSRNOT00000030198 // Hist1h2bb // histone cluster 1, H2bb // 17p11 // 679910	Hist1h2bb	ENSRNOT00000030198					0.00948637	2.19713
10740413	XM_573037 // RGD1563163 // similar to hypothetical protein MGC24665 // 10q11 // 497856	RGD1563163	XM_573037					0.000363357	2.20055
10908089	NM_001014207 // Taf1d // TATA box binding protein (Tbp)-associated factor, RNA polymera	Taf1d	NM_001014207					9.63353e-07	2.20362
10931498	XM_343671 // Chaf1a // chromatin assembly factor 1, subunit A (p150) // --- // 363333	Chaf1a	XM_343671					0.00198092	2.20467
10766918	---		---					0.000172845	2.20482
10812589	ENSRNOT00000024292 // F2rl2 // coagulation factor II (thrombin) receptor-like 2 // 2q12	F2rl2	ENSRNOT00000024292					0.000101379	2.20986
10708065	ENSRNOT00000050759 // Fanci // Fanconi anemia, complementation group I // --- // 100360	Fanci	ENSRNOT00000050759					0.00203688	2.21024
10796941	BC085936 // Fam75a4 // family with sequence similarity 75, member A4 // 17p14 // 353306	Fam75a4	BC085936					0.000145194	2.21043
10741463	NM_001105773 // Chtf18 // CTF18, chromosome transmission fidelity factor 18 homolog (S.	Chtf18	NM_001105773					0.00109289	2.21069
10893361	NM_012992 // Npm1 // nucleophosmin (nucleolar phosphoprotein B23, numatrin) // 10q12 //	Npm1	NM_012992					0.000140931	2.21224
10795231	NM_022647 // Hist1h2bl // histone cluster 1, H2bl // 17q11 // 64647 /// NM_022647 // Hi	Hist1h2bl	NM_022647					0.00411896	2.21398
10932107	NM_019133 // Syn1 // synapsin I // Xq12 // 24949 /// ENSRNOT00000014250 // Syn1 // syna	Syn1	NM_019133					0.00108229	2.21574
10799087	NM_001108418 // Heatr1 // HEAT repeat containing 1 // 17q12.1 // 361262 /// ENSRNOT0000	Heatr1	NM_001108418					7.21687e-05	2.21816
10781890	NM_001108388 // Scel // sciellin // 15q22 // 361086 /// ENSRNOT00000034987 // Scel // s	Scel	NM_001108388					0.000981328	2.22543
10903864	ENSRNOT00000008508 // Atad2 // ATPase family, AAA domain containing 2 // 7q33 // 314993	Atad2	ENSRNOT00000008508					0.000192969	2.22801
10735827	NM_198757 // Srr // serine racemase // 10q24 // 303306 /// ENSRNOT00000046110 // Srr //	Srr	NM_198757					0.000223297	2.2344
10880493	NM_001106689 // Zfp593 // zinc finger protein 593 // 5q36 // 298546 /// ENSRNOT00000021	Zfp593	NM_001106689					2.66618e-07	2.23448
10864094	NM_001100473 // Wnt7a // wingless-type MMTV integration site family, member 7A // 4q34	Wnt7a	NM_001100473					0.00125778	2.24226
10703131	NM_001106208 // Pabpc3 // poly(A) binding protein, cytoplasmic 3 // 1q11 // 292295 ///	Pabpc3	NM_001106208					7.45436e-05	2.24348
10831035	NM_212508 // Nrm // nurim (nuclear envelope membrane protein) // 20p12 // 361791 /// EN	Nrm	NM_212508					0.00324874	2.24718
10765996	ENSRNOT00000005314 // Exo1 // exonuclease 1 // 13q25 // 305000 /// NM_001107198 // Exo1	Exo1	ENSRNOT00000005314					0.000117201	2.25136
10823949	NM_022280 // Lrat // lecithin-retinol acyltransferase (phosphatidylcholine-retinol-O-ac	Lrat	NM_022280					0.0122041	2.25268
10716576	---		---					4.30252e-05	2.25762
10756278	---		---					0.000640798	2.26086
10748236	NM_001012014 // Ftsj3 // FtsJ homolog 3 (E. coli) // 10q32.1 // 303608 /// ENSRNOT00000	Ftsj3	NM_001012014					5.90677e-05	2.26093
10889421	---		---					0.000215747	2.26218
10799502	NM_012992 // Npm1 // nucleophosmin (nucleolar phosphoprotein B23, numatrin) // 10q12 //	Npm1	NM_012992					7.59854e-05	2.27084
10898444	ENSRNOT00000005878 // RGD1560617 // hypothetical gene supported by NM_053561; AF062594	RGD1560617	ENSRNOT00000005878					8.78006e-06	2.27477
10730057	NM_017365 // Pdlim1 // PDZ and LIM domain 1 // 1q53 // 54133 /// ENSRNOT00000022000 //	Pdlim1	NM_017365					0.000129001	2.28033
10713467	NM_172045 // Ppp1r14b // protein phosphatase 1, regulatory (inhibitor) subunit 14B // 1	Ppp1r14b	NM_172045					9.77188e-05	2.28366
10867236	ENSRNOT00000032165 // LOC680435 // similar to Tubulin alpha-2 chain (Alpha-tubulin 2) /	LOC680435	ENSRNOT00000032165					3.51584e-07	2.28416
10930421	NM_001135017 // RGD1309537 // similar to Myosin regulatory light chain 2-A, smooth musc	RGD1309537	NM_001135017					1.51417e-05	2.28592
10932422	NM_053696 // Rbm3 // RNA binding motif (RNP1, RRM) protein 3 // Xq13 // 114488 /// ENSR	Rbm3	NM_053696					0.00426642	2.28971
10886850	---		---					0.0140265	2.29181
10716624	NM_001013063 // Raet1l // retinoic acid early transcript 1L // 1p13 // 292461 /// ENSRN	Raet1l	NM_001013063					3.97983e-05	2.29509
10779115	ENSRNOT00000061686 // Anxa7 // annexin A7 // 15p16 // 155423 /// NM_130416 // Anxa7 //	Anxa7	ENSRNOT00000061686					0.000371845	2.2957
10850131	ENSRNOT00000028887 // Pcna // proliferating cell nuclear antigen // 3q36 // 25737 /// N	Pcna	ENSRNOT00000028887					1.29389e-05	2.29589
10745850	ENSRNOT00000055817 // Brip1 // BRCA1 interacting protein C-terminal helicase 1 // 10q26	Brip1	ENSRNOT00000055817					0.00098481	2.2982
10801531	---		---					4.29798e-09	2.30311
10752334	NM_001108324 // Ranbp1 // RAN binding protein 1 // 11q23 // 360739	Ranbp1	NM_001108324					2.29124e-05	2.30401
10892939	ENSRNOT00000064210 // Prim1 // DNA primase, p49 subunit // 7q11 // 246327 /// NM_001008	Prim1	ENSRNOT00000064210					0.00012597	2.30445
10849228	ENSRNOT00000022964 // RGD1307887 // similar to RIKEN cDNA 4930424G05 // 3q35 // 366176	RGD1307887	ENSRNOT00000022964					0.000235195	2.30532
10730446	XM_577868 // Npm3 // nucleophosmin/nucleoplasmin, 3 // 1q54 // 502389 /// ENSRNOT000000	Npm3	XM_577868					1.02457e-05	2.30541
10838282	---		---					0.000773232	2.30992
10924172	---		---					0.000773232	2.30992
10780908	ENSRNOT00000038665 // Sacs // spastic ataxia of Charlevoix-Saguenay (sacsin) // 15p12 /	Sacs	ENSRNOT00000038665					0.00299197	2.31191
10735455	ENSRNOT00000021134 // Mybbp1a // MYB binding protein (P160) 1a // 10q24 // 60571 /// NM	Mybbp1a	ENSRNOT00000021134					2.01973e-05	2.31386
10853960	---		---					0.00011789	2.31417
10888662	NM_001037791 // Wdr43 // WD repeat domain 43 // 6q13 // 362703 /// ENSRNOT00000035320 /	Wdr43	NM_001037791					2.01967e-05	2.31533
10801821	ENSRNOT00000019351 // Lmnb1 // lamin B1 // 18q12.1 // 116685 /// NM_053905 // Lmnb1 //	Lmnb1	ENSRNOT00000019351					0.00489169	2.31555
10940447	---		---					3.26249e-05	2.31573
10733380	NM_001105779 // Nhp2 // NHP2 ribonucleoprotein homolog (yeast) // 10q22 // 287273 /// E	Nhp2	NM_001105779					7.21615e-05	2.32053
10721394	NM_021662 // Pold1 // polymerase (DNA directed), delta 1, catalytic subunit // 1q22 //	Pold1	NM_021662					0.000839219	2.32353
10893035	NM_031340 // Timeless // timeless homolog (Drosophila) // 7q11 // 83508 /// AB019576 //	Timeless	NM_031340					0.00144113	2.32465
10703059	---		---					2.0435e-06	2.32898
10872291	NM_001025696 // Yars // tyrosyl-tRNA synthetase // 5q36 // 313047 /// ENSRNOT0000001067	Yars	NM_001025696					8.42023e-07	2.32946
10889684	ENSRNOT00000007414 // Bzw2 // basic leucine zipper and W2 domains 2 // 6q16 // 171439 /	Bzw2	ENSRNOT00000007414					8.47753e-05	2.33438
10757056	---		---					5.93443e-05	2.33508
10932534	NM_207601 // Plp2 // proteolipid protein 2 (colonic epithelium-enriched) // Xq13 // 302	Plp2	NM_207601					0.000397114	2.33677
10876601	NM_001012101 // Coro2a // coronin, actin binding protein 2A // 5q22 // 313235 /// ENSRN	Coro2a	NM_001012101					0.00489943	2.33889
10912861	NM_001108778 // Rrp9 // ribosomal RNA processing 9, small subunit (SSU) processome comp	Rrp9	NM_001108778					7.61722e-07	2.33954
10769621	NM_001102408 // Uck2 // uridine-cytidine kinase 2 // 13q23 // 304944 /// ENSRNOT0000000	Uck2	NM_001102408					0.000726058	2.33961
10878032	ENSRNOT00000052379 // Cks1bp6 // CDC28 protein kinase regulatory subunit 1B // 5q33 //	Cks1bp6	ENSRNOT00000052379					0.000539076	2.34058
10778438	---		---					0.00158656	2.34318
10889260	NM_001127299 // Fam84a // family with sequence similarity 84, member A // 6q15 // 31396	Fam84a	NM_001127299					0.00180283	2.34456
10886406	ENSRNOT00000006165 // Kif4b // kinesin family member 4B // 6q32 // 299255 /// ENSRNOT00	Kif4b	ENSRNOT00000006165					0.000530726	2.34684
10771649	NM_182952 // Cxcl11 // chemokine (C-X-C motif) ligand 11 // 14p22 // 305236 /// ENSRNOT	Cxcl11	NM_182952					0.00315003	2.34736
10724708	ENSRNOT00000019690 // Lmo1 // LIM domain only 1 // 1q33 // 245979 /// NM_139112 // Lmo1	Lmo1	ENSRNOT00000019690					0.0141365	2.35002
10766080	NM_001109079 // Kif26b // kinesin family member 26B // 13q26 // 305012 /// ENSRNOT00000	Kif26b	NM_001109079					2.42512e-06	2.35871
10815120	NM_001107669 // Plk4 // polo-like kinase 4 // 2q26 // 310344 /// ENSRNOT00000065243 //	Plk4	NM_001107669					0.00428937	2.35992
10765036	FQ233900 // Gas5 // growth arrest specific 5 // 13q22 // 81714	Gas5	FQ233900					0.000149392	2.36155
10788425	---		---					3.26336e-06	2.36655
10901036	---		---					7.28928e-05	2.373
10907415	NM_001008828 // Krt75 // keratin 75 // 7q36 // 300247 /// ENSRNOT00000012640 // Krt75 /	Krt75	NM_001008828					4.63276e-06	2.37741
10730098	NM_001108524 // Aldh18a1 // aldehyde dehydrogenase 18 family, member A1 // 1q54 // 3617	Aldh18a1	NM_001108524					0.000765195	2.38306
10738562	NM_198758 // Rap2ip // Rap2 interacting protein // 10q32.1 // 303569 /// ENSRNOT0000002	Rap2ip	NM_198758					0.00538813	2.39446
10874019	NM_053464 // Srm // spermidine synthase // 5q36 // 84596 /// ENSRNOT00000014934 // Srm	Srm	NM_053464					4.31423e-06	2.39894
10789052	ENSRNOT00000024301 // Gins4 // GINS complex subunit 4 (Sld5 homolog) // 16q12.5 // 2908	Gins4	ENSRNOT00000024301					0.000359301	2.39957
10812823	NM_001106407 // Cenpk // centromere protein K // 2q13 // 294712 /// ENSRNOT00000060962	Cenpk	NM_001106407					9.35404e-05	2.40712
10789732	NM_138892 // Dctpp1 // dCTP pyrophosphatase 1 // 1q36 // 192252 /// ENSRNOT00000024074	Dctpp1	NM_138892					5.18249e-05	2.40765
10850949	NM_001100778 // E2f1 // E2F transcription factor 1 // 3q41 // 399489 /// ENSRNOT0000002	E2f1	NM_001100778					0.00220718	2.41296
10916110	ENSRNOT00000011226 // Chek1 // checkpoint kinase 1 // 8q21 // 140583 /// NM_080400 // C	Chek1	ENSRNOT00000011226					0.000189248	2.41558
10763604	NM_001114392 // Gpr39 // G protein-coupled receptor 39 // 13q11 // 288995 /// ENSRNOT00	Gpr39	NM_001114392					0.000127902	2.41888
10823184	ENSRNOT00000017993 // Exosc8 // exosome component 8 // 2q26 // 295050 /// NM_001106432	Exosc8	ENSRNOT00000017993					0.00026403	2.42056
10808896	NM_001012504 // Set // SET nuclear oncogene // 19q12 // 307947 /// ENSRNOT00000051397 /	Set	NM_001012504					6.88546e-06	2.42118
10845380	---		---					0.000702951	2.42168
10839307	NM_001008518 // MGC105649 // hypothetical LOC302884 // 3q35 // 302884 /// NR_032264 //	MGC105649	NM_001008518					0.00441629	2.42734
10791591	---		---					2.86543e-06	2.43311
10782065	ENSRNOT00000014859 // Ipo5 // importin 5 // 15q24 // 306182 /// FQ214398 // Ipo5 // imp	Ipo5	ENSRNOT00000014859					4.42754e-06	2.43662
10792035	NM_022199 // Dusp4 // dual specificity phosphatase 4 // 16q12.2 // 60587 /// ENSRNOT000	Dusp4	NM_022199					0.00196914	2.44155
10922857	NM_001127689 // Il1rl1 // interleukin 1 receptor-like 1 // 9q21 // 25556 /// ENSRNOT000	Il1rl1	NM_001127689					0.00431178	2.44564
10810264	NM_053563 // Ddx39a // DEAD (Asp-Glu-Ala-Asp) box polypeptide 39A // 19q11 // 89827 ///	Ddx39a	NM_053563					2.63778e-05	2.4676
10750391	NM_001024741 // Chaf1b // chromatin assembly factor 1, subunit B (p60) // 11q11 // 2882	Chaf1b	NM_001024741					0.000945704	2.47545
10906934	NM_001013105 // Fkbp11 // FK506 binding protein 11 // 7q36 // 300211 /// ENSRNOT0000001	Fkbp11	NM_001013105					0.00011939	2.48162
10887816	NM_001191775 // Macc1 // metastasis associated in colon cancer 1 // 6q33 // 314539 ///	Macc1	NM_001191775					0.00616126	2.48236
10880436	NM_001106688 // Sh3bgrl3 // SH3 domain binding glutamic acid-rich protein-like 3 // 5q3	Sh3bgrl3	NM_001106688					0.000317927	2.48877
10899981	---		---					6.03259e-06	2.49203
10876206	---		---					6.30436e-08	2.49395
10852967	NM_001170589 // Pus7 // pseudouridylate synthase 7 homolog (S. cerevisiae) // 4q11 // 2	Pus7	NM_001170589					0.000111271	2.50104
10887359	NM_001007706 // Trmt61a // tRNA methyltransferase 61 homolog A (S. cerevisiae) // 6q32	Trmt61a	NM_001007706					4.49239e-06	2.50285
10936773	---		---					2.52211e-05	2.51388
10938719	NM_001098674 // Ercc6l // excision repair cross-complementing rodent repair deficiency	Ercc6l	NM_001098674					0.000512557	2.52474
10761810	ENSRNOT00000063990 // Kntc1 // kinetochore associated 1 // 12q15-q16 // 304477 /// NM_0	Kntc1	ENSRNOT00000063990					0.00094239	2.52753
10881211	NM_001031648 // Efhd2 // EF-hand domain family, member D2 // 5q36 // 298609 /// ENSRNOT	Efhd2	NM_001031648					0.000588668	2.52971
10763021	NM_001107152 // Pole // polymerase (DNA directed), epsilon // 12q16 // 304573 /// ENSRN	Pole	NM_001107152					0.00172308	2.533
10739223	---		---					1.87287e-06	2.53936
10759585	---		---					4.27451e-06	2.54456
10891910	NM_206846 // Ifi27l2b // interferon, alpha-inducible protein 27 like 2B // 6q32 // 2992	Ifi27l2b	NM_206846					0.00590437	2.54613
10772911	---		---					0.00136613	2.54956
10751988	NM_012696 // Kng1 // kininogen 1 // 11q23 // 24903 /// ENSRNOT00000058479 // Kng1 // ki	Kng1	NM_012696					0.00419846	2.55005
10919226	XR_146130 // LOC100909889 // uncharacterized LOC100909889 // --- // 100909889	LOC100909889	XR_146130					6.91705e-05	2.55309
10876295	NM_001015016 // Cd72 // Cd72 molecule // 5q22 // 313498 /// ENSRNOT00000060442 // Cd72	Cd72	NM_001015016					0.00360185	2.55351
10751448	NM_001108324 // Ranbp1 // RAN binding protein 1 // 11q23 // 360739	Ranbp1	NM_001108324					2.4625e-06	2.5627
10839857	NM_001025732 // Nop56 // NOP56 ribonucleoprotein homolog (yeast) // 3q36 // 362214 ///	Nop56	NM_001025732					2.09697e-06	2.5644
10775501	---		---					3.78661e-06	2.56874
10860617	---		---					0.00225046	2.57281
10760824	ENSRNOT00000001825 // Mcm7 // minichromosome maintenance complex component 7 // 12q11 /	Mcm7	ENSRNOT00000001825					0.000260117	2.5732
10858275	---		---					4.74745e-06	2.575
10890252	NM_001169108 // Pole2 // polymerase (DNA directed), epsilon 2 (p59 subunit) // 6q24 //	Pole2	NM_001169108					0.000230543	2.57628
10863950	NM_001107873 // Mcm2 // minichromosome maintenance complex component 2 // 4q34 // 31253	Mcm2	NM_001107873					9.56068e-05	2.58988
10819998	---		---					1.09184e-05	2.59478
10930569	FQ228537 // Cox7a2 // cytochrome c oxidase subunit VIIa polypeptide 2 // 8q24-q31 // 29	Cox7a2	FQ228537					0.000450781	2.59969
10853396	NM_001106629 // Steap1 // six transmembrane epithelial antigen of the prostate 1 // 4q1	Steap1	NM_001106629					0.00179694	2.60596
10794866	NM_001031642 // Serpinb1a // serine (or cysteine) proteinase inhibitor, clade B, member	Serpinb1a	NM_001031642					0.000297876	2.60849
10860951	ENSRNOT00000010079 // Asns // asparagine synthetase // 4q13-q21 // 25612 /// NM_013079	Asns	ENSRNOT00000010079					6.43799e-07	2.60921
10864572	NM_001077673 // Rad18 // RAD18 homolog (S. cerevisiae) // 4q42 // 362412 /// ENSRNOT000	Rad18	NM_001077673					0.00019708	2.613
10939564	NM_031612 // Apln // apelin // Xq35 // 58812 /// ENSRNOT00000005331 // Apln // apelin /	Apln	NM_031612					0.00163855	2.62635
10720939	XM_001079451 // RGD1563307 // similar to Set beta isoform // 1q21 // 308503 /// ENSRNOT	RGD1563307	XM_001079451					1.73998e-05	2.64532
10803921	---		---					5.33146e-07	2.6531
10810230	NM_001107160 // Asf1b // ASF1 anti-silencing function 1 homolog B (S. cerevisiae) // 19	Asf1b	NM_001107160					0.00121981	2.65321
10863282	NM_021261 // Tmsb10 // thymosin, beta 10 // 4q33 // 50665 /// M58404 // Tmsb10 // thymo	Tmsb10	NM_021261					0.000967215	2.66761
10812214	XR_145807 // LOC100911050 // small nuclear ribonucleoprotein Sm D1-like // --- // 10091	LOC100911050	XR_145807					0.000231335	2.67079
10755992	NM_001105866 // Cdc45 // cell division cycle 45 homolog (S. cerevisiae) // 11p12 // 287	Cdc45	NM_001105866					0.000115008	2.68371
10721176	NM_001100821 // Ccne1 // cyclin E1 // 1q22 // 25729 /// ENSRNOT00000020014 // Ccne1 //	Ccne1	NM_001100821					0.00011254	2.69213
10796347	NM_001107366 // Mcm10 // minichromosome maintenance complex component 10 // 17q12.3 //	Mcm10	NM_001107366					0.000638712	2.69762
10808536	NM_001106192 // Cdt1 // chromatin licensing and DNA replication factor 1 // 19q12 // 29	Cdt1	NM_001106192					9.49516e-05	2.70228
10894161	---		---					0.012679	2.70626
10867919	NM_001135780 // Mms22l // MMS22-like, DNA repair protein // 5q21 // 313108 /// ENSRNOT0	Mms22l	NM_001135780					0.000418826	2.71468
10759611	NM_144741 // Retn // resistin // 12p12 // 246250 /// ENSRNOT00000001325 // Retn // resi	Retn	NM_144741					0.0144398	2.73082
10851251	NM_001025768 // Dsn1 // DSN1, MIND kinetochore complex component, homolog (S. cerevisia	Dsn1	NM_001025768					9.46538e-06	2.74074
10870791	NM_177931 // Orc1 // origin recognition complex, subunit 1 // 5q35 // 313479 /// ENSRNO	Orc1	NM_177931					4.53109e-05	2.77403
10795112	NM_001106112 // Gmnn // geminin // 17p11 // 291137 /// ENSRNOT00000025389 // Gmnn // ge	Gmnn	NM_001106112					0.000431732	2.77922
10911010	NM_201418 // Ns5atp9 // NS5A (hepatitis C virus) transactivated protein 9 // 8q24 // 30	Ns5atp9	NM_201418					0.00322139	2.78463
10810867	NM_017000 // Nqo1 // NAD(P)H dehydrogenase, quinone 1 // 19q12 // 24314 /// ENSRNOT0000	Nqo1	NM_017000					0.0025112	2.79341
10731643	NM_001106976 // Ppl // periplakin // 10q12 // 302934 /// ENSRNOT00000004026 // Ppl // p	Ppl	NM_001106976					0.00105136	2.81015
10797918	NM_001037356 // Pak1ip1 // PAK1 interacting protein 1 // 17p12 // 361232 /// ENSRNOT000	Pak1ip1	NM_001037356					4.94243e-05	2.84941
10741907	NM_012992 // Npm1 // nucleophosmin (nucleolar phosphoprotein B23, numatrin) // 10q12 //	Npm1	NM_012992					4.0686e-05	2.87408
10791661	NM_001025673 // Mlf1ip // myeloid leukemia factor 1 interacting protein // 16q11 // 306	Mlf1ip	NM_001025673					0.00013596	2.87752
10840721	NM_001109207 // Gins1 // GINS complex subunit 1 (Psf1 homolog) // 3q41 // 499914 /// EN	Gins1	NM_001109207					4.4013e-05	2.88663
10879402	NM_001134873 // Ctps // CTP synthase // 5q36 // 313560 /// ENSRNOT00000013899 // Ctps /	Ctps	NM_001134873					5.32803e-05	2.902
10800140	NM_001106163 // Snrpd1 // small nuclear ribonucleoprotein D1 // 18p13 // 291794 /// ENS	Snrpd1	NM_001106163					0.00142189	2.90612
10708015	NM_001008510 // Isg20 // interferon stimulated exonuclease gene 20 // 1q31 // 293052 //	Isg20	NM_001008510					0.000660646	2.92592
10812216	ENSRNOT00000016372 // Glrx // glutaredoxin (thioltransferase) // 2q11 // 64045 /// NM_0	Glrx	ENSRNOT00000016372					0.00219892	2.94462
10803977	ENSRNOT00000060583 // RGD1565779 // similar to hypothetical protein E230025N22 // 18p11	RGD1565779	ENSRNOT00000060583					0.000803559	3.03105
10757175	NM_147206 // Cyp3a9 // cytochrome P450, family 3, subfamily a, polypeptide 9 // 12q11 /	Cyp3a9	NM_147206					0.00215225	3.07402
10705020	NM_021759 // Lypd3 // Ly6/Plaur domain containing 3 // 1q21 // 60378 /// ENSRNOT0000002	Lypd3	NM_021759					0.000494551	3.09792
10838762	NM_001109204 // Rad51 // RAD51 homolog (S. cerevisiae) // 3q35 // 499870 /// ENSRNOT000	Rad51	NM_001109204					0.000107455	3.10492
10752603	NM_033651 // Mcm4 // minichromosome maintenance complex component 4 // 11q23.2 // 29728	Mcm4	NM_033651					7.09695e-05	3.11142
10781630	---		---					0.0083144	3.11641
10703953	NM_133519 // Il11 // interleukin 11 // 1q12 // 171040 /// AF347935 // Il11 // interleuk	Il11	NM_133519					0.000332905	3.13146
10738118	NM_001108298 // Cdc6 // cell division cycle 6 homolog (S. cerevisiae) // 10q31 // 36062	Cdc6	NM_001108298					0.000174975	3.14579
10708921	NM_017204 // Map6 // microtubule-associated protein 6 // 1q32 // 29457 /// ENSRNOT00000	Map6	NM_017204					0.000232492	3.15702
10817845	NM_001024244 // Vtcn1 // V-set domain containing T cell activation inhibitor 1 // 2q34	Vtcn1	NM_001024244					0.00058394	3.19459
10702626	NM_001108462 // Mthfd1l // methylenetetrahydrofolate dehydrogenase (NADP+ dependent) 1-	Mthfd1l	NM_001108462					0.000294829	3.22501
10887947	NM_012940 // Cyp1b1 // cytochrome P450, family 1, subfamily b, polypeptide 1 // 6q11 //	Cyp1b1	NM_012940					0.000546212	3.22567
10768021	ENSRNOT00000013531 // Pkp1 // plakophilin 1 // 13q13 // 304822 /// NM_001107181 // Pkp1	Pkp1	ENSRNOT00000013531					0.00327919	3.23403
10922025	ENSRNOT00000048231 // LOC688548 // hypothetical protein LOC688548 // 9q12 // 688548 ///	LOC688548	ENSRNOT00000048231					0.00446535	3.24838
10922064	ENSRNOT00000048231 // LOC688548 // hypothetical protein LOC688548 // 9q12 // 688548 ///	LOC688548	ENSRNOT00000048231					0.00446535	3.24838
10806129	ENSRNOT00000019677 // Mcm5 // minichromosome maintenance complex component 5 // 19p11 /	Mcm5	ENSRNOT00000019677					0.000938796	3.27689
10779673	NM_031832 // Lgals3 // lectin, galactoside-binding, soluble, 3 // 15p14 // 83781 /// EN	Lgals3	NM_031832					0.00113436	3.28781
10850608	ENSRNOT00000055513 // LOC100362296 // protein S100-A11-like // --- // 100362296	LOC100362296	ENSRNOT00000055513					0.000945214	3.30812
10799552	NM_001106121 // Ucma // upper zone of growth plate and cartilage matrix associated // 1	Ucma	NM_001106121					0.00019815	3.34166
10793495	NM_001012051 // Zfp367 // zinc finger protein 367 // 17p14 // 306695 /// ENSRNOT0000003	Zfp367	NM_001012051					8.38158e-06	3.40495
10883530	NM_013026 // Sdc1 // syndecan 1 // 6q14 // 25216 /// ENSRNOT00000008582 // Sdc1 // synd	Sdc1	NM_013026					0.000556217	3.43136
10864756	ENSRNOT00000013889 // Tmem40 // transmembrane protein 40 // 4q42 // 680858 /// NM_00119	Tmem40	ENSRNOT00000013889					0.000736814	3.46933
10817065	NM_053485 // S100a6 // S100 calcium binding protein A6 // 2q34 // 85247 /// ENSRNOT0000	S100a6	NM_053485					0.00148552	3.57854
10771978	ENSRNOT00000002716 // Ugt2b7 // UDP glucuronosyltransferase 2 family, polypeptide B7 //	Ugt2b7	ENSRNOT00000002716					0.00667015	3.67727
10770728	ENSRNOT00000005628 // Dtl // denticleless homolog (Drosophila) // 13q27 // 305073 /// E	Dtl	ENSRNOT00000005628					0.000168908	3.72521
10940477	---		---					0.000853312	3.7587
10818440	NM_001127544 // Slc25a24 // solute carrier family 25 (mitochondrial carrier, phosphate	Slc25a24	NM_001127544					0.000220361	3.91836
10931457	NM_001008882 // Uhrf1 // ubiquitin-like with PHD and ring finger domains 1 // 9q11 // 3	Uhrf1	NM_001008882					0.00061034	4.00377
10866819	NM_017253 // Bcat1 // branched chain amino acid transaminase 1, cytosolic // 4q44 // 29	Bcat1	NM_017253					0.00461547	4.07751
10766809	NM_001100841 // Lamb3 // laminin, beta 3 // 13q27 // 305078 /// ENSRNOT00000008440 // L	Lamb3	NM_001100841					0.0100041	4.24657
10737163	ENSRNOT00000055770 // Tex14 // testis expressed 14 // 10q26 // 287603	Tex14	ENSRNOT00000055770					0.0034305	4.48306
10800237	U61261 // Lama3 // laminin, alpha 3 // 18p13 // 307582	Lama3	U61261					0.000711911	4.74621
10756178	NM_001033924 // Fcer2 // Fc fragment of IgE, low affinity II, receptor for (CD23) // 12	Fcer2	NM_001033924					0.000545978	4.86397
10886621	ENSRNOT00000014073 // Serpina3n // serine (or cysteine) peptidase inhibitor, clade A, m	Serpina3n	ENSRNOT00000014073					0.0058875	5.06694
10738469	NM_001105842 // Rdm1 // RAD52 motif 1 // 10q32.1 // 287726 /// ENSRNOT00000028174 // Rd	Rdm1	NM_001105842					0.00105343	5.33129
10747278	NM_001008751 // Krt14 // keratin 14 // 10q32.1 // 287701 /// ENSRNOT00000005285 // Krt1	Krt14	NM_001008751					0.000527287	5.37505
10841637	NM_053601 // Nnat // neuronatin // 3q42 // 94270 /// ENSRNOT00000034166 // Nnat // neur	Nnat	NM_053601					0.000167458	5.90557
10854406	ENSRNOT00000013073 // Akr1b8 // aldo-keto reductase family 1, member B8 // 4q22 // 2869	Akr1b8	ENSRNOT00000013073					0.00781973	6.06149
10822285	NM_001011948 // Slc7a12 // solute carrier family 7 (cationic amino acid transporter, y+	Slc7a12	NM_001011948					0.00185221	-11.5357		7.83264e-05	-21.2531
10748466	NM_080693 // Cacng5 // calcium channel, voltage-dependent, gamma subunit 5 // 10q32.1 /	Cacng5	NM_080693					0.0016299	-11.0553		0.000424642	-13.2158
10822294	BC079349 // LOC361914 // similar to solute carrier family 7 (cationic amino acid transp	LOC361914	BC079349					0.00235023	-10.6583		3.33819e-05	-25.2547
10936637	ENSRNOT00000010984 // Rgn // regucalcin (senescence marker protein-30) // Xq11-q12 // 2	Rgn	ENSRNOT00000010984					0.000245462	-10.6022		0.000652833	-7.70076
10866606	NM_030838 // Slco1a5 // solute carrier organic anion transporter family, member 1a5 //	Slco1a5	NM_030838					0.00206977	-9.64787		0.00107354	-9.87035
10728453	NM_173302 // Slc22a9 // solute carrier family 22 (organic anion transporter), member 9	Slc22a9	NM_173302					0.000138156	-9.39316		0.002603	-4.96429
10866658	NM_130736 // Slco1a6 // solute carrier organic anion transporter family, member 1a6 //	Slco1a6	NM_130736					0.0005597	-9.15627		0.00415493	-5.40776
10843184	ENSRNOT00000007471 // Hnmt // histamine N-methyltransferase // 3p13 // 81676 /// NM_031	Hnmt	ENSRNOT00000007471					0.000421608	-9.10707		0.00439908	-5.10134
10890547	NM_001013098 // Dhrs7 // dehydrogenase/reductase (SDR family) member 7 // 6q24 // 29913	Dhrs7	NM_001013098					0.00240025	-7.47529		0.00207442	-6.87333
10907738	NM_022676 // Ppp1r1a // protein phosphatase 1, regulatory (inhibitor) subunit 1A // 7q3	Ppp1r1a	NM_022676					0.000162428	-7.29254		0.00441245	-3.86393
10930098	ENSRNOT00000033958 // Slco4c1 // solute carrier organic anion transporter family, membe	Slco4c1	ENSRNOT00000033958					0.000267135	-7.28744		0.00227604	-4.5824
10858390	NM_017335 // Slc6a12 // solute carrier family 6 (neurotransmitter transporter, betaine/	Slc6a12	NM_017335					0.000401928	-6.7319		0.000604858	-5.65424
10728954	---		---					0.000982826	-6.61823		0.000123502	-8.46955
10784389	ENSRNOT00000012948 // Gucy1b2 // guanylate cyclase 1, soluble, beta 2 // 15p12 // 25206	Gucy1b2	ENSRNOT00000012948					0.00062832	-6.58475		0.000496904	-6.14571
10863692	NM_021668 // Cml1 // camello-like 1 // 4q34 // 59300 /// ENSRNOT00000021167 // Cml1 //	Cml1	NM_021668					0.00117982	-6.48108		0.00354892	-4.76133
10775927	BC088176 // LOC360919 // similar to alpha-fetoprotein // 14p22 // 360919	LOC360919	BC088176					8.74307e-05	-6.34325		0.00187679	-3.75412
10769385	NM_053433 // Fmo3 // flavin containing monooxygenase 3 // 13q22 // 84493 /// ENSRNOT000	Fmo3	NM_053433					3.81265e-05	-6.32107		0.00140249	-3.60343
10867810	NM_001012100 // Slc7a13 // solute carrier family 7 (anionic amino acid transporter), me	Slc7a13	NM_001012100					0.000868326	-6.27852		0.00508988	-4.14878
10759431	---		---					0.000152442	-6.24924		0.00319795	-3.63215
10903911	NM_001134910 // Anxa13 // annexin A13 // 7q33 // 362915 /// ENSRNOT00000064847 // Anxa1	Anxa13	NM_001134910					1.10906e-05	-6.12919		2.36218e-05	-5.08541
10775936	ENSRNOT00000060535 // Afm // afamin // 14p22 // 282708 /// NM_172320 // Afm // afamin /	Afm	ENSRNOT00000060535					4.02213e-05	-6.12055		0.00181017	-3.42303
10813563	ENSRNOT00000032327 // Ranbp3l // RAN binding protein 3-like // 2q16 // 294789	Ranbp3l	ENSRNOT00000032327					0.000275026	-5.65185		0.00389701	-3.48909
10757189	ENSRNOT00000001801 // Azgp1 // alpha-2-glycoprotein 1, zinc-binding // 12q11 // 25294 /	Azgp1	ENSRNOT00000001801					0.00171808	-5.52393		0.0050036	-4.14618
10735718	NM_001191824 // Spata22 // spermatogenesis associated 22 // 10q24 // 360565 /// ENSRNOT	Spata22	NM_001191824					0.000492099	-5.44156		0.000114248	-6.07826
10878732	ENSRNOT00000033163 // LOC689876 // similar to butyrophilin-like 8 // 5q35 // 689876	LOC689876	ENSRNOT00000033163					0.000382976	-5.40751		0.00249712	-3.74531
10799229	ENSRNOT00000044132 // RGD1564347 // similar to isopentenyl diphosphate delta-isomerase	RGD1564347	ENSRNOT00000044132					0.000310823	-5.38892		6.18787e-05	-6.07736
10795952	ENSRNOT00000043837 // Idi2l // isopentenyl-diphosphate delta isomerase 2-like // 17q12.	Idi2l	ENSRNOT00000043837					0.000346442	-5.28431		5.5272e-05	-6.14272
10905732	ENSRNOT00000046024 // Cyp2d5 // cytochrome P450, family 2, subfamily d, polypeptide 5 /	Cyp2d5	ENSRNOT00000046024					0.00138115	-5.22587		0.00264474	-4.27399
10740171	NM_172092 // Gcgr // glucagon receptor // 10q32.3 // 24953 /// NM_172091 // Gcgr // glu	Gcgr	NM_172092					9.70606e-05	-5.12252		8.72073e-05	-4.72465
10715211	NM_019184 // Cyp2c11 // cytochrome P450, subfamily 2, polypeptide 11 // 1q53 // 29277 /	Cyp2c11	NM_019184					0.00259388	-4.99175		9.5969e-05	-7.8023
10717440	ENSRNOT00000020711 // Slc9a3 // solute carrier family 9 (sodium/hydrogen exchanger), me	Slc9a3	ENSRNOT00000020711					7.081e-05	-4.63427		0.00516863	-2.60938
10911773	NM_017186 // Gcm1 // glial cells missing homolog 1 (Drosophila) // 8q31 // 29394 /// EN	Gcm1	NM_017186					0.000220477	-4.62804		0.00164879	-3.30984
10832124	NM_013042 // Tff3 // trefoil factor 3, intestinal // 20p12 // 25563 /// M80826 // Tff3	Tff3	NM_013042					0.000373406	-4.61498		1.84739e-05	-6.11769
10834373	NM_021853 // Kcnt1 // potassium channel, subfamily T, member 1 // 3p13 // 60444 /// ENS	Kcnt1	NM_021853					3.206e-05	-4.59844		0.00173674	-2.78582
10771853	ENSRNOT00000004174 // Gc // group specific component // 14p22 // 24384 /// NM_012564 //	Gc	ENSRNOT00000004174					0.000540629	-4.58136		0.000221507	-4.71563
10717955	NM_031584 // Slc22a2 // solute carrier family 22 (organic cation transporter), member 2	Slc22a2	NM_031584					0.000311577	-4.53807		0.000934054	-3.63025
10855664	BC083875 // MGC95152 // similar to B230212L03Rik protein // 4q24 // 297109	MGC95152	BC083875					2.28971e-05	-4.48602		0.00242521	-2.58425
10830754	NM_001000267 // Olr1668 // olfactory receptor 1668 // 20p12 // 294140 /// ENSRNOT000000	Olr1668	NM_001000267					0.000260074	-4.44918		0.000238343	-4.12757
10863690	---		---					1.35022e-05	-4.43268		0.000436361	-2.94407
10919912	NM_001009670 // Abhd14a // abhydrolase domain containing 14A // 8q32 // 300982 /// ENSR	Abhd14a	NM_001009670					0.000167287	-4.3421		0.00175793	-3.04608
10796468	XM_001057551 // Tmem236 // transmembrane protein 236 // 17q12.3 // 680523 /// ENSRNOT00	Tmem236	XM_001057551					0.000585613	-4.33845		0.000444693	-4.13172
10740945	ENSRNOT00000034340 // Prss30 // protease, serine, 30 // 10q12 // 287106 /// NM_199371 /	Prss30	ENSRNOT00000034340					0.00011316	-4.17801		0.000188506	-3.64923
10855853	NM_001107863 // Ppm1k // protein phosphatase, Mg2+/Mn2+ dependent, 1K // 4q24 // 312381	Ppm1k	NM_001107863					3.60219e-05	-4.1709		0.00127029	-2.71571
10875581	NM_001106638 // Slc26a7 // solute carrier family 26, member 7 // 5q13 // 297910 /// ENS	Slc26a7	NM_001106638					7.79899e-05	-4.11053		0.000100571	-3.69618
10887445	NM_144750 // Aspg // asparaginase homolog (S. cerevisiae) // 6q32 // 246266 /// ENSRNOT	Aspg	NM_144750					3.93858e-05	-4.05057		0.00408824	-2.37197
10702695	ENSRNOT00000026350 // Esr1 // estrogen receptor 1 // 1q12 // 24890 /// NM_012689 // Esr	Esr1	ENSRNOT00000026350					0.000251745	-4.04151		0.00337628	-2.7667
10702689	ENSRNOT00000026350 // Esr1 // estrogen receptor 1 // 1q12 // 24890 /// NM_012689 // Esr	Esr1	ENSRNOT00000026350					0.000243306	-3.9593		0.00534591	-2.57109
10915061	NM_001014206 // RGD1309534 // similar to RIKEN cDNA 4931406C07 // 8q12 // 363016 /// EN	RGD1309534	NM_001014206					0.000197591	-3.90424		0.00437048	-2.56662
10732439	NM_001135918 // Gng13 // guanine nucleotide binding protein (G protein), gamma 13 // 10	Gng13	NM_001135918					0.000139676	-3.90257		0.00136613	-2.84506
10924798	NM_001108804 // Fbxo36 // F-box protein 36 // 9q35 // 363268 /// ENSRNOT00000022901 //	Fbxo36	NM_001108804					0.000242871	-3.86986		0.000699259	-3.19434
10768236	BC089845 // Cfh // complement factor H // 13q13 // 155012 /// ENSRNOT00000036922 // LOC	Cfh	BC089845					0.0015657	-3.80688		0.00104769	-3.71885
10886121	NM_001008516 // Esrrb // estrogen-related receptor beta // 6q31 // 299210 /// ENSRNOT00	Esrrb	NM_001008516					9.58879e-05	-3.75746		0.00174098	-2.61777
10929450	NM_001108228 // Slc19a3 // solute carrier family 19, member 3 // 9q34 // 316559 /// ENS	Slc19a3	NM_001108228					0.00039306	-3.54457		0.00451533	-2.52092
10874126	NM_031741 // Slc2a5 // solute carrier family 2 (facilitated glucose/fructose transporte	Slc2a5	NM_031741					0.00126428	-3.53899		0.00521668	-2.75386
10796043	NM_001170342 // Akr1c12 // aldo-keto reductase family 1, member C12 // 17q12.3 // 36126	Akr1c12	NM_001170342					0.000501161	-3.51819		0.000666197	-3.1747
10726280	NM_022521 // Oat // ornithine aminotransferase // 1q41 // 64313 /// ENSRNOT00000022628	Oat	NM_022521					4.54749e-05	-3.51352		0.000508337	-2.6544
10787107	NM_012599 // Mbl1 // mannose-binding lectin (protein A) 1 // 16p14 // 24548 /// ENSRNOT	Mbl1	NM_012599					0.0019998	-3.41666		0.00265047	-3.07226
10814268	ENSRNOT00000045438 // Slc10a5 // solute carrier family 10 (sodium/bile acid cotransport	Slc10a5	ENSRNOT00000045438					2.76771e-05	-3.40681		0.00265733	-2.1756
10811900	NM_134432 // Agt // angiotensinogen (serpin peptidase inhibitor, clade A, member 8) //	Agt	NM_134432					0.000691597	-3.37523		0.0022951	-2.75666
10895995	NM_133543 // Rdh7 // retinol dehydrogenase 7 // 7q22 // 360420 /// ENSRNOT00000005875 /	Rdh7	NM_133543					0.000142691	-3.37224		0.00153698	-2.51826
10800865	NM_001106156 // Pkd2l2 // polycystic kidney disease 2-like 2 // 18p12 // 291683 /// ENS	Pkd2l2	NM_001106156					4.00006e-05	-3.31336		0.000120842	-2.83084
10728578	ENSRNOT00000027459 // Asrgl1 // asparaginase like 1 // 1q43 // 246307 /// NM_145089 //	Asrgl1	ENSRNOT00000027459					3.48673e-05	-3.31241		0.00254781	-2.17154
10822799	NM_001009653 // Mccc1 // methylcrotonoyl-CoA carboxylase 1 (alpha) // 2q25 // 294972 //	Mccc1	NM_001009653					2.61364e-05	-3.31182		0.00197257	-2.18597
10806210	NM_031565 // Ces1e // carboxylesterase 1E // 19p11 // 29225 /// ENSRNOT00000020775 // C	Ces1e	NM_031565					8.07661e-06	-3.29701		3.27157e-06	-3.28168
10725302	NM_017082 // Umod // uromodulin // 1q36-q37 // 25128 /// ENSRNOT00000021027 // Umod //	Umod	NM_017082					0.000512779	-3.28956		0.00497262	-2.41147
10852682	AB190508 // LOC685001 // similar to MIR-interacting saposin-like protein precursor (Tra	LOC685001	AB190508					0.00066986	-3.28542		0.00139918	-2.83697
10797722	ENSRNOT00000021550 // Id4 // inhibitor of DNA binding 4 // 17p14 // 291023 /// NM_17558	Id4	ENSRNOT00000021550					0.000562304	-3.25573		0.000999741	-2.86734
10912307	NM_001047965 // LOC501038 // Ab2-060 // 8q31 // 501038 /// ENSRNOT00000045455 // LOC501	LOC501038	NM_001047965					9.23041e-05	-3.24735		0.0010823	-2.452
10929536	NM_001108229 // Slc16a14 // solute carrier family 16, member 14 (monocarboxylic acid tr	Slc16a14	NM_001108229					0.000190647	-3.2291		0.00448126	-2.23962
10802593	---		---					0.000299	-3.21309		0.00280999	-2.41529
10744324	ENSRNOT00000023256 // Slc2a4 // solute carrier family 2 (facilitated glucose transporte	Slc2a4	ENSRNOT00000023256					0.00326151	-3.19117		0.0012219	-3.3822
10726652	---		---					0.00679466	-3.18852		0.00361046	-3.27166
10880805	ENSRNOT00000019004 // Alpl // alkaline phosphatase, liver/bone/kidney // 5q36 // 25586	Alpl	ENSRNOT00000019004					0.000281255	-3.18847		0.000254596	-3.01159
10867165	NM_001024247 // Lactb2 // lactamase, beta 2 // 5q11 // 297768 /// ENSRNOT00000010369 //	Lactb2	NM_001024247					0.000198262	-3.1747		0.00507663	-2.19165
10818742	ENSRNOT00000017878 // Abca4 // ATP-binding cassette, subfamily A (ABC1), member 4 // 2q	Abca4	ENSRNOT00000017878					5.46933e-05	-3.16585		1.34382e-05	-3.3076
10853764	ENSRNOT00000034028 // Foxp2 // forkhead box P2 // 4q21 // 500037	Foxp2	ENSRNOT00000034028					0.000604289	-3.14236		0.00246892	-2.5465
10895990	NM_199208 // Rdh16 // retinol dehydrogenase 16 (all-trans) // 7q22 // 299511 /// U33500	Rdh16	NM_199208					0.000191881	-3.11493		0.000801726	-2.57006
10774424	---		---					0.00201485	-3.09151		0.00027158	-3.63157
10799337	NM_001014240 // Akr1c13 // aldo-keto reductase family 1, member C13 // 17q12.3 // 36477	Akr1c13	NM_001014240					0.00187901	-3.08482		0.000634925	-3.26913
10760644	NM_001105913 // Elfn1 // extracellular leucine-rich repeat and fibronectin type III dom	Elfn1	NM_001105913					0.000198945	-3.07943		0.000264561	-2.81673
10762429	ENSRNOT00000001490 // Tesc // tescalcin // 12q16 // 288689	Tesc	ENSRNOT00000001490					0.00117824	-3.00973		0.00413011	-2.46717
10916432	NM_001191616 // Gramd1b // GRAM domain containing 1B // 8q22 // 300644 /// ENSRNOT00000	Gramd1b	NM_001191616					1.38666e-05	-3.00898		0.000269841	-2.3034
10903725	NM_012870 // Tnfrsf11b // tumor necrosis factor receptor superfamily, member 11b // 7q3	Tnfrsf11b	NM_012870					0.00210401	-2.98401		8.34529e-05	-3.97113
10759427	---		---					0.000334592	-2.96725		0.00373666	-2.23029
10804480	NM_001004215 // Ppic // peptidylprolyl isomerase C // 18q11 // 291463 /// ENSRNOT000000	Ppic	NM_001004215					1.72028e-05	-2.95535		0.00021278	-2.33763
10711664	NM_013084 // Acadsb // acyl-CoA dehydrogenase, short/branched chain // 1q41 // 25618 //	Acadsb	NM_013084					1.24092e-05	-2.95152		4.17418e-05	-2.56025
10917293	NM_001134636 // RGD1564937 // similar to RIKEN cDNA 1110032A03 // 8q23 // 500995 /// EN	RGD1564937	NM_001134636					0.0013974	-2.93006		0.000721877	-2.95129
10707151	NM_001135016 // Tmem86a // transmembrane protein 86A // 1q22 // 308602 /// ENSRNOT00000	Tmem86a	NM_001135016					0.00294136	-2.92268		0.00516646	-2.56971
10808302	NM_138504 // Osgin1 // oxidative stress induced growth inhibitor 1 // 19q12 // 171493 /	Osgin1	NM_138504					0.00660945	-2.92106		0.00221791	-3.1742
10909411	ENSRNOT00000009975 // Usp2 // ubiquitin specific peptidase 2 // 8q22 // 115771 /// NM_0	Usp2	ENSRNOT00000009975					0.000218936	-2.92009		0.00321493	-2.17342
10858374	NM_133623 // Slc6a13 // solute carrier family 6 (neurotransmitter transporter, GABA), m	Slc6a13	NM_133623					0.000632757	-2.89654		0.00170581	-2.47976
10827517	ENSRNOT00000067843 // Cth // cystathionase (cystathionine gamma-lyase) // 2q45 // 24962	Cth	ENSRNOT00000067843					0.000237185	-2.8898		0.00171977	-2.29402
10821632	NM_017094 // Ghr // growth hormone receptor // 2q16 // 25235 /// ENSRNOT00000046951 //	Ghr	NM_017094					8.99456e-05	-2.8311		0.000223745	-2.49128
10907542	ENSRNOT00000016205 // Csad // cysteine sulfinic acid decarboxylase // 7q36 // 60356 ///	Csad	ENSRNOT00000016205					0.00112531	-2.8155		0.00282976	-2.4194
10940565	---		---					2.43274e-05	-2.77786		0.000139895	-2.3341
10863688	NM_001173449 // Cml2 // camello-like 2 // 4q34 // 500237	Cml2	NM_001173449					0.000131078	-2.7767		0.000893341	-2.2577
10785928	NM_207588 // Oxgr1 // oxoglutarate (alpha-ketoglutarate) receptor 1 // 15q24 // 290493	Oxgr1	NM_207588					0.000419902	-2.776		0.00166996	-2.32051
10938060	NM_053395 // Smpx // small muscle protein, X-linked // Xq21 // 84416 /// ENSRNOT0000001	Smpx	NM_053395					0.000505413	-2.75101		0.000206151	-2.80373
10772490	ENSRNOT00000064128 // Corin // corin, serine peptidase // 14p11 // 289596 /// NM_182473	Corin	ENSRNOT00000064128					3.15555e-05	-2.72515		0.000148206	-2.32294
10842684	ENSRNOT00000009826 // Edn3 // endothelin 3 // 3q43 // 366270 /// NM_001077650 // Edn3 /	Edn3	ENSRNOT00000009826					0.000870811	-2.72332		0.00385196	-2.23372
10861327	NM_001034130 // Iqub // IQ motif and ubiquitin domain containing // 4q22 // 296936 ///	Iqub	NM_001034130					2.45471e-05	-2.69826		5.26491e-05	-2.42817
10899884	NM_031127 // Suox // sulfite oxidase // 7q11 // 81805 /// ENSRNOT00000008018 // Suox //	Suox	NM_031127					0.000233707	-2.68595		0.00433483	-2.00172
10712750	---		---					2.51782e-05	-2.65105		0.000266193	-2.15812
10836416	NM_178092 // Slc4a10 // solute carrier family 4, sodium bicarbonate transporter, member	Slc4a10	NM_178092					7.96309e-05	-2.64218		0.000190121	-2.3533
10781745	NM_001107279 // Pcdh17 // protocadherin 17 // 15q12 // 306055 /// ENSRNOT00000045882 //	Pcdh17	NM_001107279					0.000136615	-2.633		0.000773976	-2.1931
10710534	XM_001078789 // LOC691551 // similar to F28B3.5a // 1q36 // 691551 /// ENSRNOT000000394	LOC691551	XM_001078789					0.00421823	-2.62464		0.00331556	-2.55167
10802308	NM_001106139 // RGD1304731 // similar to RIKEN cDNA 5330437I02 gene // 18q12.1 // 29154	RGD1304731	NM_001106139					0.00138176	-2.62305		0.00540774	-2.1737
10868186	NM_012784 // Cnr1 // cannabinoid receptor 1 (brain) // 5q21 // 25248 /// ENSRNOT0000001	Cnr1	NM_012784					0.00188101	-2.61155		0.00269031	-2.38596
10912305	XM_003750560 // Paqr9 // progestin and adipoQ receptor family member IX // 8q31 // 3159	Paqr9	XM_003750560					0.00243013	-2.5688		0.00540966	-2.2421
10895366	BC168899 // Osbpl8 // oxysterol binding protein-like 8 // 7q21 // 314824	Osbpl8	BC168899					2.43757e-05	-2.54496		0.000379733	-2.04056
10933472	NM_012706 // Grpr // gastrin releasing peptide receptor // Xq21 // 24938 /// ENSRNOT000	Grpr	NM_012706					0.000640822	-2.53481		3.67737e-05	-3.01528
10939732	NM_001106948 // Usp26 // ubiquitin specific peptidase 26 // Xq36 // 302488 /// ENSRNOT0	Usp26	NM_001106948					0.000758892	-2.52771		4.34583e-05	-3.01922
10738267	NM_012851 // Hsd17b1 // hydroxysteroid (17-beta) dehydrogenase 1 // 10q32.1 // 25322 //	Hsd17b1	NM_012851					0.000837645	-2.51155		0.000771445	-2.39923
10906079	NM_001108105 // Mlc1 // megalencephalic leukoencephalopathy with subcortical cysts 1 //	Mlc1	NM_001108105					0.00517485	-2.48806		0.000756746	-2.89327
10937745	NM_001012006 // Ace2 // angiotensin I converting enzyme (peptidyl-dipeptidase A) 2 // X	Ace2	NM_001012006					0.00732774	-2.45215		0.000823245	-2.96294
10765212	NM_001047878 // F5 // coagulation factor V (proaccelerin, labile factor) // 13q22 // 30	F5	NM_001047878					0.00106439	-2.4477		0.00453855	-2.04973
10925255	NM_053577 // Spp2 // secreted phosphoprotein 2 // 9q35 // 94168 /// ENSRNOT00000026108	Spp2	NM_053577					0.0100187	-2.42151		0.00101744	-2.99435
10813087	NM_001109175 // Ccno // cyclin O // 2q14 // 499528 /// ENSRNOT00000013871 // Ccno // cy	Ccno	NM_001109175					0.000572569	-2.41609		8.42156e-05	-2.65209
10927668	---		---					9.00729e-06	-2.41501		0.000117482	-2.00353
10790257	NM_053493 // Hacl1 // 2-hydroxyacyl-CoA lyase 1 // 16p16 // 85255 /// ENSRNOT0000002658	Hacl1	NM_053493					0.000938189	-2.41492		0.00211921	-2.14599
10905738	NM_153313 // Cyp2d1 // cytochrome P450, family 2, subfamily d, polypeptide 1 // 7q34 //	Cyp2d1	NM_153313					0.00963393	-2.39261		0.00346059	-2.56367
10855676	NM_001108629 // Ggct // gamma-glutamyl cyclotransferase // 4q24 // 362368 /// ENSRNOT00	Ggct	NM_001108629					0.00179559	-2.37624		0.00153623	-2.29262
10862661	NM_001108629 // Ggct // gamma-glutamyl cyclotransferase // 4q24 // 362368 /// ENSRNOT00	Ggct	NM_001108629					0.00179559	-2.37624		0.00153623	-2.29262
10827484	ENSRNOT00000030341 // Tnni3k // TNNI3 interacting kinase // 2q45 // 295531 /// NM_18176	Tnni3k	ENSRNOT00000030341					3.71135e-05	-2.34377		8.12978e-05	-2.13533
10769959	NM_001159594 // Casq1 // calsequestrin 1 (fast-twitch, skeletal muscle) // 13q24 // 686	Casq1	NM_001159594					0.00163969	-2.31162		0.00257432	-2.12072
10728949	XM_002725741 // Plac1l // placenta-specific 1-like // 1q43 // 690888 /// ENSRNOT0000004	Plac1l	XM_002725741					0.00915793	-2.26893		0.000102401	-3.4015
10721298	L33839 // Klk1c10 // T-kininogenase // 1q22 // 292858	Klk1c10	L33839					0.00609546	-2.26539		1.12429e-05	-3.84912
10940555	---		---					8.7718e-05	-2.23196		4.31134e-05	-2.21978
10789164	---		---					0.000104945	-2.16894		0.000140943	-2.04083
10794779	NM_001009275 // Eci3 // enoyl-Coenzyme A delta isomerase 3 // 17p12 // 291076 /// ENSRN	Eci3	NM_001009275					0.000697921	-2.16394		0.000993641	-2.02045
10917209	ENSRNOT00000012434 // Pts // 6-pyruvoyl-tetrahydropterin synthase // 8q23 // 29498 ///	Pts	ENSRNOT00000012434					0.000229372	-2.15515		0.000181703	-2.09161
10748922	NM_001107064 // Fads6 // fatty acid desaturase domain family, member 6 // 10q32.2 // 30	Fads6	NM_001107064					0.000121166	-2.12513		8.78109e-05	-2.07199
10771492	ENSRNOT00000003207 // RGD1562220 // similar to GPI-gamma 4; GPIgamma4 // --- // 1003612	RGD1562220	ENSRNOT00000003207					0.00027589	-2.10625		7.50216e-06	-2.48625
10811126	NM_001135583 // Fa2h // fatty acid 2-hydroxylase // 19q12 // 307855 /// ENSRNOT00000025	Fa2h	NM_001135583					0.00473422	-2.08689		0.00393836	-2.03335
10852007	ENSRNOT00000042631 // Kcng1 // potassium voltage-gated channel, subfamily G, member 1 /	Kcng1	ENSRNOT00000042631					0.00158819	-2.07201		0.000101921	-2.40608
10754987	NM_001105871 // Hrasls // HRAS-like suppressor // 11q22 // 288025 /// ENSRNOT0000000232	Hrasls	NM_001105871					0.000327968	-2.06062		0.000240369	-2.01356
10858945	ENSRNOT00000032112 // Ano2 // anoctamin 2 // --- // 683001	Ano2	ENSRNOT00000032112					4.15968e-05	-2.05654		4.5503e-07	-2.44578
10755140	NM_133428 // Hrg // histidine-rich glycoprotein // 11q23 // 171016 /// BC089779 // Hrg	Hrg	NM_133428					0.00403057	-2.05506		0.00111486	-2.1885
10785326	NM_001013187 // Slc25a30 // solute carrier family 25, member 30 // 15q11 // 361074 ///	Slc25a30	NM_001013187					0.000276175	-2.0218		8.30618e-05	-2.07616
10766078	---		---					1.69459e-05	2.00704		2.28323e-06	2.10282
10929766	ENSRNOT00000026707 // Col6a3 // procollagen, type VI, alpha 3 // 9q35-q36 // 367313 ///	Col6a3	ENSRNOT00000026707					0.00351359	2.01475		0.00202063	2.02126
10741028	NM_001100474 // Ccnf // cyclin F // 10q12 // 117524 /// ENSRNOT00000064392 // Ccnf // c	Ccnf	NM_001100474					0.00753226	2.02176		0.00148636	2.2397
10915785	---		---					0.000846721	2.02699		0.000476078	2.01981
10918031	NM_001108155 // Kif23 // kinesin family member 23 // 8q24 // 315740 /// ENSRNOT00000037	Kif23	NM_001108155					0.0144145	2.02812		0.00521205	2.16253
10801683	NM_001108432 // Prr16 // proline rich 16 // 18q11 // 361327 /// ENSRNOT00000026724 // P	Prr16	NM_001108432					0.00157029	2.03074		8.58682e-05	2.37245
10847980	NM_001108586 // Rcn1 // reticulocalbin 1, EF-hand calcium binding domain // 3q32 // 362	Rcn1	NM_001108586					0.00460956	2.03171		0.00158956	2.12891
10930488	ENSRNOT00000018644 // Ndc80 // NDC80 homolog, kinetochore complex component (S. cerevis	Ndc80	ENSRNOT00000018644					0.00981086	2.04659		0.00537118	2.08262
10829437	ENSRNOT00000001679 // Col6a1 // collagen, type VI, alpha 1 // 20p12 // 294337	Col6a1	ENSRNOT00000001679					0.000995175	2.04807		8.72004e-05	2.30126
10766795	---		---					0.00631662	2.05082		0.00139155	2.24511
10838745	NM_001170594 // Casc5 // cancer susceptibility candidate 5 // 3q35 // 311327	Casc5	NM_001170594					0.00982799	2.05171		0.00196565	2.29285
10871054	ENSRNOT00000010410 // Stil // Scl/Tal1 interrupting locus // 5q36 // 313506	Stil	ENSRNOT00000010410					0.003725	2.05429		0.00305487	2.00372
10798501	ENSRNOT00000049785 // Hist1h2bm // histone cluster 1, H2bm // 17q11 // 361247 /// NM_00	Hist1h2bm	ENSRNOT00000049785					0.009414	2.05844		0.00496289	2.10143
10775628	ENSRNOT00000065429 // Anxa3 // annexin A3 // 14p22 // 25291 /// NM_012823 // Anxa3 // a	Anxa3	ENSRNOT00000065429					0.00610113	2.07761		0.00238092	2.16701
10828516	ENSRNOT00000011516 // Itpr3 // inositol 1,4,5-trisphosphate receptor, type 3 // 20p12 /	Itpr3	ENSRNOT00000011516					0.00110086	2.09096		0.000423639	2.14063
10835964	ENSRNOT00000014630 // Nek6 // NIMA (never in mitosis gene a)-related kinase 6 // 3q11 /	Nek6	ENSRNOT00000014630					0.00100348	2.10961		0.00108166	2.01087
10798455	NM_001013056 // Hist1h2ail // histone cluster 1, H2ai-like // 17p11 // 291159 /// NM_00	Hist1h2ail	NM_001013056					0.00357383	2.11645		0.0005725	2.35525
10715107	NM_001025646 // Cep55 // centrosomal protein 55 // 1q53 // 294074 /// ENSRNOT0000002213	Cep55	NM_001025646					0.00861605	2.12938		0.00393013	2.20418
10734853	NM_053749 // Aurkb // aurora kinase B // 10q24 // 114592 /// ENSRNOT00000008492 // Aurk	Aurkb	NM_053749					0.010545	2.1356		0.00149538	2.48812
10705345	ENSRNOT00000057213 // Numbl // numb homolog (Drosophila)-like // 1q21 // 292732 /// NM_	Numbl	ENSRNOT00000057213					0.000635388	2.14045		0.000779154	2.02135
10879039	NM_001107965 // B4galt2 // UDP-Gal:betaGlcNAc beta 1,4- galactosyltransferase, polypept	B4galt2	NM_001107965					0.00448344	2.14963		0.00494219	2.03947
10911947	NM_001108172 // Ttk // Ttk protein kinase // 8q31 // 315852 /// ENSRNOT00000051612 // T	Ttk	NM_001108172					0.00507021	2.15062		0.00368682	2.11954
10918392	NM_001034075 // Tpm1 // tropomyosin 1, alpha // 8q24 // 24851 /// ENSRNOT00000048044 //	Tpm1	NM_001034075					0.000756186	2.15361		0.000187698	2.26526
10749716	ENSRNOT00000054949 // Pycr1 // pyrroline-5-carboxylate reductase 1 // 10q32.3 // 287877	Pycr1	ENSRNOT00000054949					6.14918e-05	2.16595		5.5628e-05	2.0834
10940654	---		---					0.000435882	2.19708		1.85306e-06	2.97009
10794016	NM_173125 // Pdlim7 // PDZ and LIM domain 7 // 17p14 // 286908 /// ENSRNOT00000018899 /	Pdlim7	NM_173125					0.00370084	2.22381		0.00202495	2.24286
10795198	ENSRNOT00000048538 // LOC100364555 // histone cluster 2, H3c2-like // --- // 100364555	LOC100364555	ENSRNOT00000048538					0.00408808	2.23203		0.00367075	2.15333
10770577	ENSRNOT00000003313 // Tgfb2 // transforming growth factor, beta 2 // 13q26 // 81809 ///	Tgfb2	ENSRNOT00000003313					0.00319526	2.23209		0.000810215	2.40147
10745595	NM_001013970 // Slfn13 // schlafen family member 13 // 10q26 // 303378 /// ENSRNOT00000	Slfn13	NM_001013970					0.00999413	2.23629		0.00517409	2.29487
10816079	ENSRNOT00000012192 // Fga // fibrinogen alpha chain // 2q34 // 361969 /// NM_001008724	Fga	ENSRNOT00000012192					0.00731871	2.23955		0.00153453	2.50124
10854961	NM_001107857 // Ephb6 // Eph receptor B6 // 4q22 // 312275 /// ENSRNOT00000019720 // Ep	Ephb6	NM_001107857					0.00419181	2.24037		0.000269916	2.73006
10766072	NM_001109079 // Kif26b // kinesin family member 26B // 13q26 // 305012 /// ENSRNOT00000	Kif26b	NM_001109079					0.000702869	2.24212		0.00154082	2.02159
10917034	ENSRNOT00000024030 // Tagln // transgelin // 8q24 // 25123 /// NM_031549 // Tagln // tr	Tagln	ENSRNOT00000024030					0.00123324	2.25076		0.000466921	2.31504
10866512	ENSRNOT00000007577 // Mgp // matrix Gla protein // 4q43 // 25333 /// NM_012862 // Mgp /	Mgp	ENSRNOT00000007577					0.000151373	2.25337		7.37862e-05	2.24686
10794824	ENSRNOT00000023582 // Tubb2b // tubulin, beta 2B class IIb // 17p12 // 291081 /// NM_00	Tubb2b	ENSRNOT00000023582					0.00168318	2.26622		0.000263914	2.50683
10900782	ENSRNOT00000012578 // Fstl3 // follistatin-like 3 (secreted glycoprotein) // 7q11 // 11	Fstl3	ENSRNOT00000012578					0.000101393	2.2708		0.000146499	2.11984
10742315	NM_001013855 // Timd2 // T-cell immunoglobulin and mucin domain containing 2 // 10q21 /	Timd2	NM_001013855					0.00224436	2.27253		4.2469e-05	2.99128
10795265	BC100619 // Hist1h4b // histone cluster 1, H4b // 17q11 // 64627 /// BC100619 // Hist1h	Hist1h4b	BC100619					0.00188723	2.27489		0.000600871	2.38485
10887506	NM_001100982 // Siva1 // SIVA1, apoptosis-inducing factor // 6q32 // 362791 /// ENSRNOT	Siva1	NM_001100982					0.000825514	2.29249		0.000308901	2.35232
10829761	ENSRNOT00000000783 // Cdk1 // cyclin-dependent kinase 1 // 20p11 // 54237 /// NM_019296	Cdk1	ENSRNOT00000000783					0.0141977	2.30225		0.00239026	2.70916
10796445	NM_031140 // Vim // vimentin // 17q12.3 // 81818 /// ENSRNOT00000024430 // Vim // vimen	Vim	NM_031140					0.00187071	2.31703		3.59046e-05	3.04173
10726408	FQ230633 // Mki67 // antigen identified by monoclonal antibody Ki-67 // 1q41 // 291234	Mki67	FQ230633					0.00748098	2.32243		0.00127929	2.66273
10810703	NM_001024257 // Cenpt // centromere protein T // 19q12 // 307805 /// ENSRNOT00000036702	Cenpt	NM_001024257					0.00119071	2.32738		0.00345866	2.03035
10798507	NM_001109423 // Hist1h2ak // histone cluster 1, H2ak // 17q11 // 680615 /// ENSRNOT0000	Hist1h2ak	NM_001109423					0.00667396	2.32851		0.00397573	2.34397
10872336	NM_030862 // Marcksl1 // MARCKS-like 1 // 5q36 // 81520 /// BC081789 // Marcksl1 // MAR	Marcksl1	NM_030862					0.00112587	2.34589		0.000817955	2.29248
10788427	NM_001191939 // Msr1 // macrophage scavenger receptor 1 // 16q12.1 // 498638 /// ENSRNO	Msr1	NM_001191939					0.000523236	2.34839		0.00083512	2.16042
10929713	NM_001191813 // Hjurp // Holliday junction recognition protein // 9q35 // 316602 /// EN	Hjurp	NM_001191813					0.00225095	2.35323		0.0035181	2.15158
10867008	XM_003753961 // LOC100361596 // hypothetical protein LOC100361596 // --- // 100361596 /	LOC100361596	XM_003753961					0.000396629	2.35497		0.00123334	2.06511
10798436	NM_021839 // Hist1h2aa // histone cluster 1, H2aa // 17p11 // 24828 /// ENSRNOT00000050	Hist1h2aa	NM_021839					0.00103088	2.38186		0.0012489	2.23125
10739721	ENSRNOT00000065339 // Itgb4 // integrin, beta 4 // 10q32.3 // 25724 /// NM_013180 // It	Itgb4	ENSRNOT00000065339					0.00264158	2.38456		0.00119523	2.44102
10912003	NM_031807 // Tpbg // trophoblast glycoprotein // 8q31 // 83684 /// ENSRNOT00000014326 /	Tpbg	NM_031807					0.00436004	2.38991		0.00159861	2.51352
10714106	NM_001109163 // Fam111a // family with sequence similarity 111, member A // 1q43 // 499	Fam111a	NM_001109163					0.00273696	2.39804		0.00116495	2.47
10798457	XM_001071473 // Hist1h2ah // histone cluster 1, H2ah // 17p11 // 502125 /// ENSRNOT0000	Hist1h2ah	XM_001071473					0.00500179	2.41381		0.00243222	2.47432
10824513	NM_001135749 // Cks1b // CDC28 protein kinase regulatory subunit 1B // 2q34 // 499655 /	Cks1b	NM_001135749					0.00059353	2.41484		0.0020188	2.08515
10708099	XM_218829 // RGD1308541 // hypothetical LOC308768 // 1q31 // 308768 /// ENSRNOT00000031	RGD1308541	XM_218829					0.000344079	2.41754		0.000249305	2.35251
10810144	NM_001025740 // Rrm2 // ribonucleotide reductase M2 // 6q16 // 362720 /// ENSRNOT000000	Rrm2	NM_001025740					0.0102442	2.42085		0.00262683	2.70288
10883903	ENSRNOT00000037387 // Rrm2 // ribonucleotide reductase M2 // 6q16 // 362720 /// NM_0010	Rrm2	ENSRNOT00000037387					0.00891846	2.42213		0.00158339	2.80342
10911380	NM_053896 // Aldh1a2 // aldehyde dehydrogenase 1 family, member A2 // 8q24 // 116676 //	Aldh1a2	NM_053896					0.00128264	2.42497		0.00173794	2.24558
10766082	NM_001109079 // Kif26b // kinesin family member 26B // 13q26 // 305012 /// ENSRNOT00000	Kif26b	NM_001109079					8.3089e-07	2.44513		7.997e-06	2.0929
10817183	ENSRNOT00000013393 // S100a11 // S100 calcium binding protein A11 (calizzarin) // 2q34	S100a11	ENSRNOT00000013393					3.94924e-05	2.45855		0.000329625	2.05234
10712853	NM_207615 // Clcf1 // cardiotrophin-like cytokine factor 1 // 1q42 // 365395 /// ENSRNO	Clcf1	NM_207615					0.00116705	2.47017		0.00455942	2.07791
10799084	ENSRNOT00000019601 // Anln // anillin, actin binding protein // 17q12.1 // 307056	Anln	ENSRNOT00000019601					0.00436927	2.4837		0.000848323	2.79125
10831595	NM_080767 // Psmb8 // proteasome (prosome, macropain) subunit, beta type 8 (large multi	Psmb8	NM_080767					0.0024072	2.49423		0.00413326	2.24444
10809044	ENSRNOT00000040024 // Bean1 // brain expressed, associated with NEDD4, 1 // 19p14 // 36	Bean1	ENSRNOT00000040024					0.000354336	2.51252		0.000279002	2.42699
10884738	---		---					6.71099e-07	2.52785		2.69519e-05	2.01244
10719900	ENSRNOT00000028131 // Axl // Axl receptor tyrosine kinase // 1q21 // 308444 /// ENSRNOT	Axl	ENSRNOT00000028131					0.00136131	2.53634		0.00452588	2.14988
10721962	NM_030847 // Emp3 // epithelial membrane protein 3 // 1q22 // 81505 /// ENSRNOT00000028	Emp3	NM_030847					0.000514756	2.56144		0.00312862	2.08798
10795196	ENSRNOT00000022965 // Hist1h2af // histone cluster 1, H2af // 17p11 // 498753 /// NM_00	Hist1h2af	ENSRNOT00000022965					0.000242855	2.58051		0.000271913	2.42373
10751896	ENSRNOT00000002640 // Cldn1 // claudin 1 // 11q22 // 65129 /// NM_031699 // Cldn1 // cl	Cldn1	ENSRNOT00000002640					0.00125072	2.58644		0.00310175	2.25039
10915751	ENSRNOT00000019601 // Anln // anillin, actin binding protein // 17q12.1 // 307056	Anln	ENSRNOT00000019601					0.00353046	2.60037		0.000805182	2.87432
10936086	NM_001134599 // Flna // filamin A, alpha // Xq37 // 293860 /// ENSRNOT00000068489 // Fl	Flna	NM_001134599					0.000452075	2.61975		0.00134287	2.26545
10923127	FQ234261 // Wdr75 // WD repeat domain 75 // 9q22 // 314545 /// FQ234261 // Wdr75 // WD	Wdr75	FQ234261					0.000113176	2.62148		0.000459668	2.24455
10868627	ENSRNOT00000019916 // Glipr2 // GLI pathogenesis-related 2 // 5q22 // 679819	Glipr2	ENSRNOT00000019916					0.000331719	2.64783		0.00176922	2.18482
10795295	XM_001061350 // Hist1h2ai // histone cluster 1, H2ai // 17q11 // 502129 /// ENSRNOT0000	Hist1h2ai	XM_001061350					0.00237185	2.65456		0.00158834	2.6159
10872032	NM_001106687 // Clspn // claspin // 5q36 // 298534 /// ENSRNOT00000015227 // Clspn // c	Clspn	NM_001106687					0.000293456	2.65939		0.00441152	2.01137
10827906	NM_173102 // Tubb5 // tubulin, beta 5 class I // 20p12 // 29214 /// ENSRNOT00000001095	Tubb5	NM_173102					0.000837113	2.70906		0.000682019	2.60697
10795203	NM_001106113 // Hist1h1a // histone cluster 1, H1a // 17p11 // 291145 /// ENSRNOT000000	Hist1h1a	NM_001106113					0.000893051	2.75276		0.000952388	2.58232
10823548	NM_031655 // Lxn // latexin // 2q31 // 59073 /// ENSRNOT00000018402 // Lxn // latexin /	Lxn	NM_031655					0.00019213	2.78489		0.00135271	2.24275
10766085	NM_001109079 // Kif26b // kinesin family member 26B // 13q26 // 305012 /// ENSRNOT00000	Kif26b	NM_001109079					1.49805e-05	2.81423		2.00041e-05	2.60396
10784172	NM_001108379 // Ska3 // spindle and kinetochore associated complex subunit 3 // 15p12 /	Ska3	NM_001108379					0.00123206	2.84004		0.000615011	2.86636
10798492	XM_001061734 // Hist1h2ao // histone cluster 1, H2ao // 17q11 // 364723 /// ENSRNOT0000	Hist1h2ao	XM_001061734					0.00146922	2.85776		0.000395463	3.07353
10940457	---		---					0.00451824	2.8921		0.00121824	3.19242
10853324	NM_012623 // Abcb1b // ATP-binding cassette, subfamily B (MDR/TAP), member 1B // 4q12 /	Abcb1b	NM_012623					0.0022927	2.89563		0.00218428	2.73964
10798438	ENSRNOT00000050526 // Hist1h2aa // histone cluster 1, H2aa // 17p11 // 24828 /// XR_086	Hist1h2aa	ENSRNOT00000050526					0.00039676	2.89654		0.000264651	2.82463
10822852	NM_053702 // Ccna2 // cyclin A2 // 2q25 // 114494 /// ENSRNOT00000021156 // Ccna2 // cy	Ccna2	NM_053702					0.00243352	2.9386		0.00087377	3.09996
10885693	NM_001134731 // Ttc9 // tetratricopeptide repeat domain 9 // 6q24 // 500689 /// ENSRNOT	Ttc9	NM_001134731					0.000297238	3.01625		0.00321178	2.27211
10798505	XM_003751708 // LOC682330 // similar to histone 1, H2ai // --- // 682330 /// ENSRNOT000	LOC682330	XM_003751708					0.00117703	3.01823		0.00119023	2.83011
10777037	NM_053380 // Slc34a2 // solute carrier family 34 (sodium phosphate), member 2 // 14q11	Slc34a2	NM_053380					0.0105042	3.08108		0.00124948	3.96084
10808702	NM_139254 // Tubb3 // tubulin, beta 3 class III // 19q12 // 246118 /// ENSRNOT000000234	Tubb3	NM_139254					3.98505e-05	3.09881		0.00019615	2.57257
10750685	NM_001107100 // Col8a1 // collagen, type VIII, alpha 1 // 11q12 // 304021 /// ENSRNOT00	Col8a1	NM_001107100					0.000907495	3.18751		3.28668e-05	4.19269
10926930	NM_001191805 // Mcm3 // minichromosome maintenance complex component 3 // 9q13 // 31627	Mcm3	NM_001191805					0.000396763	3.21589		0.00343999	2.41858
10726972	ENSRNOT00000027344 // RGD1563319 // similar to RIKEN cDNA 6330512M04 gene // 1q41 // 29	RGD1563319	ENSRNOT00000027344					2.73548e-05	3.26225		3.99159e-05	2.96206
10768739	---		---					5.30206e-07	3.34884		8.15029e-05	2.2965
10840667	ENSRNOT00000055513 // LOC100362296 // protein S100-A11-like // --- // 100362296	LOC100362296	ENSRNOT00000055513					4.48434e-07	3.40667		6.16782e-05	2.347
10795286	XM_002728479 // LOC100360754 // histone cluster 1, H2ae-like // --- // 100360754 /// EN	LOC100360754	XM_002728479					0.000167687	3.43392		0.00100059	2.69682
10862200	NM_053686 // Trpv6 // transient receptor potential cation channel, subfamily V, member	Trpv6	NM_053686					0.000600083	3.47657		0.000146398	3.76505
10890860	ENSRNOT00000068522 // Actn1 // actinin, alpha 1 // 6q24 // 81634 /// NM_031005 // Actn1	Actn1	ENSRNOT00000068522					3.57777e-05	3.5815		0.000614158	2.60553
10736057	---		---					0.000101171	3.62975		0.000701764	2.80436
10818452	NM_001127544 // Slc25a24 // solute carrier family 25 (mitochondrial carrier, phosphate	Slc25a24	NM_001127544					0.000126496	3.8297		0.00302213	2.55369
10712174	NM_001107562 // B4galnt4 // beta-1,4-N-acetyl-galactosaminyl transferase 4 // 1q41 // 3	B4galnt4	NM_001107562					0.000589611	3.83988		6.69924e-05	4.55987
10767338	NM_017287 // Mcm6 // minichromosome maintenance complex component 6 // 13q12 // 29685 /	Mcm6	NM_017287					0.000234226	3.86802		0.0033731	2.6641
10764661	ENSRNOT00000003320 // Fam129a // family with sequence similarity 129, member A // 13q21	Fam129a	ENSRNOT00000003320					0.00451066	3.95791		0.000473798	5.1846
10836945	NM_001025693 // Cdca7 // cell division cycle associated 7 // 3q22 // 311742 /// ENSRNOT	Cdca7	NM_001025693					0.00020657	3.97199		0.00514956	2.55558
10841974	NM_001106536 // Mybl2 // myeloblastosis oncogene-like 2 // 3q42 // 296344 /// ENSRNOT00	Mybl2	NM_001106536					4.73179e-05	4.01716		0.00281497	2.48312
10855449	ENSRNOT00000011945 // Gpnmb // glycoprotein (transmembrane) nmb // 4q24 // 113955 /// N	Gpnmb	ENSRNOT00000011945					0.00429222	4.14981		0.00143389	4.57113
10850087	ENSRNOT00000028877 // Adra1d // adrenergic, alpha-1D-, receptor // 3q36 // 29413 /// NM	Adra1d	ENSRNOT00000028877					0.00230455	4.24458		0.000690847	4.67594
10847761	ENSRNOT00000009000 // Cd44 // Cd44 molecule // 3q31 // 25406 /// NM_012924 // Cd44 // C	Cd44	ENSRNOT00000009000					0.000653038	4.35073		0.000404094	4.25556
10890729	NM_183403 // Gpx2 // glutathione peroxidase 2 // 6q24 // 29326	Gpx2	NM_183403					2.91046e-05	4.35137		0.000601584	2.97483
10852474	NM_001108968 // Ptk6 // PTK6 protein tyrosine kinase 6 // 3q43 // 366275 /// ENSRNOT000	Ptk6	NM_001108968					0.000321165	5.39194		0.000371846	4.7991
10823955	NM_020071 // Fgb // fibrinogen beta chain // 2q31-q34 // 24366 /// ENSRNOT00000009813 /	Fgb	NM_020071					0.000207575	5.63702		1.79873e-05	7.04216
10741947	ENSRNOT00000043036 // Gabrp // gamma-aminobutyric acid (GABA-A) receptor, pi // 10q12 /	Gabrp	ENSRNOT00000043036					3.27345e-05	6.6572		0.000774231	3.9891
10767482	ENSRNOT00000035044 // Il19 // interleukin 19 // 13q13 // 681145	Il19	ENSRNOT00000035044					0.000318329	6.9294		0.000797912	5.35847
10844331	ENSRNOT00000018776 // Lcn2 // lipocalin 2 // 3p11 // 170496 /// NM_130741 // Lcn2 // li	Lcn2	ENSRNOT00000018776					8.91139e-05	10.7468		4.66923e-05	10.4631
10754371	ENSRNOT00000003113 // Casr // calcium-sensing receptor // 11q22 // 24247 /// NM_016996	Casr	ENSRNOT00000003113		0.000361556	-3.51324		2.01804e-05	-5.25737
10798420	NM_001024273 // Cmah // cytidine monophosphate-N-acetylneuraminic acid hydroxylase // 1	Cmah	NM_001024273		0.00483591	-2.22791		0.000577507	-2.90984
10856863	FQ212435 // Emx1 // empty spiracles homeobox 1 // 4q34 // 500235 /// ENSRNOT00000020786	Emx1	FQ212435		7.77193e-05	-2.05009		4.43814e-07	-2.85706
10909639	NM_022005 // Fxyd6 // FXYD domain-containing ion transport regulator 6 // 8q22 // 63847	Fxyd6	NM_022005		0.00214896	-2.06757		8.02676e-05	-2.81854
10773002	---		---		0.000191843	-2.06569		3.27438e-06	-2.76801
10737205	NM_001011893 // Sept4 // septin 4 // 10q26 // 287606 /// ENSRNOT00000055760 // Sept4 //	2014-09-04	NM_001011893		0.000378229	-2.12259		1.69313e-05	-2.74484
10940538	---		---		0.000419785	-2.65754		0.000831568	-2.64594
10750406	NM_001107108 // Sim2 // single-minded homolog 2 (Drosophila) // 11q11 // 304071 /// ENS	Sim2	NM_001107108		0.000552482	-2.11298		4.79725e-05	-2.62907
10814561	ENSRNOT00000039308 // Pld1 // phospholipase D1 // 2q23.3-q24 // 25096 /// NM_030992 //	Pld1	ENSRNOT00000039308		5.00215e-05	-2.21693		7.523e-06	-2.6076
10817775	---		---		7.56009e-05	-2.5379		0.000364138	-2.38746
10788399	NM_001107312 // Mtmr7 // myotubularin related protein 7 // 16q12.1 // 306490 /// ENSRNO	Mtmr7	NM_001107312		4.79941e-07	-3.27175		0.000737087	-2.13393
10892263	XM_345725 // RGD1565168 // similar to RAP2A, member of RAS oncogene family // 6q32 // 3	RGD1565168	XM_345725		0.00101688	-2.30958		0.00506868	-2.09832
10764005	---		---		1.41442e-05	-2.13427		8.86803e-05	-2.02796
10893453	---		---		8.0547e-06	-2.10095		4.22052e-05	-2.02431
10877888	---		---		4.34775e-06	-2.60349		0.000627115	-2.02099
10932037	---		---		3.71919e-05	-2.05224		0.000111884	-2.02008
10708896	NM_001170434 // Lrrc32 // leucine rich repeat containing 32 // 1q32 // 293135 /// ENSRN	Lrrc32	NM_001170434		1.92489e-06	2.52805		0.000261647	2.0188
10726929	NM_001108510 // Dusp8 // dual specificity phosphatase 8 // 1q41 // 361679 /// ENSRNOT00	Dusp8	NM_001108510		1.69256e-09	5.23796		0.00271868	2.02818
10931325	NM_001109364 // Ankrd57 // ankyrin repeat domain 57 // --- // 503306	Ankrd57	NM_001109364		1.78057e-05	2.67616		0.00181148	2.03676
10827448	---		---		0.000640623	2.52635		0.00947832	2.05559
10767921	NM_001024768 // Elf3 // E74-like factor 3 // 13q13 // 304815 /// ENSRNOT00000008754 //	Elf3	NM_001024768		0.00219697	2.0613		0.00367671	2.06008
10881820	NM_001107994 // Spsb1 // splA/ryanodine receptor domain and SOCS box containing 1 // 5q	Spsb1	NM_001107994		0.000658333	2.32843		0.00451381	2.07133
10821924	NM_001011947 // Rai14 // retinoic acid induced 14 // 2q16 // 294804 /// ENSRNOT00000046	Rai14	NM_001011947		4.32849e-07	2.20341		5.1662e-06	2.07136
10897760	ENSRNOT00000065304 // Atf4 // activating transcription factor 4 (tax-responsive enhance	Atf4	ENSRNOT00000065304		7.69597e-07	2.18352		7.01652e-06	2.07217
10931537	NM_001109421 // Ebi3 // Epstein-Barr virus induced 3 // --- // 680609	Ebi3	NM_001109421		0.000435678	2.61022		0.00867933	2.07366
10711401	NM_001011936 // Bag3 // Bcl2-associated athanogene 3 // 1q36 // 293524 /// ENSRNOT00000	Bag3	NM_001011936		3.77421e-10	6.73858		0.00406066	2.07384
10767388	ENSRNOT00000005318 // Cd55 // Cd55 molecule // 13q13 // 64036 /// NM_022269 // Cd55 //	Cd55	ENSRNOT00000005318		2.9223e-05	2.06353		6.06693e-05	2.07415
10871957	ENSRNOT00000011694 // Csf3r // colony stimulating factor 3 receptor (granulocyte) // 5q	Csf3r	ENSRNOT00000011694		0.00265741	2.02605		0.00313314	2.08491
10869253	NM_031795 // Ugcg // UDP-glucose ceramide glucosyltransferase // 5q24 // 83626 /// ENSR	Ugcg	NM_031795		7.00039e-08	2.54602		1.35784e-05	2.09403
10806585	NM_021836 // Junb // jun B proto-oncogene // 19q11 // 24517 /// ENSRNOT00000067780 // J	Junb	NM_021836		5.29063e-06	3.58641		0.00599473	2.09771
10850530	NM_053383 // Cd93 // CD93 molecule // 3q41 // 84398 /// AF160978 // Cd93 // CD93 molecu	Cd93	NM_053383		2.84351e-06	2.43307		0.000105758	2.09806
10926277	NM_001106885 // Trem1 // triggering receptor expressed on myeloid cells 1 // 9q12 // 30	Trem1	NM_001106885		0.00251594	2.19212		0.00646157	2.09814
10859121	NM_001191978 // Clec1b // C-type lectin domain family 1, member B // 4q42 // 500336 ///	Clec1b	NM_001191978		0.000396586	2.78783		0.0113928	2.10135
10912990	NM_001007754 // Rassf1 // Ras association (RalGDS/AF-6) domain family member 1 // 8q32	Rassf1	NM_001007754		6.74157e-09	4.03109		0.00056603	2.10199
10835624	ENSRNOT00000039151 // Tor2a // torsin family 2, member A // 3p11 // 362112 /// FQ220792	Tor2a	ENSRNOT00000039151		0.000448	2.48318		0.00515993	2.10369
10758930	NM_053612 // Hspb8 // heat shock protein B8 // 12q16 // 113906 /// ENSRNOT00000039275 /	Hspb8	NM_053612		1.35337e-09	3.32974		3.39043e-05	2.11253
10875532	NM_019372 // Pdp1 // pyruvate dehyrogenase phosphatase catalytic subunit 1 // 5q13 // 5	Pdp1	NM_019372		1.6662e-05	2.63409		0.000900608	2.11421
10860900	ENSRNOT00000012760 // Pdk4 // pyruvate dehydrogenase kinase, isozyme 4 // 4q13 // 89813	Pdk4	ENSRNOT00000012760		9.67673e-09	5.14729		0.00291595	2.11561
10871415	---		---		0.00370751	2.06455		0.00418836	2.1329
10903459	ENSRNOT00000008350 // Klf10 // Kruppel-like factor 10 // 7q22 // 81813 /// NM_031135 //	Klf10	ENSRNOT00000008350		0.000115416	2.23609		0.000465265	2.1379
10863430	ENSRNOT00000008813 // Hk2 // hexokinase 2 // 4q34 // 25059 /// NM_012735 // Hk2 // hexo	Hk2	ENSRNOT00000008813		1.32122e-06	4.37129		0.00786383	2.13923
10767095	NM_080771 // Inhbb // inhibin beta-B // 13q11 // 25196 /// ENSRNOT00000003302 // Inhbb	Inhbb	NM_080771		2.48933e-07	3.3994		0.000649569	2.1492
10885015	ENSRNOT00000009610 // Frmd6 // FERM domain containing 6 // 6q24 // 257646 /// ENSRNOT00	Frmd6	ENSRNOT00000009610		0.000310693	2.26649		0.00119568	2.14977
10722303	---		---		5.47353e-09	2.22428		4.67529e-08	2.15568
10702660	NM_057103 // Akap12 // A kinase (PRKA) anchor protein 12 // 1p11 // 83425 /// ENSRNOT00	Akap12	NM_057103		6.10709e-05	3.26041		0.00830385	2.16329
10907913	NM_022221 // Mmp8 // matrix metallopeptidase 8 // 8q11 // 63849 /// ENSRNOT00000013936	Mmp8	NM_022221		9.84492e-06	3.31848		0.00347706	2.16961
10931034	NM_001009717 // Lrg1 // leucine-rich alpha-2-glycoprotein 1 // --- // 367455 /// BC0884	Lrg1	NM_001009717		3.43614e-07	2.76509		7.32778e-05	2.1714
10718283	ENSRNOT00000019934 // Dll1 // delta-like 1 (Drosophila) // 1q12 // 84010 /// NM_032063	Dll1	ENSRNOT00000019934		4.70866e-07	2.93649		0.000188419	2.17239
10729314	ENSRNOT00000024775 // Gda // guanine deaminase // 1q51 // 83585 /// NM_031776 // Gda //	Gda	ENSRNOT00000024775		3.01525e-06	2.39126		4.40576e-05	2.17683
10794967	XM_344594 // Sox4 // SRY (sex determining region Y)-box 4 // 17p12 // 364712	Sox4	XM_344594		0.00171886	2.01615		0.00110715	2.17809
10739913	---		---		4.80459e-10	3.49707		1.64033e-05	2.18777
10854091	ENSRNOT00000042647 // LOC100364783 // hypoxia-inducible protein 2-like // --- // 100364	LOC100364783	ENSRNOT00000042647		1.07513e-07	2.67634		1.27744e-05	2.22182
10722718	---		---		8.36169e-05	2.44842		0.000637237	2.22874
10727084	NM_001106319 // Cars // cysteinyl-tRNA synthetase // 1q41 // 293638 /// ENSRNOT00000050	Cars	NM_001106319		3.21215e-10	2.87144		4.00699e-07	2.23994
10713796	NM_001191951 // Ahnak // AHNAK nucleoprotein // 1q43 // 191572 /// ENSRNOT00000027314 /	Ahnak	NM_001191951		0.000144912	2.04346		5.92312e-05	2.25101
10907689	NM_001108118 // Itga5 // integrin, alpha 5 (fibronectin receptor, alpha polypeptide) //	Itga5	NM_001108118		0.000775516	2.0198		0.000293313	2.25725
10835837	ENSRNOT00000030984 // Olr396 // olfactory receptor 396 // 3p11 // 405120 /// ENSRNOT000	Olr396	ENSRNOT00000030984		0.00537988	2.05847		0.00325045	2.25938
10940628	---		---		4.0258e-07	3.26973		0.000275396	2.27033
10736795	NM_001107031 // Slfn2 // schlafen 2 // 10q26 // 303380 /// ENSRNOT00000055957 // Slfn2	Slfn2	NM_001107031		0.000807542	2.6136		0.00538403	2.28234
10736702	NM_001007612 // Ccl7 // chemokine (C-C motif) ligand 7 // 10q26 // 287561 /// ENSRNOT00	Ccl7	NM_001007612		0.00743005	2.06792		0.00429544	2.2887
10859799	NM_012589 // Il6 // interleukin 6 // 4q11 // 24498 /// ENSRNOT00000013732 // Il6 // int	Il6	NM_012589		2.64742e-08	5.38581		0.00230856	2.28966
10922826	ENSRNOT00000019673 // Il1r1 // interleukin 1 receptor, type I // 9q21 // 25663 /// NM_0	Il1r1	ENSRNOT00000019673		7.76812e-06	2.21481		9.8176e-06	2.29573
10930564	FQ215522 // Tpm1 // tropomyosin 1, alpha // 8q24 // 24851	Tpm1	FQ215522		0.000247838	2.02956		6.79701e-05	2.29591
10901413	NM_031614 // Txnrd1 // thioredoxin reductase 1 // 7q13 // 58819 /// BC085726 // Txnrd1	Txnrd1	NM_031614		0.000211505	2.00693		4.01792e-05	2.31291
10827713	---		---		5.85378e-06	3.26231		0.00108441	2.31555
10733836	NM_001109632 // LOC691259 // hypothetical protein LOC691259 // 10q22 // 691259 /// ENSR	LOC691259	NM_001109632		1.76259e-07	3.9355		0.000651845	2.31961
10756343	NM_001011901 // Hsph1 // heat shock 105/110 protein 1 // 12p11 // 288444 /// ENSRNOT000	Hsph1	NM_001011901		4.02204e-09	6.32617		0.00209751	2.32131
10709875	NM_012715 // Adm // adrenomedullin // 1q33 // 25026 /// ENSRNOT00000036718 // Adm // ad	Adm	NM_012715		5.47169e-05	2.83798		0.00130699	2.32393
10936877	ENSRNOT00000004785 // Sytl5 // synaptotagmin-like 5 // Xq13 // 302538 /// NM_178333 //	Sytl5	ENSRNOT00000004785		4.51636e-05	2.30644		8.53939e-05	2.33017
10924245	ENSRNOT00000019109 // Cxcr2 // chemokine (C-X-C motif) receptor 2 // 9q33 // 29385 ///	Cxcr2	ENSRNOT00000019109		0.000288809	2.87325		0.00445133	2.33084
10736863	ENSRNOT00000015199 // Ccl4 // chemokine (C-C motif) ligand 4 // 10q26 // 116637 /// NM_	Ccl4	ENSRNOT00000015199		0.00626455	2.22434		0.00620826	2.33725
10859296	NM_012843 // Emp1 // epithelial membrane protein 1 // 4q43 // 25314 /// ENSRNOT00000011	Emp1	NM_012843		4.34941e-06	3.09685		0.000491366	2.33979
10940647	---		---		2.54697e-07	3.37908		0.000178644	2.34635
10832487	NM_001109577 // Derl3 // Der1-like domain family, member 3 // 20p12 // 690315 /// ENSRN	Derl3	NM_001109577		0.000359031	2.437		0.00102689	2.35544
10719990	NM_178094 // Itpkc // inositol-trisphosphate 3-kinase C // 1q21 // 308451 /// ENSRNOT00	Itpkc	NM_178094		9.90838e-07	4.50096		0.00279792	2.38713
10866283	NM_031979 // Csda // cold shock domain protein A // 4q42 // 83807 /// U22893 // Csda //	Csda	NM_031979		0.00083656	2.05047		0.000170258	2.40213
10920967	NM_001108786 // Csrnp1 // cysteine-serine-rich nuclear protein 1 // 8q32 // 363165 ///	Csrnp1	NM_001108786		1.38553e-07	5.45308		0.00280047	2.42197
10709951	NM_001139508 // Mical2 // microtubule associated monoxygenase, calponin and LIM domain	Mical2	NM_001139508		0.00059009	2.17563		0.000246925	2.43562
10927699	---		---		6.42327e-10	2.53639		7.01186e-09	2.43638
10835652	---		---		1.97706e-05	2.33684		2.22929e-05	2.44261
10704819	XM_002728700 // LOC686781 // similar to NFkB interacting protein 1 // --- // 686781 ///	LOC686781	XM_002728700		6.05689e-05	2.75661		0.00055671	2.45287
10887821	---		---		1.28209e-10	3.90969		3.04269e-06	2.45308
10775914	NM_001007729 // Pf4 // platelet factor 4 // 14p22 // 360918 /// ENSRNOT00000033406 // P	Pf4	NM_001007729		6.62983e-06	2.92211		0.000186695	2.45718
10841192	NM_001077680 // Bpifb1 // BPI fold containing family B, member 1 // 3q41 // 499926 ///	Bpifb1	NM_001077680		0.00224383	2.26209		0.00157385	2.45909
10922492	ENSRNOT00000059916 // Arid5a // AT rich interactive domain 5A (Mrf1 like) // 9q21 // 31	Arid5a	ENSRNOT00000059916		1.47376e-10	6.23776		0.00020681	2.47463
10923670	NM_021754 // Nop58 // NOP58 ribonucleoprotein homolog (yeast) // 9q31 // 60373 /// ENSR	Nop58	NM_021754		6.04349e-05	2.09164		6.77892e-06	2.47568
10892184	NM_175761 // Hsp90aa1 // heat shock protein 90, alpha (cytosolic), class A member 1 //	Hsp90aa1	NM_175761		1.01486e-12	3.75352		4.21049e-08	2.47906
10760290	NM_001034199 // Nptx2 // neuronal pentraxin II // 12p11 // 288475 /// ENSRNOT0000000133	Nptx2	NM_001034199		0.000793728	2.24901		0.000427456	2.48514
10768814	NM_001025137 // Ier5 // immediate early response 5 // 13q21 // 498256 /// BC091181 // I	Ier5	NM_001025137		1.96553e-06	2.94633		6.77922e-05	2.48808
10937318	---		---		7.2533e-10	4.24951		1.82914e-05	2.49367
10873706	NM_001108977 // Epha2 // Eph receptor A2 // 5q36 // 366492 /// ENSRNOT00000012328 // Ep	Epha2	NM_001108977		0.000266814	2.82743		0.00181692	2.5056
10909360	---		---		2.38694e-09	7.40586		0.00156587	2.51471
10919420	---		---		2.55293e-05	2.68954		0.000146878	2.51654
10726550	ENSRNOT00000024369 // Adam8 // ADAM metallopeptidase domain 8 // 1q41 // 499285	Adam8	ENSRNOT00000024369		0.00596982	2.0136		0.000803494	2.53368
10860852	ENSRNOT00000013989 // Tfpi2 // tissue factor pathway inhibitor 2 // 4q13 // 286926 ///	Tfpi2	ENSRNOT00000013989		2.0059e-06	3.71885		0.000572063	2.53642
10908521	ENSRNOT00000013496 // Ldlr // low density lipoprotein receptor // 8q13 // 300438 /// NM	Ldlr	ENSRNOT00000013496		0.000224857	2.64056		0.000692793	2.54041
10769771	NM_175756 // Fcgr2b // Fc fragment of IgG, low affinity IIb, receptor (CD32) // 13q24 /	Fcgr2b	NM_175756		0.0049624	2.67626		0.0111189	2.544
10733849	NM_031537 // LOC24906 // RoBo-1 // 10q22 // 24906 /// ENSRNOT00000003797 // LOC24906 //	LOC24906	NM_031537		6.71084e-05	3.34142		0.00218729	2.55216
10853797	NM_001039344 // Tes // testis derived transcript // 4q21 // 500040 /// ENSRNOT000000491	Tes	NM_001039344		9.88059e-06	2.66201		4.45075e-05	2.55637
10759989	XM_341029 // RGD1307396 // similar to RIKEN cDNA 6330406I15 // 12p11 // 360757 /// ENSR	RGD1307396	XM_341029		0.000435123	2.79774		0.00200062	2.55683
10704505	NM_175758 // Slc1a5 // solute carrier family 1 (neutral amino acid transporter), member	Slc1a5	NM_175758		3.37532e-05	2.77699		0.000206801	2.57215
10774171	ENSRNOT00000006765 // Upp1 // uridine phosphorylase 1 // 14q21 // 289801 /// NM_0010300	Upp1	ENSRNOT00000006765		6.20616e-12	4.20669		3.69662e-07	2.57427
10812954	NM_031821 // Plk2 // polo-like kinase 2 // 2q14 // 83722 /// ENSRNOT00000016768 // Plk2	Plk2	NM_031821		8.03586e-06	3.38098		0.000505953	2.58242
10908319	NM_012967 // Icam1 // intercellular adhesion molecule 1 // 8q13 // 25464 /// ENSRNOT000	Icam1	NM_012967		5.76972e-07	3.90811		0.000313563	2.58827
10735091	ENSRNOT00000065900 // Cldn7 // claudin 7 // 10q24 // 65132 /// ENSRNOT00000023291 // Cl	Cldn7	ENSRNOT00000065900		0.00215041	2.00571		0.000136016	2.59478
10722720	NM_001047853 // Arrdc4 // arrestin domain containing 4 // 1q22 // 293019 /// ENSRNOT000	Arrdc4	NM_001047853		6.76274e-06	2.83027		5.6002e-05	2.60634
10820577	NM_053897 // F2rl1 // coagulation factor II (thrombin) receptor-like 1 // 2q12 // 11667	F2rl1	NM_053897		0.000263391	2.65248		0.000611613	2.61245
10893918	ENSRNOT00000068197 // Sbno2 // strawberry notch homolog 2 (Drosophila) // 7q11 // 31461	Sbno2	ENSRNOT00000068197		1.32587e-06	3.29156		8.8546e-05	2.62047
10920148	NM_001108185 // Sema3f // sema domain, immunoglobulin domain (Ig), short basic domain,	Sema3f	NM_001108185		8.16443e-05	2.0825		3.13866e-06	2.62566
10834138	NM_001143750 // Nrarp // Notch-regulated ankyrin repeat protein // 3p13 // 499745 /// E	Nrarp	NM_001143750		0.00482754	2.04485		0.000502323	2.62696
10916016	NM_203337 // St3gal4 // ST3 beta-galactoside alpha-2,3-sialyltransferase 4 // 8q21 // 3	St3gal4	NM_203337		0.0032667	2.23562		0.000957851	2.64876
10812689	NM_001003401 // Enc1 // ectodermal-neural cortex 1 // 2q12 // 294674 /// ENSRNOT0000002	Enc1	NM_001003401		0.000460603	2.64893		0.000760989	2.68117
10751295	ENSRNOT00000038400 // Pla1a // phospholipase A1 member A // 11q21.3-q22 // 85311 /// NM	Pla1a	ENSRNOT00000038400		0.000953108	2.10698		7.03634e-05	2.68127
10920549	ENSRNOT00000040840 // Tdgf1 // teratocarcinoma-derived growth factor 1 // 8q32 // 68024	Tdgf1	ENSRNOT00000040840		0.0086456	2.01907		0.000763341	2.68267
10823278	NM_001106434 // Tm4sf1 // transmembrane 4 L six family member 1 // 2q31 // 295061 /// E	Tm4sf1	NM_001106434		5.57535e-05	2.19572		4.31649e-06	2.68406
10733553	ENSRNOT00000010968 // Irf1 // interferon regulatory factor 1 // 10q22 // 24508 /// NM_0	Irf1	ENSRNOT00000010968		0.00128059	2.30701		0.000392756	2.69669
10823605	NM_001013158 // B3galnt1 // beta-1,3-N-acetylgalactosaminyltransferase 1 // 2q32 // 310	B3galnt1	NM_001013158		2.95461e-05	2.87285		0.000145515	2.70481
10715706	NM_001106363 // Pprc1 // peroxisome proliferator-activated receptor gamma, coactivator-	Pprc1	NM_001106363		0.00059258	2.04349		1.76111e-05	2.70693
10759465	---		---		0.00170311	2.72986		0.00306631	2.71095
10745931	NR_031823 // Mir21 // microRNA mir-21 // --- // 100314000	Mir21	NR_031823		4.97613e-05	3.18674		0.0006369	2.71423
10790603	BC158599 // LOC683469 // similar to RNA polymerase II transcription factor SIII subunit	LOC683469	BC158599		1.222e-05	5.75516		0.00982005	2.71506
10897643	NM_001130573 // Maff // v-maf musculoaponeurotic fibrosarcoma oncogene homolog F (avian	Maff	NM_001130573		2.05645e-08	5.65079		0.000404661	2.72066
10729771	NM_001191638 // Ankrd22 // ankyrin repeat domain 22 // 1q52 // 294093 /// ENSRNOT000000	Ankrd22	NM_001191638		0.00171454	2.40755		0.000838316	2.7245
10920139	NM_001108780 // Gnat1 // guanine nucleotide binding protein (G protein), alpha transduc	Gnat1	NM_001108780		9.95313e-12	5.60086		4.56524e-06	2.72455
10716080	ENSRNOT00000018889 // Dusp5 // dual specificity phosphatase 5 // 1q55 // 171109 /// NM_	Dusp5	ENSRNOT00000018889		0.000463701	3.19148		0.00339056	2.72549
10904812	ENSRNOT00000045149 // Plec // plectin // 7q34 // 64204 /// ENSRNOT00000047323 // Plec /	Plec	ENSRNOT00000045149		7.96289e-05	2.42666		2.80895e-05	2.75442
10745345	BC088856 // Evi2a // ecotropic viral integration site 2A // 10q25 // 685433 /// BC08885	Evi2a	BC088856		0.000162365	2.47183		7.95664e-05	2.75777
10940689	---		---		1.36834e-06	3.70095		0.000146011	2.7724
10940627	---		---		1.02309e-06	4.21933		0.000365745	2.78024
10860231	NM_053455 // Fgl2 // fibrinogen-like 2 // 4q11 // 84586 /// ENSRNOT00000017232 // Fgl2	Fgl2	NM_053455		1.19292e-08	6.40787		0.000524278	2.78117
10719922	NM_001107495 // Cyp2s1 // cytochrome P450, family 2, subfamily s, polypeptide 1 // 1q21	Cyp2s1	NM_001107495		9.78983e-06	3.62195		0.000440764	2.79436
10719437	NM_001109416 // Cd3eap // CD3e molecule, epsilon associated protein // 1q21 // 680493 /	Cd3eap	NM_001109416		0.00131013	2.17787		0.000105556	2.80537
10907524	NM_199370 // Krt8 // keratin 8 // 7q36 // 25626 /// ENSRNOT00000038480 // Krt8 // kerat	Krt8	NM_199370		0.00247677	2.10581		0.000144455	2.80548
10938209	---		---		3.66555e-07	2.96731		1.96464e-06	2.86396
10756393	NM_013111 // Slc7a1 // solute carrier family 7 (cationic amino acid transporter, y+ sys	Slc7a1	NM_013111		5.77762e-05	2.90122		0.000136305	2.88239
10746483	AB727941 // Itga3 // integrin, alpha 3 // 10q31 // 360606 /// AB727942 // Itga3 // inte	Itga3	AB727941		0.00627377	2.16221		0.000600651	2.88579
10877907	ENSRNOT00000009749 // Plin2 // perilipin 2 // 5q32 // 298199 /// NM_001007144 // Plin2	Plin2	ENSRNOT00000009749		0.000222156	2.37285		3.08292e-05	2.89751
10914799	NM_023987 // Birc3 // baculoviral IAP repeat-containing 3 // 8q11 // 78971 /// BC083555	Birc3	NM_023987		0.000134215	3.19224		0.0007085	2.90581
10765186	ENSRNOT00000003733 // Sell // selectin L // 13q22 // 29259 /// NM_019177 // Sell // sel	Sell	ENSRNOT00000003733		0.000124972	3.60568		0.001643	2.93649
10764069	NM_053560 // Chi3l1 // chitinase 3-like 1 (cartilage glycoprotein-39) // 13q13 // 89824	Chi3l1	NM_053560		0.000998801	2.34173		0.000130103	2.94323
10900358	NM_001008321 // Gadd45b // growth arrest and DNA-damage-inducible, beta // 7q11 // 2996	Gadd45b	NM_001008321		1.84163e-07	6.69083		0.00146096	2.94508
10721865	NM_133546 // Ppp1r15a // protein phosphatase 1, regulatory subunit 15A // 1q22 // 17107	Ppp1r15a	NM_133546		1.37484e-06	5.96987		0.00220878	2.94786
10771655	ENSRNOT00000003075 // Cxcl10 // chemokine (C-X-C motif) ligand 10 // 14p22 // 245920 //	Cxcl10	ENSRNOT00000003075		0.000437509	3.70944		0.00469118	2.9525
10783964	ENSRNOT00000027759 // Ripk3 // receptor-interacting serine-threonine kinase 3 // 15p13	Ripk3	ENSRNOT00000027759		0.0023737	2.39814		0.000491276	2.96582
10751352	ENSRNOT00000038480 // Krt8 // keratin 8 // 7q36 // 25626 /// NM_199370 // Krt8 // kerat	Krt8	ENSRNOT00000038480		0.00161889	2.20776		8.79521e-05	2.96868
10834109	NM_022194 // Il1rn // interleukin 1 receptor antagonist // 3p13 // 60582 /// ENSRNOT000	Il1rn	NM_022194		0.00107521	2.93457		0.0016139	2.98937
10828827	NM_080782 // Cdkn1a // cyclin-dependent kinase inhibitor 1A // 20p12 // 114851 /// ENSR	Cdkn1a	NM_080782		1.20762e-06	4.66725		0.000298285	3.07708
10724319	ENSRNOT00000019913 // Hbb-b1 // hemoglobin, beta adult major chain // 1q32 // 361619 //	Hbb-b1	ENSRNOT00000019913		0.000821483	3.75832		0.00565056	3.10164
10766463	NM_001105734 // Dusp10 // dual specificity phosphatase 10 // 13q26 // 63995 /// ENSRNOT	Dusp10	NM_001105734		4.05356e-06	3.60761		5.64318e-05	3.14088
10850775	NM_144755 // Trib3 // tribbles homolog 3 (Drosophila) // 3q41 // 246273 /// ENSRNOT0000	Trib3	NM_144755		1.11127e-07	5.01137		8.75677e-05	3.14116
10895406	NM_017180 // Phlda1 // pleckstrin homology-like domain, family A, member 1 // 7q21 // 2	Phlda1	NM_017180		4.90265e-08	4.43425		1.60369e-05	3.14316
10731341	NM_001134873 // Ctps // CTP synthase // 5q36 // 313560 /// ENSRNOT00000013899 // Ctps /	Ctps	NM_001134873		0.000522522	2.19711		4.87636e-06	3.2414
10775900	ENSRNOT00000003778 // Cxcl1 // chemokine (C-X-C motif) ligand 1 (melanoma growth stimul	Cxcl1	ENSRNOT00000003778		5.48946e-05	3.98431		0.000774739	3.24584
10851952	NM_001108608 // B4galt5 // UDP-Gal:betaGlcNAc beta 1,4-galactosyltransferase, polypepti	B4galt5	NM_001108608		0.00013678	2.89761		6.48689e-05	3.30156
10844005	ENSRNOT00000012494 // Fcnb // ficolin B // 3p12 // 114091 /// NM_053634 // Fcnb // fico	Fcnb	ENSRNOT00000012494		0.000167634	5.94096		0.0108804	3.34874
10765096	ENSRNOT00000039221 // Tnfsf18 // tumor necrosis factor (ligand) superfamily, member 18	Tnfsf18	ENSRNOT00000039221		2.43645e-07	4.70488		4.1032e-05	3.35195
10741765	ENSRNOT00000052292 // LOC287167 // globin, alpha // 10q12 // 287167 /// NM_001013853 //	LOC287167	ENSRNOT00000052292		0.000248713	4.68929		0.0047415	3.36597
10841416	NM_001025733 // Procr // protein C receptor, endothelial // 3q42 // 362248 /// ENSRNOT0	Procr	NM_001025733		5.92242e-05	3.04753		3.86722e-05	3.38246
10825869	ENSRNOT00000025222 // Csf1 // colony stimulating factor 1 (macrophage) // 2q34 // 78965	Csf1	ENSRNOT00000025222		1.80924e-06	4.08953		4.17609e-05	3.40299
10881293	ENSRNOT00000020316 // Pdpn // podoplanin // 5q36 // 54320 /// NM_019358 // Pdpn // podo	Pdpn	ENSRNOT00000020316		0.000767838	2.17634		3.61047e-06	3.40864
10855506	NM_012614 // Npy // neuropeptide Y // 4q24 // 24604 /// ENSRNOT00000013145 // Npy // ne	Npy	NM_012614		1.67279e-05	4.68352		0.000659077	3.42164
10859003	NM_130754 // Fgf23 // fibroblast growth factor 23 // 4q42 // 170583 /// ENSRNOT00000026	Fgf23	NM_130754		1.06243e-09	16.1501		0.00164622	3.42511
10911287	NM_019905 // Anxa2 // annexin A2 // 8q24 // 56611 /// ENSRNOT00000038677 // Anxa2 // an	Anxa2	NM_019905		0.00415943	2.2064		6.16886e-05	3.46821
10785895	---		---		0.00166435	2.17075		9.70312e-06	3.46841
10880293	NM_001107909 // Map3k6 // mitogen-activated protein kinase kinase kinase 6 // 5q36 // 3	Map3k6	NM_001107909		3.90403e-06	3.53949		9.29323e-06	3.56463
10799291	NM_031642 // Klf6 // Kruppel-like factor 6 // 17q12.2 // 58954 /// ENSRNOT00000023033 /	Klf6	NM_031642		7.6942e-08	6.99728		0.0001321	3.72288
10753222	ENSRNOT00000002313 // Runx1 // runt-related transcription factor 1 // 11q11 // 50662 //	Runx1	ENSRNOT00000002313		0.00232537	3.32072		0.00143461	3.82373
10880833	NM_001108688 // Cda // cytidine deaminase // 5q36 // 362638 /// ENSRNOT00000021036 // C	Cda	NM_001108688		0.00656531	2.06532		9.89241e-06	3.93316
10824695	ENSRNOT00000015351 // S100a9 // S100 calcium binding protein A9 // 2q34 // 94195 /// NM	S100a9	ENSRNOT00000015351		8.3653e-06	4.45868		7.06726e-05	3.93996
10811531	ENSRNOT00000025784 // Slc7a5 // solute carrier family 7 (amino acid transporter light c	Slc7a5	ENSRNOT00000025784		2.30929e-06	5.14593		7.83656e-05	3.97435
10873341	NM_031598 // Pla2g2a // phospholipase A2, group IIA (platelets, synovial fluid) // 5q36	Pla2g2a	NM_031598		0.000539304	4.01006		0.000918022	4.05786
10907881	NM_133523 // Mmp3 // matrix metallopeptidase 3 // 8q11 // 171045 /// ENSRNOT00000012310	Mmp3	NM_133523		0.00473089	2.79555		0.000420931	4.08231
10859277	NM_001079890 // Gprc5a // G protein-coupled receptor, family C, group 5, member A // 4q	Gprc5a	NM_001079890		0.000273033	3.89604		0.000329368	4.13496
10757715	NM_001012022 // Cldn4 // claudin 4 // 12q12 // 304407 /// ENSRNOT00000002003 // Cldn4 /	Cldn4	NM_001012022		2.15952e-06	5.12659		4.35918e-05	4.1842
10838823	NM_001173437 // Chac1 // ChaC, cation transport regulator homolog 1 (E. coli) // 3q35 /	Chac1	NM_001173437		5.85818e-08	7.77883		7.22364e-05	4.18847
10878457	NM_001109262 // RGD1559493 // similar to Hypothetical protein MGC58608 // 5q34 // 50051	RGD1559493	NM_001109262		1.88499e-06	5.16631		3.41138e-05	4.2705
10773853	NM_022196 // Lif // leukemia inhibitory factor // 14q21 // 60584 /// ENSRNOT00000009313	Lif	NM_022196		3.66507e-05	4.12141		4.36637e-05	4.40898
10828575	ENSRNOT00000000580 // Hmga1 // high mobility group AT-hook 1 // 20p12 // 117062 /// NM_	Hmga1	ENSRNOT00000000580		0.000141499	3.61704		3.84168e-05	4.49447
10940455	---		---		0.000137287	3.77193		5.64822e-05	4.50892
10813992	AF107727 // LOC64038 // sertolin // 2q22 // 64038 /// AF107727 // LOC64038 // sertolin	LOC64038	AF107727		0.000520345	3.31364		6.45227e-05	4.51209
10870316	NM_001109398 // Mthfd2 // methylenetetrahydrofolate dehydrogenase (NADP+ dependent) 2,	Mthfd2	NM_001109398		7.42857e-08	4.14492		6.1102e-08	4.58387
10908658	---		---		0.000390891	3.12004		1.42976e-05	4.70219
10863512	NM_001109398 // Mthfd2 // methylenetetrahydrofolate dehydrogenase (NADP+ dependent) 2,	Mthfd2	NM_001109398		7.60619e-08	4.22367		4.50806e-08	4.79357
10815785	NM_001109536 // Ptx3 // pentraxin 3, long // 2q31 // 689388 /// ENSRNOT00000016541 // P	Ptx3	NM_001109536		1.12685e-06	6.11541		2.53902e-05	4.8891
10761047	ENSRNOT00000001916 // Serpine1 // serpin peptidase inhibitor, clade E (nexin, plasminog	Serpine1	ENSRNOT00000001916		7.36746e-05	4.9663		0.00017	4.92011
10765195	ENSRNOT00000003759 // Selp // selectin P // 13q22 // 25651 /// NM_013114 // Selp // sel	Selp	ENSRNOT00000003759		7.13471e-09	9.66623		1.25801e-05	5.05722
10761128	ENSRNOT00000031555 // Hspb1 // heat shock protein 1 // 12q12 // 24471 /// NM_031970 //	Hspb1	ENSRNOT00000031555		2.03146e-10	11.4949		2.95983e-06	5.15395
10831298	NM_212504 // Hspa1b // heat shock 70kD protein 1B (mapped) // 20p12 // 294254 /// ENSRN	Hspa1b	NM_212504		3.13411e-10	22.9081		0.000127226	5.26754
10764773	ENSRNOT00000032236 // Rgs16 // regulator of G-protein signaling 16 // 13q21 // 360857 /	Rgs16	ENSRNOT00000032236		3.93654e-11	7.75138		1.99514e-08	5.31155
10823057	NM_001107673 // Slc7a11 // solute carrier family 7 (anionic amino acid transporter ligh	Slc7a11	NM_001107673		1.08809e-06	6.88684		2.35121e-05	5.45575
10840791	NM_001047858 // Srxn1 // sulfiredoxin 1 // 3q41 // 296271	Srxn1	NM_001047858		8.89161e-08	5.81774		3.74945e-07	5.67447
10704956	ENSRNOT00000018222 // Plaur // plasminogen activator, urokinase receptor // 1q21 // 506	Plaur	ENSRNOT00000018222		4.06844e-07	7.1911		7.15819e-06	5.90962
10924780	ENSRNOT00000021730 // Ccl20 // chemokine (C-C motif) ligand 20 // 9q34 // 29538 /// NM_	Ccl20	ENSRNOT00000021730		6.88261e-05	4.15409		4.01498e-06	6.19306
10803947	NM_012945 // Hbegf // heparin-binding EGF-like growth factor // 18p11 // 25433 /// ENSR	Hbegf	NM_012945		5.61802e-07	10.2457		6.67463e-05	6.25469
10740952	NM_001106984 // Prss22 // protease, serine, 22 // 10q12 // 302971 /// ENSRNOT0000006088	Prss22	NM_001106984		5.09315e-06	8.16974		8.11346e-05	6.35562
10901166	NM_199115 // Angptl4 // angiopoietin-like 4 // 7q12 // 362850 /// ENSRNOT00000010031 //	Angptl4	NM_199115		3.78134e-05	4.90494		8.42461e-06	6.44612
10757082	NM_001008363 // Zfand2a // zinc finger, AN1-type domain 2A // 12q11 // 360772 /// ENSRN	Zfand2a	NM_001008363		4.12255e-09	12.3979		3.79919e-06	6.6244
10747296	NM_212545 // Krt17 // keratin 17 // 10q32.1 // 287702 /// ENSRNOT00000005382 // Krt17 /	Krt17	NM_212545		2.50081e-06	6.86213		8.15719e-06	6.70037
10770710	NM_012912 // Atf3 // activating transcription factor 3 // 13q27 // 25389 /// ENSRNOT000	Atf3	NM_012912		5.81594e-08	22.4018		0.00028297	7.00898
10719616	ENSRNOT00000064305 // PVR // poliovirus receptor // 1q22 // 25066 /// NM_017076 // PVR	PVR	ENSRNOT00000064305		1.73639e-06	6.67782		2.62307e-06	7.14672
10906926	NM_001013222 // Rnd1 // Rho family GTPase 1 // 7q36 // 362993 /// ENSRNOT00000018276 //	Rnd1	NM_001013222		6.77028e-08	12.1107		1.03285e-05	7.42056
10866030	NM_133306 // Olr1 // oxidized low density lipoprotein (lectin-like) receptor 1 // 4q42	Olr1	NM_133306		0.00111191	4.67217		7.75759e-05	7.82067
10828154	NM_212504 // Hspa1b // heat shock 70kD protein 1B (mapped) // 20p12 // 294254 /// ENSRN	Hspa1b	NM_212504		4.91814e-10	23.2937		2.97674e-06	8.94474
10783880	NM_031659 // Tgm1 // transglutaminase 1 (K polypeptide epidermal type I, protein-glutam	Tgm1	NM_031659		0.0054427	4.06375		4.88062e-05	10.1647
10806122	NM_012580 // Hmox1 // heme oxygenase (decycling) 1 // 19p11 // 24451 /// ENSRNOT0000001	Hmox1	NM_012580		5.01921e-13	20.9547		2.16115e-09	10.2683
10768642	NM_001100640 // Lamc2 // laminin, gamma 2 // 13q21 // 192362 /// ENSRNOT00000036947 //	Lamc2	NM_001100640		0.00163625	5.10477		2.27027e-05	11.8206
10713045	ENSRNOT00000027891 // Fosl1 // fos-like antigen 1 // 1q43 // 25445 /// NM_012953 // Fos	Fosl1	ENSRNOT00000027891		3.62733e-06	14.1348		7.4813e-06	14.705
10818983	NM_001014044 // Tifa // TRAF-interacting protein with forkhead-associated domain // 2q4	Tifa	NM_001014044		0.00195152	2.04689					0.00167896	2.07103
10929606	NM_053750 // Nppc // natriuretic peptide C // 9q35 // 114593 /// ENSRNOT00000025582 //	Nppc	NM_053750		0.00190172	2.16582					0.000358487	2.48123
10813958	NM_001101828 // March11 // membrane-associated ring finger (C3HC4) 11 // 2q22 // 499558	2014-03-11	NM_001101828								0.000781943	2.51931
10858408	NM_012488 // A2m // alpha-2-macroglobulin // 4q42 // 24153 /// ENSRNOT00000019346 // A2	A2m	NM_012488								3.9588e-07	6.40695
10758658	NM_001134537 // Acad10 // acyl-CoA dehydrogenase family, member 10 // 12q16 // 304500 /	Acad10	NM_001134537								0.00113229	-2.05998
10732966	NM_001160228 // Adam19 // ADAM metallopeptidase domain 19 // 10q21 // 303068 /// ENSRNO	Adam19	NM_001160228								0.0020773	2.22825
10908694	NM_054003 // B3gat1 // beta-1,3-glucuronyltransferase 1 (glucuronosyltransferase P) //	B3gat1	NM_054003								8.26423e-05	-2.54781
10810553	XM_226431 // B3gnt9 // UDP-GlcNAc:betaGal beta-1,3-N-acetylglucosaminyltransferase 9 //	B3gnt9	XM_226431								0.0012922	2.05421
10813126	ENSRNOT00000015843 // Blvra // biliverdin reductase A // 3q36 // 116599 /// NM_053850 /	Blvra	ENSRNOT00000015843								2.48945e-05	-2.39289
10741422	NM_153814 // Cacna1h // calcium channel, voltage-dependent, T type, alpha 1H subunit //	Cacna1h	NM_153814								0.000126489	2.0044
10838733	NM_001170594 // Casc5 // cancer susceptibility candidate 5 // 3q35 // 311327 /// ENSRNO	Casc5	NM_001170594								0.00111318	2.34324
10753982	NM_022543 // Ccdc80 // coiled-coil domain containing 80 // 11q21 // 64387 /// ENSRNOT00	Ccdc80	NM_022543								0.00143476	2.60909
10876208	NM_001008513 // Ccl21 // chemokine (C-C motif) ligand 21 // 5q22 // 298006 /// ENSRNOT0	Ccl21	NM_001008513								0.0026594	2.18455
10745670	ENSRNOT00000045867 // Ccl6 // chemokine (C-C motif) ligand 6 // 10q26 // 287910 /// NM_	Ccl6	ENSRNOT00000045867								0.000980348	2.55481
10821016	NM_171991 // Ccnb1 // cyclin B1 // 2q12 // 25203 /// ENSRNOT00000025297 // Ccnb1 // cyc	Ccnb1	NM_171991								0.00250607	2.45701
10917905	NM_182824 // Cd276 // Cd276 molecule // 8q24 // 315716 /// ENSRNOT00000042681 // Cd276	Cd276	NM_182824								0.00135106	2.59694
10748861	NM_001202463 // Cd300le-ps1 // Cd300 molecule-like family member E, pseudogene 1 // 10q	Cd300le-ps1	NM_001202463								0.00268153	2.54038
10879257	NM_171993 // Cdc20 // cell division cycle 20 homolog (S. cerevisiae) // 5q36 // 64515 /	Cdc20	NM_171993								0.0055537	2.06502
10858707	NM_001007648 // Cdca3 // cell division cycle associated 3 // 4q42 // 297594 /// ENSRNOT	Cdca3	NM_001007648								0.00387126	2.03004
10779638	NM_001106028 // Cdkn3 // cyclin-dependent kinase inhibitor 3 // 15p14 // 289993 /// BC1	Cdkn3	NM_001106028								0.00302658	2.19125
10804396	ENSRNOT00000000172 // Cdo1 // cysteine dioxygenase, type I // 18q11 // 81718 /// NM_052	Cdo1	ENSRNOT00000000172								0.00276793	-3.39208
10819013	NM_024157 // Cfi // complement factor I // 2q43 // 79126 /// BC089798 // Cfi // complem	Cfi	NM_024157								0.000228012	2.6517
10864652	NM_001024333 // Cidec // cell death-inducing DFFA-like effector c // 4q42 // 500292 ///	Cidec	NM_001024333								0.000911702	-2.6572
10735182	NM_022393 // Clec10a // C-type lectin domain family 10, member A // 10q24 // 64195 ///	Clec10a	NM_022393								0.00405784	2.41402
10858566	ENSRNOT00000051525 // Clec4a2 // C-type lectin domain family 4, member A2 // 4q42 // 29	Clec4a2	ENSRNOT00000051525								3.46999e-05	2.40292
10727728	NM_001025132 // Cnih2 // cornichon homolog 2 (Drosophila) // 1q43 // 361705 /// ENSRNOT	Cnih2	NM_001025132								0.00266969	2.06744
10818502	ENSRNOT00000024138 // Col11a1 // collagen, type XI, alpha 1 // 2q41 // 25654 /// ENSRNO	Col11a1	ENSRNOT00000024138								0.00029823	2.01324
10737532	NM_053304 // Col1a1 // collagen, type I, alpha 1 // 10q31 // 29393 /// ENSRNOT000000053	Col1a1	NM_053304								0.0051838	2.23109
10789594	NM_001135009 // Col4a1 // collagen, type IV, alpha 1 // 16q12.5 // 290905 /// ENSRNOT00	Col4a1	NM_001135009								1.59094e-05	2.41048
10792997	XM_001076134 // Col4a2 // collagen, type IV, alpha 2 // 16q12.5 // 306628	Col4a2	XM_001076134								5.63848e-05	2.2127
10792955	ENSRNOT00000057461 // Col4a2 // collagen, type IV, alpha 2 // 16q12.5 // 306628	Col4a2	ENSRNOT00000057461								3.68723e-05	2.0508
10834731	ENSRNOT00000012334 // Col5a1 // collagen, type V, alpha 1 // 3p12 // 85490 /// NM_13445	Col5a1	ENSRNOT00000012334								0.000555024	2.06009
10829470	NM_001100741 // Col6a2 // collagen, type VI, alpha 2 // 20p12 // 361821 /// ENSRNOT0000	Col6a2	NM_001100741								0.000717933	2.11038
10814430	ENSRNOT00000016083 // Cp // ceruloplasmin (ferroxidase) // 2q24 // 24268 /// NM_012532	Cp	ENSRNOT00000016083								4.54142e-05	2.20796
10773435	ENSRNOT00000012109 // Cpz // carboxypeptidase Z // 14q21 // 83575 /// NM_031766 // Cpz	Cpz	ENSRNOT00000012109								0.00480593	2.01474
10791000	NM_001106074 // Crlf1 // cytokine receptor-like factor 1 // 16p14 // 290655 /// ENSRNOT	Crlf1	NM_001106074								0.000554634	2.24831
10896263	NM_172333 // Cthrc1 // collagen triple helix repeat containing 1 // 7q22 // 282836 ///	Cthrc1	NM_172333								1.17502e-05	4.33816
10852071	ENSRNOT00000046011 // Cyp24a1 // cytochrome P450, family 24, subfamily a, polypeptide 1	Cyp24a1	ENSRNOT00000046011								0.0020479	3.96242
10794031	ENSRNOT00000019569 // Dbn1 // drebrin 1 // 17p14 // 81653 /// NM_031024 // Dbn1 // dreb	Dbn1	ENSRNOT00000019569								0.00496302	2.06436
10798318	NM_001106110 // Dcdc2 // doublecortin domain containing 2 // 17p11 // 291130 /// ENSRNO	Dcdc2	NM_001106110								0.00399179	2.21552
10804245	NM_012934 // Dpysl3 // dihydropyrimidinase-like 3 // 18p11 // 25418 /// ENSRNOT00000067	Dpysl3	NM_012934								0.00327914	2.34162
10822558	BC168962 // Ect2 // epithelial cell transforming sequence 2 oncogene // 2q24 // 361921	Ect2	BC168962								0.00354133	2.22665
10713061	NM_001005907 // Efemp2 // EGF-containing fibulin-like extracellular matrix protein 2 //	Efemp2	NM_001005907								0.00110724	2.09184
10757726	NM_012722 // Eln // elastin // 12q12 // 25043 /// ENSRNOT00000032780 // Eln // elastin	Eln	NM_012722								0.000225668	2.47199
10786382	NM_170787 // Erc2 // ELKS/RAB6-interacting/CAST family member 2 // 16p16 // 259269 ///	Erc2	NM_170787								0.00380154	-2.03381
10769788	NM_053843 // Fcgr2a // Fc fragment of IgG, low affinity IIa, receptor (CD32) // 13q24 /	Fcgr2a	NM_053843								0.000412589	2.3347
10769797	NM_053843 // Fcgr2a // Fc fragment of IgG, low affinity IIa, receptor (CD32) // 13q24 /	Fcgr2a	NM_053843								0.000683443	2.2611
10824140	NM_001107702 // Fcrls // Fc receptor-like S, scavenger receptor // 2q34 // 310694 /// E	Fcrls	NM_001107702								0.00173351	2.9691
10813172	ENSRNOT00000016485 // Fgf10 // fibroblast growth factor 10 // 2q15-q16 // 25443 /// NM_	Fgf10	ENSRNOT00000016485								0.00116476	2.10875
10871806	NM_001107979 // Fhl3 // four and a half LIM domains 3 // 5q36 // 313582 /// ENSRNOT0000	Fhl3	NM_001107979								0.000630249	2.1548
10738177	NM_001014120 // Fkbp10 // FK506 binding protein 10 // 10q32.1 // 360627 /// ENSRNOT0000	Fkbp10	NM_001014120								0.00104239	2.24015
10928761	NM_019143 // Fn1 // fibronectin 1 // 9q33 // 25661 /// ENSRNOT00000019772 // Fn1 // fib	Fn1	NM_019143								0.00104264	2.16277
10724111	NM_001106283 // Folr2 // folate receptor 2 (fetal) // 1q32 // 293154 /// ENSRNOT0000002	Folr2	NM_001106283								0.00138162	2.19204
10859047	NM_031633 // Foxm1 // forkhead box M1 // 4q42 // 58921 /// ENSRNOT00000008003 // Foxm1	Foxm1	NM_031633								0.000647316	2.13418
10894695	NM_001082478 // Igf1 // insulin-like growth factor 1 // 7q12-q13 // 24482 /// ENSRNOT00	Igf1	NM_001082478								0.00162077	-2.50378
10816433	NM_001191709 // Iqgap3 // IQ motif containing GTPase activating protein 3 // 2q34 // 31	Iqgap3	NM_001191709								0.00102565	2.59911
10878969	NM_001085369 // Kif2c // kinesin family member 2C // 5q36 // 171529 /// ENSRNOT00000025	Kif2c	NM_001085369								0.00342203	2.04119
10934239	AF155826 // Kif4a // kinesin family member 4A // Xq31 // 84393	Kif4a	AF155826								0.00401677	2.00725
10706503	NM_031523 // Klk1 // kallikrein 1 // 1q22 // 24594 /// ENSRNOT00000025831 // Klk1 // ka	Klk1	NM_031523								0.00106734	-2.37001
10706488	NM_012593 // Klk1c7 // kallikrein 1-related peptidase C7 // 1q22 // 24523 /// ENSRNOT00	Klk1c7	NM_012593								0.00448585	-2.63962
10790023	FQ233524 // LOC100363145 // stabilin 1 // 16p16 // 100363145	LOC100363145	FQ233524								0.00453443	2.06412
10862505	BC078992 // LOC500124 // similar to RIKEN cDNA 4921507P07 // 4q24 // 500124 /// ENSRNOT	LOC500124	BC078992								0.000210108	-2.83474
10891165	NM_021586 // Ltbp2 // latent transforming growth factor beta binding protein 2 // 6q31	Ltbp2	NM_021586								7.52642e-05	2.66018
10816540	XM_227403 // Mex3a // mex3 homolog A (C. elegans) // 2q34 // 310631 /// ENSRNOT00000052	Mex3a	XM_227403								0.000248789	2.08665
10855925	XM_001071128 // Mmrn1 // multimerin 1 // 4q24 // 500152 /// ENSRNOT00000030320 // Mmrn1	Mmrn1	XM_001071128								0.000129693	2.06069
10796476	NM_001106123 // Mrc1 // mannose receptor, C type 1 // 17q12.3 // 291327 /// ENSRNOT0000	Mrc1	NM_001106123								0.000438074	3.29002
10728924	NM_001006975 // Ms4a6b // membrane-spanning 4-domains, subfamily A, member 6B // 1q43 /	Ms4a6b	NM_001006975								0.00139426	2.11993
10932204	NM_001108814 // Ndp // Norrie disease (pseudoglioma) (human) // Xq12 // 363443 /// ENSR	Ndp	NM_001108814								0.00203217	2.45444
10806436	NM_001107417 // Neto2 // neuropilin (NRP) and tolloid (TLL)-like 2 // 19q11 // 307757 /	Neto2	NM_001107417								0.000242754	-2.16424
10920461	ENSRNOT00000028416 // Nradd // neurotrophin receptor associated death domain // 8q32 //	Nradd	ENSRNOT00000028416								0.000911611	2.37714
10883785	NM_012615 // Odc1 // ornithine decarboxylase 1 // 6q16 // 24609 /// ENSRNOT00000007259	Odc1	NM_012615								5.76131e-05	-2.27949
10708695	NM_001191628 // Odz4 // odz, odd Oz/ten-m homolog 4 (Drosophila) // 1q32 // 308831 ///	Odz4	NM_001191628								0.00331048	2.88774
10804714	NM_001134542 // Pcyox1l // prenylcysteine oxidase 1 like // 18q12.1 // 307396 /// ENSRN	Pcyox1l	NM_001134542								0.000180089	2.05753
10771406	NM_001108353 // Plac8 // placenta-specific 8 // 14p22 // 360914 /// ENSRNOT00000003012	Plac8	NM_001108353								0.00019262	2.12984
10719425	NM_001106231 // Ppm1n // protein phosphatase, Mg2+/Mn2+ dependent, 1N // 1q21 // 292690	Ppm1n	NM_001106231								0.00345401	2.00631
10889308	NM_001034952 // Pqlc3 // PQ loop repeat containing 3 // 6q15 // 298906 /// ENSRNOT00000	Pqlc3	NM_001034952								0.00471287	2.23967
10708214	NM_001107529 // Prc1 // protein regulator of cytokinesis 1 // 1q31 // 308761 /// ENSRNO	Prc1	NM_001107529								0.00142509	2.447
10799968	NM_001106127 // Prtfdc1 // phosphoribosyl transferase domain containing 1 // 17q12.3 //	Prtfdc1	NM_001106127								0.000753607	2.36766
10764551	ENSRNOT00000003567 // Ptgs2 // prostaglandin-endoperoxide synthase 2 // 13q21 // 29527	Ptgs2	ENSRNOT00000003567								0.00127412	-2.37592
10926658	NM_175578 // Rcan2 // regulator of calcineurin 2 // 9q12 // 140666 /// ENSRNOT000000139	Rcan2	NM_175578								0.000351747	-2.14935
10764016	ENSRNOT00000003951 // Ren // renin // 13q13 // 24715 /// NM_012642 // Ren // renin // 1	Ren	ENSRNOT00000003951								0.00152288	-2.39575
10714450	NM_001007738 // RGD1359349 // similar to hypothetical protein MGC34760 // 1q51 // 36174	RGD1359349	NM_001007738								0.000631277	2.31873
10791248	XM_001072296 // RGD1559708 // similar to ribosomal protein S10 // 16p14 // 290678 /// E	RGD1559708	XM_001072296								5.07158e-06	2.16289
10711651	XM_001053430 // RGD1559891 // similar to synaptonemal complex protein 3 // 1q41 // 3090	RGD1559891	XM_001053430								0.000770222	-2.10113
10769402	ENSRNOT00000068760 // RGD1564745 // similar to hypothetical protein FLJ23550 // 13q22 /	RGD1564745	ENSRNOT00000068760								8.16373e-05	-2.0416
10748802	ENSRNOT00000065145 // Sdk2 // sidekick homolog 2 (chicken) // 10q32.1 // 360652 /// NM_	Sdk2	ENSRNOT00000065145								0.000480116	2.00327
10924653	NM_001191811 // Sgpp2 // sphingosine-1-phosphate phosphatase 2 // 9q33 // 301543 /// EN	Sgpp2	NM_001191811								0.000660246	-2.1835
10814630	NM_012879 // Slc2a2 // solute carrier family 2 (facilitated glucose transporter), membe	Slc2a2	NM_012879								0.000695899	2.08113
10862820	NM_019169 // Snca // synuclein, alpha (non A4 component of amyloid precursor) // 4q24 /	Snca	NM_019169								4.18689e-05	-2.36919
10782777	NM_001009976 // Spetex-2A // Spetex-2A protein // 15p16 // 364261 /// NM_001011697 // S	Spetex-2A	NM_001009976								0.00189928	-2.6044
10782383	NM_001009976 // Spetex-2A // Spetex-2A protein // 15p16 // 364261 /// NM_001011697 // S	Spetex-2A	NM_001009976								0.00113871	-2.83198
10779265	NM_001009976 // Spetex-2A // Spetex-2A protein // 15p16 // 364261 /// NM_001011697 // S	Spetex-2A	NM_001009976								0.00104844	-2.83271
10779293	ENSRNOT00000061476 // Spetex-2B // Spetex-2B protein // 15p16 // 497084 /// ENSRNOT0000	Spetex-2B	ENSRNOT00000061476								0.00141102	-2.80689
10779233	NM_001011697 // Spetex-2B // Spetex-2B protein // 15p16 // 497084 /// NM_001011701 // S	Spetex-2B	NM_001011697								0.000727478	-2.9189
10779260	NM_001011698 // Spetex-2C // Spetex-2C protein // 15p16 // 364255 /// NM_001009971 // S	Spetex-2C	NM_001011698								0.000918776	-2.81036
10779288	NM_001011701 // Spetex-2D // Spetex-2D protein // 15p16 // 364260 /// NM_001009976 // S	Spetex-2D	NM_001011701								0.0022976	-2.63814
10779225	NM_001011701 // Spetex-2D // Spetex-2D protein // 15p16 // 364260 /// NM_001011702 // S	Spetex-2D	NM_001011701								0.00176514	-2.74701
10782379	NM_001009968 // Spetex-2F // Spetex-2F protein // 15p16 // 316940 /// NM_001011698 // S	Spetex-2F	NM_001009968								0.00307642	-2.5214
10779253	NM_001009968 // Spetex-2F // Spetex-2F protein // 15p16 // 316940 /// NM_001011698 // S	Spetex-2F	NM_001009968								0.00230032	-2.60164
10782368	NM_001009971 // Spetex-2G // Spetex-2G protein // 15p16 // 361099 /// NM_001011698 // S	Spetex-2G	NM_001009971								0.00230619	-2.65797
10782409	NM_001009971 // Spetex-2G // Spetex-2G protein // 15p16 // 361099 /// NM_001011701 // S	Spetex-2G	NM_001009971								0.00069457	-2.90942
10779243	NM_001009969 // Spetex-2H // Spetex-2H protein // 15p16 // 361008 /// NM_001009971 // S	Spetex-2H	NM_001009969								0.00306261	-2.54134
10782418	NM_001009969 // Spetex-2H // Spetex-2H protein // 15p16 // 361008 /// NM_001009971 // S	Spetex-2H	NM_001009969								0.00141855	-2.70453
10744718	NM_001144991 // Spns2 // spinster homolog 2 // --- // 100270678 /// ENSRNOT00000056525	Spns2	NM_001144991								7.43289e-07	2.87736
10906364	ENSRNOT00000019406 // Syt10 // synaptotagmin X // 7q34 // 60567 /// NM_031666 // Syt10	Syt10	ENSRNOT00000019406								0.000798914	2.94754
10819874	NM_181769 // Tnni3k // TNNI3 interacting kinase // 2q45 // 295531 /// AY303692 // Tnni3	Tnni3k	NM_181769								1.03855e-05	-2.15217
10840910	NM_001107790 // Tpx2 // TPX2, microtubule-associated, homolog (Xenopus laevis) // 3q41	Tpx2	NM_001107790								0.00317212	2.34752
10926245	NM_001106884 // Trem2 // triggering receptor expressed on myeloid cells 2 // 9q12 // 30	Trem2	NM_001106884								0.00328289	2.62103
10794666	---		---								0.000754112	2.63265
10940516	---		---								0.00192493	2.43908
10865336	---		---								0.000137797	2.30405
10792999	---		---								6.91542e-05	2.12378
10822056	---		---								0.00392543	2.02677
10914199	---		---								1.4298e-06	2.02637
10796041	---		---								3.49932e-05	-2.01385
10758724	---		---								0.00023956	-2.12532
10930614	---		---								0.00105983	-2.15435
10719161	---		---								0.00525283	-3.40387
10940493	---		---								0.00276564	-3.83183
10940469	---		---								0.00189625	-4.59026

## Sheet: DEG-DEX
File 2. Differentially Expressed Genes (DEGs) in animals with DEX treatment
				3 Hours		24 Hours		120 Hours
Probeset ID	gene_assignment	Gene Symbol	RefSeq	p-value(Yes * DEX * 3 vs. no * Control * 0)	Fold-Change(Yes * DEX * 3 vs. no * Control * 0)	p-value(Yes * DEX * 24 vs. no * Control * 0)	Fold-Change(Yes * DEX * 24 vs. no * Control * 0)	p-value(Yes * DEX * 120 vs. no * Control * 0)	Fold-Change(Yes * DEX * 120 vs. no * Control * 0)						Table 4. Top Upregulated Genes in Kidney with DEX Treatment
10754371	ENSRNOT00000003113 // Casr // calcium-sensing receptor // 11q22 // 24247 /// NM_016996	Casr	ENSRNOT00000003113	0.000111783	-4.3391	0.00695264	-2.49341	0.00215092	-3.06175						3 Hours				24 Hours				120 Hours
10725289	ENSRNOT00000021249 // Gp2 // glycoprotein 2 (zymogen granule membrane) // 1q35 // 17145	Gp2	ENSRNOT00000021249	0.00732697	-2.68602	0.00466239	-2.68791	0.00987511	-2.578			Genes at all time points			Gene	Pvalue	Fold Change		Gene	Pvalue	Fold Change		Gene	Pvalue	Fold Change
10805229	NM_001012741 // Lipg // lipase, endothelial // 18q12.3 // 291437 /// ENSRNOT00000025257	Lipg	NM_001012741	0.000216726	-2.5107	0.000899741	-2.14656	0.000905945	-2.24714			Early Gene Response Only			Atf3	2.03064e-08	32.0205		Havcr1	1.74575e-06	56.1972		Havcr1	1.36677e-06	76.16
10869474	NR_032279 // Mir455 // microRNA mir-455 // --- // 100314205	Mir455	NR_032279	0.00446431	-2.43948	0.00296479	-2.41917	0.00021459	-3.35328			Mid Gene Response Only			Hspa1b	1.26114e-09	24.7805		Lcn2	3.34232e-06	16.2106		Lcn2	3.06673e-06	19.4859
10737949	NM_138521 // Ppp1r1b // protein phosphatase 1, regulatory (inhibitor) subunit 1B // 10q	Ppp1r1b	NM_138521	0.00726285	-2.23357	0.000756635	-2.66404	0.00040021	-3.00996			Late Gene Only			Hspa1b	3.82567e-09	19.8449		Gal	1.35569e-06	8.34087		Il19	1.59944e-06	16.2091
10916867	NM_001109528 // Tmem25 // transmembrane protein 25 // 8q22 // 689172 /// ENSRNOT0000006	Tmem25	NM_001109528	0.000553144	-2.11151	0.000136045	-2.2119	0.00103233	-2.02205			One or more Response			Hmox1	1.82002e-11	16.875		Rdm1	4.2903e-05	7.85456		Fgb	9.89963e-07	11.7733
10823548	NM_031655 // Lxn // latexin // 2q31 // 59073 /// ENSRNOT00000018402 // Lxn // latexin /	Lxn	NM_031655	0.00747948	2.01165	0.00258766	2.1229	0.000143064	2.85419						Fosl1	3.57979e-06	16.6351		Ptk6	3.48495e-05	6.59396		Il24	5.63506e-07	11.1413
10765534	NM_023959 // Adamts4 // ADAM metallopeptidase with thrombospondin type 1 motif, 4 // 13	Adamts4	NM_023959	0.00441439	2.03845	0.00190082	2.09737	5.42005e-05	2.92448						Zfand2a	2.75674e-09	15.1443		Fosl1	0.000427474	6.56009		A2m	1.23163e-08	10.3215
10796445	NM_031140 // Vim // vimentin // 17q12.3 // 81818 /// ENSRNOT00000024430 // Vim // vimen	Vim	NM_031140	0.00693239	2.04817	0.000843902	2.36209	6.36783e-07	4.52207						Hbegf	2.35655e-07	13.2386		Tgm1	0.000337458	6.53857		Gpnmb	2.87247e-05	9.34339
10732657	---		---	0.000587036	2.08201	0.000168496	2.15967	7.97655e-05	2.3762						Apold1	2.04486e-12	13.1842		Timp1	2.55693e-05	6.00947		Adra1d	1.22751e-05	9.32193
10777677	NM_001100684 // Sh3bp2 // SH3-domain binding protein 2 // 14q21 // 305450 /// ENSRNOT00	Sh3bp2	NM_001100684	0.00358832	2.10784	0.00185949	2.13364	2.4548e-05	3.18322						Havcr1	0.00217913	11.8769			1.57939e-05	5.52859		Fam129a	6.49042e-05	7.77836
10881124	NM_001007554 // Fblim1 // filamin binding LIM protein 1 // 5q36 // 362650 /// ENSRNOT00	Fblim1	NM_001007554	0.00274924	2.14948	0.00122101	2.1984	3.20449e-07	4.4274						Gadd45b	2.61655e-09	11.7011		A2m	1.93901e-06	5.48619		Clu	2.7667e-06	7.4181
10866512	ENSRNOT00000007577 // Mgp // matrix Gla protein // 4q43 // 25333 /// NM_012862 // Mgp /	Mgp	ENSRNOT00000007577	0.000303686	2.15333	6.37353e-05	2.26675	3.88299e-06	2.84053						Hspb1	8.19594e-10	11.5375		Glycam1	5.65285e-05	5.46861		Cthrc1	1.34852e-07	7.4044
10815474	NM_053343 // Dclk1 // doublecortin-like kinase 1 // 2q26 // 83825 /// ENSRNOT0000004811	Dclk1	NM_053343	0.000265301	2.23013	0.000595219	2.02188	0.000986961	2.0369						Nppc	1.34582e-11	10.7594		Fgb	0.000202216	5.12413		Cyp24a1	6.26396e-05	7.31575
10772911	---		---	0.00462573	2.2579	0.00504823	2.13693	0.00256729	2.39638						LOC100360880	2.57065e-06	10.3687		Lamc2	0.00180141	5.02023		Ptk6	3.77975e-05	7.30982
10719437	NM_001109416 // Cd3eap // CD3e molecule, epsilon associated protein // 1q21 // 680493 /	Cd3eap	NM_001109416	0.00133693	2.27923	0.00269476	2.05378	0.000365476	2.53883						Rnd1	1.00719e-06	9.97833		Angptl4	5.18737e-05	4.73429		Cd44	1.72785e-05	7.04041
10853396	NM_001106629 // Steap1 // six transmembrane epithelial antigen of the prostate 1 // 4q1	Steap1	NM_001106629	0.00521013	2.32809	0.000389626	2.85111	0.00723184	2.24559						Chac1	2.34723e-08	9.70385		Dtl	8.23761e-06	4.6416		Slc34a2	4.85229e-05	6.84316
10900782	ENSRNOT00000012578 // Fstl3 // follistatin-like 3 (secreted glycoprotein) // 7q11 // 11	Fstl3	ENSRNOT00000012578	5.35827e-05	2.36322	1.93642e-06	2.72643	1.38325e-05	2.56942						Klf6	1.18393e-08	9.52632		Lox	4.47979e-08	4.57504		Trpv6	1.28629e-06	6.82819
10870713	ENSRNOT00000017575 // Lrp8 // low density lipoprotein receptor-related protein 8, apoli	Lrp8	ENSRNOT00000017575	0.00394188	2.39227	0.00280491	2.35453	0.00487411	2.33829						Gal	1.32888e-06	9.51017		Serpina3n	0.00654493	4.5199		Col8a1	1.45768e-06	6.33485
10751896	ENSRNOT00000002640 // Cldn1 // claudin 1 // 11q22 // 65129 /// NM_031699 // Cldn1 // cl	Cldn1	ENSRNOT00000002640	0.00212778	2.45489	4.32993e-05	3.28711	0.00514712	2.24428						Myc	8.06574e-08	9.34262		Olr1	0.00144966	4.48293		Timp1	4.12106e-05	6.29723
10792163	NM_053857 // Eif4ebp1 // eukaryotic translation initiation factor 4E binding protein 1	Eif4ebp1	NM_053857	0.000555802	2.45638	0.000272864	2.46496	0.000956467	2.34771						Prss22	5.95653e-06	9.08515		Mcm6	3.38497e-05	4.38121		Adamts1	5.73075e-05	5.97995
10911287	NM_019905 // Anxa2 // annexin A2 // 8q24 // 56611 /// ENSRNOT00000038677 // Anxa2 // an	Anxa2	NM_019905	0.00202999	2.49053	0.000506303	2.68596	0.0047922	2.28098						Srxn1	2.74948e-09	8.95782			5.89997e-06	4.29384		Tubb6	7.23576e-05	5.9136
10907524	NM_199370 // Krt8 // keratin 8 // 7q36 // 25626 /// ENSRNOT00000038480 // Krt8 // kerat	Krt8	NM_199370	0.000534763	2.51653	0.00105262	2.26049	0.00205777	2.2398
10751352	ENSRNOT00000038480 // Krt8 // keratin 8 // 7q36 // 25626 /// NM_199370 // Krt8 // kerat	Krt8	ENSRNOT00000038480	0.000602274	2.5258	0.00162892	2.20662	0.0021412	2.25904
10904812	ENSRNOT00000045149 // Plec // plectin // 7q34 // 64204 /// ENSRNOT00000047323 // Plec /	Plec	ENSRNOT00000045149	3.06937e-05	2.73748	0.000311544	2.21376	0.00160877	2.05642
10817186	NM_031114 // S100a10 // S100 calcium binding protein A10 // 2q31-q34 // 81778 /// ENSRN	S100a10	NM_031114	4.96182e-05	2.81239	3.36746e-05	2.72374	0.000457684	2.3763
10862216	ENSRNOT00000020975 // Trpv5 // transient receptor potential cation channel, subfamily V	Trpv5	ENSRNOT00000020975	0.000753936	2.83698	0.00410594	2.26706	4.40322e-05	3.72797						Table 5. Top Downregulated Genes in Kidney with DEX Treatment
10879402	NM_001134873 // Ctps // CTP synthase // 5q36 // 313560 /// ENSRNOT00000013899 // Ctps /	Ctps	NM_001134873	4.61235e-05	2.93442	0.000109227	2.59094	0.00116548	2.27052						3 Hours				24 Hours				120 Hours
10731341	NM_001134873 // Ctps // CTP synthase // 5q36 // 313560 /// ENSRNOT00000013899 // Ctps /	Ctps	NM_001134873	1.86937e-05	2.94442	4.26648e-05	2.61703	0.000342684	2.37939						Gene	Pvalue	Fold Change		Gene	Pvalue	Fold Change		Gene	Pvalue	Fold Change
10711575	NM_022849 // Dmbt1 // deleted in malignant brain tumors 1 // 1q37 // 170568 /// ENSRNOT	Dmbt1	NM_022849	1.74765e-07	2.99885	6.66679e-10	3.80113	2.62551e-06	2.58078						Plxnd1	1.78961e-06	-2.46937			0.00019183	-5.45168		Ppp1r1a	0.000538309	-6.0082
10740364	NM_001134873 // Ctps // CTP synthase // 5q36 // 313560 /// ENSRNOT00000013899 // Ctps /	Ctps	NM_001134873	1.34079e-05	3.07126	3.34061e-05	2.70469	0.000298288	2.43964						Mtmr7	9.09388e-05	-2.47171		Slc15a2	0.000120265	-5.57668		Egf	0.0029993	-6.37796
10851952	NM_001108608 // B4galt5 // UDP-Gal:betaGlcNAc beta 1,4-galactosyltransferase, polypepti	B4galt5	NM_001108608	0.000144444	3.0758	0.00631485	2.06053	0.0017498	2.44466						Kank4	1.88212e-06	-2.50833			9.07119e-06	-5.95663		Dnase1	0.00253442	-6.41854
10802422	NM_001025675 // Tubb6 // tubulin, beta 6 class V // 18q12.1 // 307351 /// ENSRNOT000000	Tubb6	NM_001025675	0.00671762	3.12909	0.000792962	3.93542	7.23576e-05	5.9136						Lipg	0.000216726	-2.5107		Slc7a13	0.000605834	-6.0037		Cyp1a1	1.50532e-07	-6.50061
10804463	NM_017061 // Lox // lysyl oxidase // 18q11 // 24914 /// ENSRNOT00000019844 // Lox // ly	Lox	NM_017061	1.75425e-05	3.18147	4.47979e-08	4.57504	9.2741e-09	5.671						Klra1	0.000717416	-2.51824		LOC689876	8.06892e-05	-6.08295		Hnmt	0.00217821	-6.53648
10796476	NM_001106123 // Mrc1 // mannose receptor, C type 1 // 17q12.3 // 291327 /// ENSRNOT0000	Mrc1	NM_001106123	0.00101286	3.21327	0.00348441	2.61691	1.52802e-05	5.10171						Dkk1	0.000128162	-2.56177		Slco4c1	0.000334068	-6.27815		Tff3	1.20549e-05	-7.20994
10751295	ENSRNOT00000038400 // Pla1a // phospholipase A1 member A // 11q21.3-q22 // 85311 /// NM	Pla1a	ENSRNOT00000038400	5.64157e-06	3.21649	7.36535e-08	4.03182	0.00216388	2.06595							1.22507e-05	-2.5896			0.000649267	-6.38727		Slco1a6	0.00125994	-7.74343
10729269	NM_012904 // Anxa1 // annexin A1 // 1q51 // 25380 /// ENSRNOT00000023664 // Anxa1 // an	Anxa1	NM_012904	0.000191868	3.24843	0.000476174	2.79403	0.00103981	2.75122						LOC686809	1.5631e-09	-2.61078		Inmt	0.000216906	-6.55689		Spata22	3.54037e-05	-8.05637
10936482	NM_053819 // Timp1 // TIMP metallopeptidase inhibitor 1 // Xq12 // 116510 /// ENSRNOT00	Timp1	NM_053819	0.00389365	3.37439	2.55693e-05	6.00947	4.12106e-05	6.29723						Sox18	1.91284e-06	-2.67202		Slco1a6	0.00122267	-6.92898		Slc6a12	5.5123e-05	-9.34437
10781166	NM_053021 // Clu // clusterin // 15p12 // 24854 /// ENSRNOT00000022095 // Clu // cluste	Clu	NM_053021	0.0013183	3.51664	0.0020901	3.09182	2.7667e-06	7.4181						Gp2	0.00732697	-2.68602		Pamr1	1.74124e-07	-7.1002		Gucy1b2	4.34134e-05	-10.3832
10940643	---		---	0.00041261	3.61455	8.26705e-05	3.97944	0.000954069	3.28104						Cd180	0.000255297	-2.72894		Cml1	0.000310481	-7.35513		Rgn	0.000169719	-11.4014
10749839	XM_573239 // Vgll3 // vestigial like 3 (Drosophila) // 11p12 // 498038 /// ENSRNOT00000	Vgll3	XM_573239	3.8968e-06	3.62182	0.00114369	2.19974	4.51192e-05	2.99619							0.00864763	-2.8142		Spata22	2.14507e-05	-7.65888		RGD1564347	1.30861e-06	-11.5457
10714450	NM_001007738 // RGD1359349 // similar to hypothetical protein MGC34760 // 1q51 // 36174	RGD1359349	NM_001007738	3.44024e-06	3.6901	0.000694344	2.30142	0.000248943	2.63414						Hmx2	6.69106e-06	-2.89144		Slco1a5	0.00281939	-7.876		Idi2l	1.14401e-06	-11.6934
10820577	NM_053897 // F2rl1 // coagulation factor II (thrombin) receptor-like 1 // 2q12 // 11667	F2rl1	NM_053897	5.80074e-06	3.88827	0.00415226	2.09179	0.00371723	2.21105						Cmah	0.000406731	-3.01173			0.000121466	-8.26047		Cyp2c11	1.40989e-05	-12.1058
10787517	NM_019216 // Gdf15 // growth differentiation factor 15 // 16p14 // 29455 /// ENSRNOT000	Gdf15	NM_019216	1.53997e-05	4.77667	0.00262241	2.5983	0.000967587	3.08266							6.90762e-06	-3.19568		Gucy1b2	7.35863e-05	-8.35846			2.79824e-05	-12.5015
10901166	NM_199115 // Angptl4 // angiopoietin-like 4 // 7q12 // 362850 /// ENSRNOT00000010031 //	Angptl4	NM_199115	6.74927e-05	5.04178	5.18737e-05	4.73429	0.0109269	2.62179						Cx3cr1	0.000188768	-3.26776		Cacng5	0.00262125	-8.58429		Dhrs7	0.00020517	-12.74
10752839	NM_024400 // Adamts1 // ADAM metallopeptidase with thrombospondin type 1 motif, 1 // 11	Adamts1	NM_024400	0.000171243	5.17903	0.00108599	3.72091	5.73075e-05	5.97995						Ugt8	0.00053059	-3.56143		Hnmt	0.000211653	-9.10927		Slco1a5	6.86496e-05	-21.5776
10940529	---		---	4.25049e-09	5.49393	8.45748e-05	2.52423	0.00196798	2.09637						Aplnr	3.42351e-06	-4.17914		Slc7a12	0.00183454	-10.0541		Cacng5	7.25626e-05	-23.5729
10768642	NM_001100640 // Lamc2 // laminin, gamma 2 // 13q21 // 192362 /// ENSRNOT00000036947 //	Lamc2	NM_001100640	0.00115025	6.00976	0.00180141	5.02023	0.00776503	4.18558						Tril	2.12022e-09	-4.31411		Rgn	9.70888e-05	-10.9933		Slc7a12	2.07679e-05	-35.2055
10844331	ENSRNOT00000018776 // Lcn2 // lipocalin 2 // 3p11 // 170496 /// NM_130741 // Lcn2 // li	Lcn2	ENSRNOT00000018776	0.00198669	6.01922	3.34232e-06	16.2106	3.06673e-06	19.4859						Casr	0.000111783	-4.3391		LOC361914	0.00116344	-11.0743		LOC361914	1.44099e-05	-37.4974
10821698	ENSRNOT00000040847 // Osmr // oncostatin M receptor // 2q16 // 310132 /// NM_001005384	Osmr	ENSRNOT00000040847	3.86746e-08	6.16772	3.89875e-05	3.18157	3.96384e-05	3.40807
10749372	NM_053565 // Socs3 // suppressor of cytokine signaling 3 // 10q32.3 // 89829 /// ENSRNO	Socs3	NM_053565	1.9088e-07	7.15209	7.47023e-05	3.63833	9.67722e-06	4.83563
10719616	ENSRNOT00000064305 // PVR // poliovirus receptor // 1q22 // 25066 /// NM_017076 // PVR	PVR	ENSRNOT00000064305	1.73168e-06	7.49536	0.000236055	3.89515	0.00605962	2.80119						Three Way ANOVA with Contrasts: Treatment X Time X Untreated
10740869	ENSRNOT00000004842 // Tnfrsf12a // tumor necrosis factor receptor superfamily, member 1	Tnfrsf12a	ENSRNOT00000004842	5.09519e-08	8.13404	6.42229e-05	3.68198	7.85639e-06	4.92167						Contrasts : DEX TX 3 vs. CTRL 3
10896814	NM_012603 // Myc // myelocytomatosis oncogene // 7q33 // 24577 /// ENSRNOT00000006188 /	Myc	NM_012603	8.06574e-08	9.34262	6.96675e-05	4.10596	0.000128857	4.17677						Contrasts : DEX TX 24 vs. CTRL 24
10799291	NM_031642 // Klf6 // Kruppel-like factor 6 // 17q12.2 // 58954 /// ENSRNOT00000023033 /	Klf6	NM_031642	1.18393e-08	9.52632	0.00659058	2.30496	0.00500032	2.50536						Contrasts : DEX TX 120 vs. CTRL 120
10906926	NM_001013222 // Rnd1 // Rho family GTPase 1 // 7q36 // 362993 /// ENSRNOT00000018276 //	Rnd1	NM_001013222	1.00719e-06	9.97833	0.00406157	3.10286	0.0016995	3.7702
10929606	NM_053750 // Nppc // natriuretic peptide C // 9q35 // 114593 /// ENSRNOT00000025582 //	Nppc	NM_053750	1.34582e-11	10.7594	5.57155e-06	3.41342	9.68418e-05	2.92243
10733017	ENSRNOT00000009573 // Havcr1 // hepatitis A virus cellular receptor 1 // 10q21 // 28693	Havcr1	ENSRNOT00000009573	0.00217913	11.8769	1.74575e-06	56.1972	1.36677e-06	76.16
10806122	NM_012580 // Hmox1 // heme oxygenase (decycling) 1 // 19p11 // 24451 /// ENSRNOT0000001	Hmox1	NM_012580	1.82002e-11	16.875	3.60947e-05	3.69689	0.00123398	2.80723
10862605	NM_001034010 // Tril // TLR4 interactor with leucine-rich repeats // 4q24 // 362364 ///	Tril	NM_001034010	2.12022e-09	-4.31411
10920981	ENSRNOT00000025019 // Cx3cr1 // chemokine (C-X3-C motif) receptor 1 // 8q32 // 171056 /	Cx3cr1	ENSRNOT00000025019	0.000188768	-3.26776
10711683	NM_001106303 // Hmx2 // H6 family homeobox 2 // 1q41 // 293538 /// ENSRNOT00000028011 /	Hmx2	NM_001106303	6.69106e-06	-2.89144
10940467	---		---	0.00864763	-2.8142
10852595	NM_001024781 // Sox18 // SRY (sex determining region Y)-box 18 // 3q43 // 311723 /// EN	Sox18	NM_001024781	1.91284e-06	-2.67202
10704840	ENSRNOT00000023451 // LOC686809 // similar to protein 7 transactivated by hepatitis B v	LOC686809	ENSRNOT00000023451	1.5631e-09	-2.61078
10877888	---		---	1.22507e-05	-2.5896
10866252	NM_001009486 // Klra1 // killer cell lectin-like receptor subfamily A, member 1 // 4q42	Klra1	NM_001009486	0.000717416	-2.51824
10878210	NM_001107947 // Kank4 // KN motif and ankyrin repeat domains 4 // 5q33 // 313385 /// EN	Kank4	NM_001107947	1.88212e-06	-2.50833
10864797	NM_001107881 // Plxnd1 // plexin D1 // 4q42 // 312652	Plxnd1	NM_001107881	1.78961e-06	-2.46937
10807525	NM_053938 // Cdh3 // cadherin 3 // 19q12 // 116777 /// ENSRNOT00000027273 // Cdh3 // ca	Cdh3	NM_053938	0.000420008	-2.46856
10911268	---		---	6.18171e-06	-2.44516
10764005	---		---	2.63169e-06	-2.43964
10909639	NM_022005 // Fxyd6 // FXYD domain-containing ion transport regulator 6 // 8q22 // 63847	Fxyd6	NM_022005	0.00054254	-2.42249
10845070	---		---	2.43471e-05	-2.40478
10809524	ENSRNOT00000065602 // LOC100359680 // Lysophosphatidylcholine acyltransferase 2-like //	LOC100359680	ENSRNOT00000065602	6.88311e-07	-2.38737
10847490	ENSRNOT00000051258 // Gyltl1b // glycosyltransferase-like 1B // 3q24 // 311202 /// NM_1	Gyltl1b	ENSRNOT00000051258	4.02672e-05	-2.3799
10877002	ENSRNOT00000016068 // LOC685849 // hypothetical protein LOC685849 // 5q24 // 685849	LOC685849	ENSRNOT00000016068	8.38814e-07	-2.37331
10745533	NM_001034014 // Accn1 // amiloride-sensitive cation channel 1, neuronal // 10q26 // 253	Accn1	NM_001034014	3.25665e-08	-2.36717
10751091	ENSRNOT00000058453 // Cd200 // Cd200 molecule // 11q21-q22 // 24560 /// NM_031518 // Cd	Cd200	ENSRNOT00000058453	1.34329e-07	-2.3509
10904578	ENSRNOT00000031916 // Ly6c // Ly6-C antigen // 7q34 // 56778 /// NM_020103 // Ly6c // L	Ly6c	ENSRNOT00000031916	2.53841e-05	-2.33852
10721116	ENSRNOT00000017166 // LOC100360318 // morphine related protein-2-like // --- // 1003603	LOC100360318	ENSRNOT00000017166	0.00306756	-2.33352
10926058	NM_001191814 // Mettl4 // methyltransferase like 4 // 9q38 // 316731 /// ENSRNOT0000003	Mettl4	NM_001191814	2.74734e-07	-2.31446
10936321	---		---	4.66382e-09	-2.26992
10767162	NM_001037776 // Tmem177 // transmembrane protein 177 // 13q11 // 304735 /// ENSRNOT0000	Tmem177	NM_001037776	2.81586e-10	-2.26657
10825151	NM_001123469 // Hist2h4 // histone cluster 2, H4 // 2q34 // 295277	Hist2h4	NM_001123469	2.16933e-05	-2.2661
10846940	---		---	6.67519e-05	-2.24336
10934865	NM_001108243 // Srpx2 // sushi-repeat-containing protein, X-linked 2 // Xq34 // 317181	Srpx2	NM_001108243	0.000740586	-2.23111
10725279	NM_001106304 // Gprc5b // G protein-coupled receptor, family C, group 5, member B // 1q	Gprc5b	NM_001106304	0.00344092	-2.22773
10830630	NM_001107644 // Rtn4ip1 // reticulon 4 interacting protein 1 // 20q13 // 309912 /// ENS	Rtn4ip1	NM_001107644	1.38928e-05	-2.2194
10711163	NM_017129 // Ctf1 // cardiotrophin 1 // 1q36 // 29201 /// ENSRNOT00000025646 // Ctf1 //	Ctf1	NM_017129	5.26017e-05	-2.2066
10902052	ENSRNOT00000006007 // Alx1 // ALX homeobox 1 // 7q21 // 25401 /// NM_012921 // Alx1 //	Alx1	ENSRNOT00000006007	0.00249688	-2.19754
10840063	---		---	4.21805e-07	-2.18348
10784540	NM_020097 // Extl3 // exostoses (multiple)-like 3 // 15p12 // 56819 /// ENSRNOT00000018	Extl3	NM_020097	5.99488e-05	-2.18315
10810539	NM_013131 // Nr3c2 // nuclear receptor subfamily 3, group C, member 2 // 19q11 // 25672	Nr3c2	NM_013131	7.42737e-06	-2.1809
10885448	---		---	0.00010969	-2.17033
10884274	ENSRNOT00000008106 // Sostdc1 // sclerostin domain containing 1 // 6q16 // 266803 /// N	Sostdc1	ENSRNOT00000008106	0.000157255	-2.16321
10723902	NM_080786 // Slco2b1 // solute carrier organic anion transporter family, member 2b1 //	Slco2b1	NM_080786	0.000180716	-2.15233
10895247	NM_022959 // Rassf9 // Ras association (RalGDS/AF-6) domain family (N-terminal) member	Rassf9	NM_022959	9.98182e-06	-2.12874
10833588	ENSRNOT00000000707 // Marcks // myristoylated alanine rich protein kinase C substrate /	Marcks	ENSRNOT00000000707	5.12415e-05	-2.12671
10880539	ENSRNOT00000022956 // Man1c1 // mannosidase, alpha, class 1C, member 1 // 5q36 // 36262	Man1c1	ENSRNOT00000022956	0.000191178	-2.12442
10814528	NM_145681 // Tnfsf10 // tumor necrosis factor (ligand) superfamily, member 10 // 2q24 /	Tnfsf10	NM_145681	0.000874783	-2.12112
10726346	NM_001012068 // Uros // uroporphyrinogen III synthase // 1q41 // 309070 /// ENSRNOT0000	Uros	NM_001012068	9.61383e-07	-2.1176
10899947	AF092733 // Gdf11 // growth differentiation factor 11 // 7q11 // 29454	Gdf11	AF092733	1.55222e-06	-2.11479
10745342	NM_001044287 // Evi2a // ecotropic viral integration site 2A // 10q25 // 685433 /// ENS	Evi2a	NM_001044287	0.00217556	-2.11161
10793893	ENSRNOT00000034877 // Klhl3 // kelch-like 3 (Drosophila) // 17p14 // 498697	Klhl3	ENSRNOT00000034877	0.00021329	-2.0952
10830743	NM_001107641 // Sim1 // single-minded homolog 1 (Drosophila) // 20q13 // 309888 /// ENS	Sim1	NM_001107641	0.000268072	-2.09479
10714103	NM_022617 // Mpeg1 // macrophage expressed 1 // 1q43 // 64552 /// AF156540 // Mpeg1 //	Mpeg1	NM_022617	0.00584144	-2.09061
10737722	NM_001191925 // Hoxb5 // homeo box B5 // 10q31 // 497987 /// ENSRNOT00000010724 // Hoxb	Hoxb5	NM_001191925	2.46945e-05	-2.08673
10753143	NM_001014124 // Dnajc28 // DnaJ (Hsp40) homolog, subfamily C, member 28 // 11q11 // 360	Dnajc28	NM_001014124	0.000161965	-2.08112
10901993	NM_001108085 // Cradd // CASP2 and RIPK1 domain containing adaptor with death domain //	Cradd	NM_001108085	1.31592e-07	-2.07592
10786401	ENSRNOT00000021164 // Wnt5a // wingless-type MMTV integration site family, member 5A //	Wnt5a	ENSRNOT00000021164	0.000533166	-2.07454
10865369	ENSRNOT00000012216 // C3ar1 // complement component 3a receptor 1 // 4q42 // 84007 ///	C3ar1	ENSRNOT00000012216	0.00462339	-2.07241
10914682	NM_023024 // Dync2h1 // dynein cytoplasmic 2 heavy chain 1 // 8q11 // 65209 /// AB04188	Dync2h1	NM_023024	7.16279e-05	-2.06489
10741868	NM_001142652 // Neurl1B // neuralized homolog 1B (Drosophila) // 10q12 // 303019 /// EN	Neurl1B	NM_001142652	9.06224e-05	-2.05239
10763883	NM_001100683 // Klhdc8a // kelch domain containing 8A // 13q13 // 305096 /// ENSRNOT000	Klhdc8a	NM_001100683	0.00650276	-2.05022
10738591	ENSRNOT00000032944 // Fzd2 // frizzled family receptor 2 // 10q32.1 // 64512 /// NM_172	Fzd2	ENSRNOT00000032944	4.9731e-05	-2.04962
10770543	---		---	1.01283e-05	-2.04712
10740408	NM_001034083 // Snn // stannin // 10q11 // 29140 /// BC100111 // Snn // stannin // 10q1	Snn	NM_001034083	5.63307e-06	-2.04625
10857541	NM_001037363 // Lrrn1 // leucine rich repeat neuronal 1 // 4q41 // 500280 /// ENSRNOT00	Lrrn1	NM_001037363	3.15103e-05	-2.04606
10917260	NM_001037654 // Dixdc1 // DIX domain containing 1 // 8q23 // 363062 /// ENSRNOT00000039	Dixdc1	NM_001037654	7.0032e-05	-2.04598
10773255	NM_001107224 // Stk32b // serine/threonine kinase 32B // 14q21 // 305431	Stk32b	NM_001107224	0.00101809	-2.04254
10743600	NM_001107008 // Zfp287 // zinc finger protein 287 // 10q23 // 303212 /// ENSRNOT0000000	Zfp287	NM_001107008	1.20653e-09	-2.03909
10720636	NM_001127579 // RGD1565712 // similar to Hypothetical protein MGC59495 // 1q21 // 36154	RGD1565712	NM_001127579	3.00697e-06	-2.03654
10735876	NM_001105810 // Smyd4 // SET and MYND domain containing 4 // 10q24 // 287525 /// ENSRNO	Smyd4	NM_001105810	6.13006e-08	-2.02454
10852823	NM_001110489 // Wdr86 // WD repeat domain 86 // 4q11 // 311956 /// ENSRNOT00000040373 /	Wdr86	NM_001110489	2.09337e-05	-2.02431
10922096	NM_001106896 // Tfap2b // transcription factor AP-2 beta // 9q13 // 301285 /// ENSRNOT0	Tfap2b	NM_001106896	0.000274095	-2.02274
10752852	ENSRNOT00000002185 // Adamts5 // ADAM metallopeptidase with thrombospondin type 1 motif	Adamts5	ENSRNOT00000002185	2.18225e-05	-2.02194
10718436	NM_001168642 // Zfp40 // zinc finger protein 40 // 1q12 // 690661 /// ENSRNOT0000001552	Zfp40	NM_001168642	6.36801e-07	-2.02023
10815137	NM_001025039 // LOC499602 // hypothetical protein LOC499602 // 2q26 // 499602 /// ENSRN	LOC499602	NM_001025039	3.82721e-05	-2.01892
10816712	ENSRNOT00000027828 // Fam189b // family with sequence similarity 189, member B // 2q34	Fam189b	ENSRNOT00000027828	6.36363e-05	-2.01712
10766588	NM_203336 // Esrrg // estrogen-related receptor gamma // 13q26 // 360896 /// ENSRNOT000	Esrrg	NM_203336	0.0017952	-2.01187
10917994	NM_001012355 // Senp8 // SUMO/sentrin specific peptidase family member 8 // 8q24 // 315	Senp8	NM_001012355	3.83463e-06	-2.0089
10888960	NM_001126372 // LOC362710 // hypothetical LOC362710 // 6q14 // 362710 /// ENSRNOT000000	LOC362710	NM_001126372	7.75536e-09	-2.00889
10908089	NM_001014207 // Taf1d // TATA box binding protein (Tbp)-associated factor, RNA polymera	Taf1d	NM_001014207	8.90426e-06	2.00007
10853407	BC061963 // MGC72627 // similar to RIKEN cDNA A330021E22 // 4q12 // 296824	MGC72627	BC061963	0.000105307	2.00072
10773496	NM_001024771 // Tnip2 // TNFAIP3 interacting protein 2 // 14q21 // 305451 /// ENSRNOT00	Tnip2	NM_001024771	1.2385e-05	2.00109
10901413	NM_031614 // Txnrd1 // thioredoxin reductase 1 // 7q13 // 58819 /// BC085726 // Txnrd1	Txnrd1	NM_031614	0.000438824	2.00173
10929711	NM_001109396 // Dnajb3 // DnaJ (Hsp40) homolog, subfamily B, member 3 // 9q35 // 680216	Dnajb3	NM_001109396	0.00227159	2.00243
10881931	NM_001107995 // Phf13 // PHD finger protein 13 // 5q36 // 313742 /// ENSRNOT00000012407	Phf13	NM_001107995	3.16e-05	2.00266
10775914	NM_001007729 // Pf4 // platelet factor 4 // 14p22 // 360918 /// ENSRNOT00000033406 // P	Pf4	NM_001007729	0.00273227	2.00344
10894999	NM_001108084 // Tmcc3 // transmembrane and coiled-coil domain family 3 // 7q13 // 31475	Tmcc3	NM_001108084	1.27282e-05	2.00538
10862818	ENSRNOT00000039316 // RGD1565690 // similar to mKIAA2027 protein // 4q24 // 502784	RGD1565690	ENSRNOT00000039316	0.000820102	2.00539
10756285	---		---	0.00180113	2.00691
10708399	NM_001191626 // Mex3b // mex3 homolog B (C. elegans) // 1q31 // 308790	Mex3b	NM_001191626	6.26253e-06	2.0115
10717350	XM_003748677 // LOC100365542 // rCG41957-like // --- // 100365542	LOC100365542	XM_003748677	6.47263e-08	2.01213
10842475	ENSRNOT00000014309 // Ptpn1 // protein tyrosine phosphatase, non-receptor type 1 // 3q4	Ptpn1	ENSRNOT00000014309	6.90038e-06	2.01444
10739558	NM_001109568 // Slc16a5 // solute carrier family 16, member 5 (monocarboxylic acid tran	Slc16a5	NM_001109568	0.00693028	2.01533
10821383	NM_001107652 // Snx18 // sorting nexin 18 // 2q14 // 310097 /// ENSRNOT00000066764 // S	Snx18	NM_001107652	1.45951e-05	2.01548
10752758	ENSRNOT00000002121 // Btg3 // BTG family, member 3 // 11q11 // 54230 /// NM_019290 // B	Btg3	ENSRNOT00000002121	1.07249e-05	2.01828
10860691	NM_001108618 // Krit1 // KRIT1, ankyrin repeat containing // 4q13 // 362317 /// ENSRNOT	Krit1	NM_001108618	1.23903e-08	2.02132
10738051	ENSRNOT00000011509 // Csf3 // colony stimulating factor 3 (granulocyte) // 10q31 // 256	Csf3	ENSRNOT00000011509	0.00248131	2.02177
10806709	NM_001107163 // Zswim4 // zinc finger, SWIM-type containing 4 // 19q11 // 304655 /// EN	Zswim4	NM_001107163	0.000247125	2.02199
10796673	XM_001074167 // Otud1 // OTU domain containing 1 // 17q12.3 // 498803 /// XM_574086 //	Otud1	XM_001074167	0.000479027	2.02391
10724391	ENSRNOT00000055203 // Trim30 // tripartite motif-containing 30 // 1q32 // 499223	Trim30	ENSRNOT00000055203	0.00290743	2.02574
10727277	NM_001107566 // Tpcn2 // two pore segment channel 2 // 1q42 // 309139 /// ENSRNOT000000	Tpcn2	NM_001107566	6.02495e-05	2.02581
10714900	NM_001024753 // Ifit2 // interferon-induced protein with tetratricopeptide repeats 2 //	Ifit2	NM_001024753	0.00203542	2.0264
10774369	NM_001024903 // Sertad2 // SERTA domain containing 2 // 14q22 // 498423 /// BC098047 //	Sertad2	NM_001024903	1.45619e-05	2.02864
10885299	NM_001008320 // Rhoj // ras homolog gene family, member J // 6q24 // 299145 /// ENSRNOT	Rhoj	NM_001008320	5.5258e-06	2.03146
10889260	NM_001127299 // Fam84a // family with sequence similarity 84, member A // 6q15 // 31396	Fam84a	NM_001127299	0.00794321	2.03528
10817543	---		---	0.00566929	2.03753
10825167	---		---	0.00566929	2.03753
10919389	NM_001105724 // Rasa2 // RAS p21 protein activator 2 // 8q31 // 25597 /// ENSRNOT000000	Rasa2	NM_001105724	5.98353e-07	2.03786
10900419	NM_001108733 // Dot1l // DOT1-like, histone H3 methyltransferase (S. cerevisiae) // 7q1	Dot1l	NM_001108733	9.23121e-05	2.03911
10821115	---		---	0.00016039	2.04071
10884158	---		---	5.04241e-05	2.04101
10714636	NM_001011941 // Cdc37l1 // cell division cycle 37 homolog (S. cerevisiae)-like 1 // 1q5	Cdc37l1	NM_001011941	2.94659e-11	2.04271
10766835	NM_001105988 // Plxna2 // plexin A2 // 13q27 // 289392 /// ENSRNOT00000009900 // Plxna2	Plxna2	NM_001105988	2.60766e-06	2.04386
10779579	ENSRNOT00000061522 // LOC681198 // similar to Spetex-2F protein // --- // 681198	LOC681198	ENSRNOT00000061522	0.0087057	2.04441
10853171	NM_057115 // Ptpn12 // protein tyrosine phosphatase, non-receptor type 12 // 4q11 // 11	Ptpn12	NM_057115	5.96507e-08	2.04567
10917703	NM_001108149 // RGD1312026 // similar to RIKEN cDNA C230081A13 // 8q24 // 315686 /// EN	RGD1312026	NM_001108149	1.16431e-08	2.04568
10872291	NM_001025696 // Yars // tyrosyl-tRNA synthetase // 5q36 // 313047 /// ENSRNOT0000001067	Yars	NM_001025696	1.386e-05	2.04595
10821402	NM_001007634 // Pelo // pelota homolog (Drosophila) // 2q14 // 294754 /// ENSRNOT000000	Pelo	NM_001007634	7.88941e-06	2.04599
10705345	ENSRNOT00000057213 // Numbl // numb homolog (Drosophila)-like // 1q21 // 292732 /// NM_	Numbl	ENSRNOT00000057213	0.00115699	2.05022
10755770	XM_001059247 // Tmem191c // transmembrane protein 191C // 11q23 // 680867 /// ENSRNOT00	Tmem191c	XM_001059247	0.00237742	2.05241
10806456	BC167107 // RGD1308706 // similar to RIKEN cDNA 4921524J17 // 19q11 // 291925 /// ENSRN	RGD1308706	BC167107	2.03143e-08	2.0527
10823783	XM_227287 // Fnip2 // folliculin interacting protein 2 // 2q32 // 310538 /// ENSRNOT000	Fnip2	XM_227287	2.35356e-06	2.05274
10794573	ENSRNOT00000018739 // Gfod1 // glucose-fructose oxidoreductase domain containing 1 // 1	Gfod1	ENSRNOT00000018739	4.34404e-06	2.05364
10766724	---		---	1.01006e-05	2.05918
10810264	NM_053563 // Ddx39a // DEAD (Asp-Glu-Ala-Asp) box polypeptide 39A // 19q11 // 89827 ///	Ddx39a	NM_053563	0.000463235	2.05967
10883898	ENSRNOT00000000231 // Klf11 // Kruppel-like factor 11 // 6q16 // 313994 /// NM_00103735	Klf11	ENSRNOT00000000231	5.71376e-07	2.06038
10756253	---		---	0.00182337	2.06153
10756255	---		---	0.00182337	2.06153
10857626	XM_001075943 // Edem1 // ER degradation enhancer, mannosidase alpha-like 1 // 4q41 // 2	Edem1	XM_001075943	8.32743e-12	2.06158
10826235	NM_017301 // S1pr1 // sphingosine-1-phosphate receptor 1 // 2q41 // 29733 /// ENSRNOT00	S1pr1	NM_017301	3.39424e-08	2.06226
10799880	---		---	5.12653e-06	2.06938
10821072	ENSRNOT00000061024 // Mast4 // microtubule associated serine/threonine kinase family me	Mast4	ENSRNOT00000061024	3.6122e-07	2.07218
10866422	NM_001013166 // Gsg1 // germ cell associated 1 // 4q43 // 312793 /// ENSRNOT00000011295	Gsg1	NM_001013166	6.01617e-07	2.07296
10752531	NM_001109433 // Sdf2l1 // stromal cell-derived factor 2-like 1 // 11q23 // 680945 /// E	Sdf2l1	NM_001109433	5.49516e-05	2.07455
10886263	---		---	0.00141346	2.07515
10879726	NM_001077671 // Zc3h12a // zinc finger CCCH type containing 12A // 5q36 // 313587 /// E	Zc3h12a	NM_001077671	0.00017649	2.07627
10906608	ENSRNOT00000039002 // Slc38a2 // solute carrier family 38, member 2 // 7q34 // 29642 //	Slc38a2	ENSRNOT00000039002	2.06413e-07	2.07782
10773693	---		---	0.000783841	2.08006
10745345	BC088856 // Evi2a // ecotropic viral integration site 2A // 10q25 // 685433 /// BC08885	Evi2a	BC088856	0.00276619	2.08033
10874193	NM_001014071 // Errfi1 // ERBB receptor feedback inhibitor 1 // 5q36 // 313729 /// ENSR	Errfi1	NM_001014071	0.000211294	2.08189
10801302	---		---	2.13137e-08	2.08245
10936278	---		---	1.88773e-05	2.08271
10805849	---		---	0.00367433	2.08297
10750080	NM_001107113 // Bach1 // BTB and CNC homology 1, basic leucine zipper transcription fac	Bach1	NM_001107113	2.37863e-06	2.08333
10753513	NM_001107105 // Zfp295 // zinc finger protein 295 // 11q12 // 304056 /// ENSRNOT0000004	Zfp295	NM_001107105	4.79955e-09	2.0837
10708154	NM_001170462 // Sema4b // sema domain, immunoglobulin domain (Ig), transmembrane domain	Sema4b	NM_001170462	0.000560577	2.08378
10882383	NM_024365 // Htr6 // 5-hydroxytryptamine (serotonin) receptor 6 // --- // 64354 /// L19	Htr6	NM_024365	8.56408e-05	2.08394
10842098	ENSRNOT00000018537 // Svs5 // seminal vesicle secretory protein 5 // 3q42 // 171027 ///	Svs5	ENSRNOT00000018537	5.1581e-06	2.08647
10925324	NM_001014269 // Lrrfip1 // leucine rich repeat (in FLII) interacting protein 1 // 9q36	Lrrfip1	NM_001014269	4.64589e-05	2.08988
10772002	ENSRNOT00000036948 // Tmprss11e // transmembrane protease, serine 11e // 14p21 // 30526	Tmprss11e	ENSRNOT00000036948	2.36611e-05	2.09032
10909123	---		---	5.11278e-06	2.09328
10824322	NM_001002016 // Lmna // lamin A // 2q31-q34 // 60374 /// ENSRNOT00000026917 // Lmna //	Lmna	NM_001002016	0.000473661	2.09382
10872266	NM_001108003 // Rnf19b // ring finger protein 19B // 5q36 // 313806 /// ENSRNOT00000066	Rnf19b	NM_001108003	0.000188529	2.09745
10787856	NM_001106081 // Tll1 // tolloid-like 1 // 16p13 // 678743 /// ENSRNOT00000044159 // Tll	Tll1	NM_001106081	1.85886e-06	2.10086
10854731	NM_001000854 // Olr799 // olfactory receptor 799 // 4q22 // 405144 /// ENSRNOT000000596	Olr799	NM_001000854	0.000767865	2.10447
10701802	ENSRNOT00000030329 // Plagl1 // pleiomorphic adenoma gene-like 1 // 1p13 // 25157 /// N	Plagl1	ENSRNOT00000030329	1.55076e-06	2.10521
10888662	NM_001037791 // Wdr43 // WD repeat domain 43 // 6q13 // 362703 /// ENSRNOT00000035320 /	Wdr43	NM_001037791	0.000108064	2.10523
10893906	NM_001108070 // Dos // downstream of Stk11 // 7q11 // 314622 /// ENSRNOT00000060690 //	Dos	NM_001108070	0.00291707	2.11018
10919339	ENSRNOT00000013144 // Trpc1 // transient receptor potential cation channel, subfamily C	Trpc1	ENSRNOT00000013144	2.29259e-05	2.11107
10741770	ENSRNOT00000067457 // LOC100361053 // mCG1039741-like // --- // 100361053 /// ENSRNOT00	LOC100361053	ENSRNOT00000067457	0.00370396	2.11136
10801308	NM_001107389 // Arhgap26 // Rho GTPase activating protein 26 // 18p11 // 307459 /// ENS	Arhgap26	NM_001107389	7.918e-12	2.11152
10797918	NM_001037356 // Pak1ip1 // PAK1 interacting protein 1 // 17p12 // 361232 /// ENSRNOT000	Pak1ip1	NM_001037356	0.00224421	2.11211
10872003	NM_183056 // Stk40 // serine/threonine kinase 40 // 5q36 // 360230 /// ENSRNOT000000355	Stk40	NM_183056	3.18434e-06	2.11279
10860457	NM_001106579 // Sema3e // sema domain, immunoglobulin domain (Ig), short basic domain,	Sema3e	NM_001106579	3.7237e-06	2.11281
10779724	---		---	0.000248872	2.11415
10711743	NM_001107557 // RGD1306820 // similar to erythroid differentiation-related factor 1 //	RGD1306820	NM_001107557	1.66796e-09	2.11479
10808312	ENSRNOT00000020341 // Necab2 // N-terminal EF-hand calcium binding protein 2 // 19q12 /	Necab2	ENSRNOT00000020341	4.81256e-06	2.11679
10915885	---		---	0.00240536	2.11704
10826902	XM_001077411 // Tet2 // tet methylcytosine dioxygenase 2 // 2q43 // 310859 /// ENSRNOT0	Tet2	XM_001077411	1.05643e-08	2.12446
10880493	NM_001106689 // Zfp593 // zinc finger protein 593 // 5q36 // 298546 /// ENSRNOT00000021	Zfp593	NM_001106689	8.73148e-07	2.12722
10927840	---		---	3.44656e-08	2.12931
10921107	NM_001106869 // Cdcp1 // CUB domain containing protein 1 // 8q32 // 301082 /// ENSRNOT0	Cdcp1	NM_001106869	0.00159547	2.12973
10844363	---		---	2.70786e-08	2.1301
10933716	NM_001007667 // Sat1 // spermidine/spermine N1-acetyl transferase 1 // Xq22 // 302642 /	Sat1	NM_001007667	7.59977e-07	2.13019
10867657	NM_001106637 // Gem // GTP binding protein (gene overexpressed in skeletal muscle) // 5	Gem	NM_001106637	0.00024998	2.13034
10763184	NM_031700 // Cldn3 // claudin 3 // --- // 65130 /// M74067 // Cldn3 // claudin 3 // ---	Cldn3	NM_031700	1.8218e-06	2.13432
10825702	NM_001107712 // Cttnbp2nl // CTTNBP2 N-terminal like // 2q34 // 310760 /// ENSRNOT00000	Cttnbp2nl	NM_001107712	2.06791e-07	2.1369
10795602	ENSRNOT00000022190 // Map3k8 // mitogen-activated protein kinase kinase kinase 8 // 17q	Map3k8	ENSRNOT00000022190	4.93706e-07	2.13736
10701846	NM_053698 // Cited2 // Cbp/p300-interacting transactivator, with Glu/Asp-rich carboxy-t	Cited2	NM_053698	6.82701e-06	2.13815
10767071	---		---	2.80998e-07	2.13877
10741774	ENSRNOT00000067457 // LOC100361053 // mCG1039741-like // --- // 100361053 /// ENSRNOT00	LOC100361053	ENSRNOT00000067457	0.00852465	2.14029
10832829	NM_001191719 // Jmjd1c // jumonji domain containing 1C // 20p11 // 171120 /// ENSRNOT00	Jmjd1c	NM_001191719	5.95605e-07	2.14256
10939480	BC158847 // Morc4 // MORC family CW-type zinc finger 4 // Xq35 // 315914 /// ENSRNOT000	Morc4	BC158847	2.83742e-07	2.14603
10865855	NM_001191863 // Fkbp4 // FK506 binding protein 4 // 4q42 // 260321 /// ENSRNOT000000087	Fkbp4	NM_001191863	1.6321e-09	2.14782
10940577	---		---	3.40735e-05	2.14863
10729624	BC105763 // RGD1311595 // similar to KIAA2026 protein // 1q52 // 309307	RGD1311595	BC105763	5.09312e-06	2.15057
10887774	NM_001047915 // Rapgef5 // Rap guanine nucleotide exchange factor (GEF) 5 // 6q33 // 36	Rapgef5	NM_001047915	7.26076e-07	2.15078
10756622	NM_001034140 // Baiap2l1 // BAI1-associated protein 2-like 1 // 12p11 // 304282 /// ENS	Baiap2l1	NM_001034140	8.21511e-07	2.15509
10824844	NM_001108948 // Tuft1 // tuftelin 1 // 2q34 // 365864 /// ENSRNOT00000056436 // Tuft1 /	Tuft1	NM_001108948	6.24885e-06	2.1558
10845587	NM_001004263 // Itgb6 // integrin, beta 6 // 3q21 // 311061 /// ENSRNOT00000011030 // I	Itgb6	NM_001004263	9.78465e-06	2.15693
10722694	NM_001134858 // Synm // synemin, intermediate filament protein // 1q22 // 308709 /// EN	Synm	NM_001134858	3.82493e-06	2.163
10725387	NM_001025682 // Cdr2 // cerebellar degeneration-related 2 // 1q35-q36 // 308958 /// ENS	Cdr2	NM_001025682	1.02126e-07	2.16353
10878034	---		---	3.10415e-07	2.16552
10750580	FQ227465 // Crybg3 // beta-gamma crystallin domain containing 3 // 11q12 // 288204	Crybg3	FQ227465	0.000140599	2.16887
10832808	NM_001191719 // Jmjd1c // jumonji domain containing 1C // 20p11 // 171120 /// ENSRNOT00	Jmjd1c	NM_001191719	6.18033e-08	2.1713
10883461	NM_019287 // Apob // apolipoprotein B // 6q14 // 54225 /// ENSRNOT00000007371 // Apob /	Apob	NM_019287	0.0012632	2.17532
10912584	NM_031717 // Amotl2 // angiomotin like 2 // 8q32 // 65157 /// ENSRNOT00000011347 // Amo	Amotl2	NM_031717	1.98638e-05	2.17662
10716880	NM_001025638 // Stx11 // syntaxin 11 // 1p13 // 292483 /// BC099159 // Stx11 // syntaxi	Stx11	NM_001025638	0.000390627	2.17856
10747113	NM_001008753 // Krt23 // keratin 23 (histone deacetylase inducible) // 10q32.1 // 28767	Krt23	NM_001008753	1.614e-05	2.17864
10837134	---		---	1.63495e-07	2.18344
10832934	NM_053408 // Chst3 // carbohydrate (chondroitin 6) sulfotransferase 3 // 20q11 // 84468	Chst3	NM_053408	9.66784e-06	2.18443
10759447	---		---	0.00337198	2.19073
10759457	---		---	0.00337198	2.19073
10747192	ENSRNOT00000064120 // LOC100366061 // hypothetical protein LOC100366061 // --- // 10036	LOC100366061	ENSRNOT00000064120	0.000131087	2.19149
10734349	NM_001135033 // Trim16 // tripartite motif-containing 16 // 10q23 // 303214 /// ENSRNOT	Trim16	NM_001135033	5.76221e-07	2.19223
10859764	---		---	0.00375645	2.19291
10778721	NM_001107241 // Ahsa2 // AHA1, activator of heat shock protein ATPase homolog 2 (yeast)	Ahsa2	NM_001107241	1.67014e-06	2.19545
10818809	NM_001107722 // Bcar3 // breast cancer anti-estrogen resistance 3 // 2q42 // 310838 ///	Bcar3	NM_001107722	0.000148882	2.1974
10791740	ENSRNOT00000067685 // Pdlim3 // PDZ and LIM domain 3 // 16q11 // 114108 /// NM_053650 /	Pdlim3	ENSRNOT00000067685	0.000191199	2.19852
10802932	---		---	3.02305e-05	2.20263
10837175	NM_001107738 // Ssfa2 // sperm specific antigen 2 // 3q24 // 311146 /// ENSRNOT00000008	Ssfa2	NM_001107738	2.19672e-07	2.20379
10732418	NM_001013965 // Tekt4 // tektin 4 // 10q12 // 302991 /// ENSRNOT00000025434 // Tekt4 //	Tekt4	NM_001013965	6.91619e-07	2.20566
10828364	NM_212495 // Brd2 // bromodomain containing 2 // 20p12 // 294276 /// ENSRNOT00000000535	Brd2	NM_212495	2.26594e-05	2.20593
10832831	NM_001191719 // Jmjd1c // jumonji domain containing 1C // 20p11 // 171120 /// ENSRNOT00	Jmjd1c	NM_001191719	3.14517e-08	2.2063
10766782	NM_031742 // Kcnh1 // potassium voltage-gated channel, subfamily H (eag-related), membe	Kcnh1	NM_031742	2.15111e-06	2.20987
10774115	ENSRNOT00000010866 // Ramp3 // receptor (G protein-coupled) activity modifying protein	Ramp3	ENSRNOT00000010866	2.40239e-06	2.21642
10719134	ENSRNOT00000064968 // Zscan18 // zinc finger and SCAN domain containing 18 // 1q21 // 4	Zscan18	ENSRNOT00000064968	1.43728e-06	2.21814
10903459	ENSRNOT00000008350 // Klf10 // Kruppel-like factor 10 // 7q22 // 81813 /// NM_031135 //	Klf10	ENSRNOT00000008350	0.000265151	2.22108
10849275	NM_031664 // Slc28a2 // solute carrier family 28 (sodium-coupled nucleoside transporter	Slc28a2	NM_031664	0.000551405	2.23051
10788045	---		---	0.000506137	2.23461
10866970	NM_012636 // Pthlh // parathyroid hormone-like hormone // 4q44 // 24695 /// ENSRNOT0000	Pthlh	NM_012636	2.09854e-05	2.23485
10898456	NM_001037208 // Creld2 // cysteine-rich with EGF-like domains 2 // 7q34 // 362978 /// E	Creld2	NM_001037208	8.91259e-07	2.2387
10822330	ENSRNOT00000015171 // Zbtb10 // zinc finger and BTB domain containing 10 // 2q23 // 803	Zbtb10	ENSRNOT00000015171	1.50417e-06	2.24292
10782428	ENSRNOT00000061522 // LOC681198 // similar to Spetex-2F protein // --- // 681198	LOC681198	ENSRNOT00000061522	0.00512879	2.24703
10788341	---		---	4.8869e-05	2.24861
10913866	NM_001191799 // Trank1 // tetratricopeptide repeat and ankyrin repeat containing 1 // 8	Trank1	NM_001191799	4.69841e-06	2.25901
10741802	---		---	2.556e-05	2.26145
10757489	ENSRNOT00000041808 // Vgf // VGF nerve growth factor inducible // 12q12 // 29461 /// NM	Vgf	ENSRNOT00000041808	3.30311e-05	2.26253
10738477	NM_001107052 // Arl4d // ADP-ribosylation factor-like 4D // 10q32.1 // 303559 /// ENSRN	Arl4d	NM_001107052	0.00217099	2.26537
10794829	NM_001109119 // Tubb2a // tubulin, beta 2A class IIa // 17p12 // 498736 /// ENSRNOT0000	Tubb2a	NM_001109119	2.04429e-06	2.26906
10931247	NM_001014104 // Metrnl // meteorin, glial cell differentiation regulator-like // --- //	Metrnl	NM_001014104	1.22597e-06	2.26984
10931308	NM_172062 // P4ha1 // prolyl 4-hydroxylase, alpha polypeptide I // 20q13 // 64475 /// B	P4ha1	NM_172062	6.20003e-08	2.27182
10764491	---		---	5.19765e-07	2.2724
10909597	NM_001108760 // Mpzl3 // myelin protein zero-like 3 // 8q22 // 363054 /// ENSRNOT000000	Mpzl3	NM_001108760	1.56798e-06	2.27275
10839771	ENSRNOT00000025294 // Slc20a1 // solute carrier family 20 (phosphate transporter), memb	Slc20a1	ENSRNOT00000025294	1.35346e-05	2.27798
10878009	---		---	7.0131e-10	2.28038
10710936	NM_022937 // Doc2a // double C2-like domains, alpha // 1q36 // 65031 /// ENSRNOT0000002	Doc2a	NM_022937	5.88336e-07	2.2825
10812201	BC111075 // Ell2 // elongation factor RNA polymerase II 2 // 2q11 // 309918	Ell2	BC111075	6.2244e-15	2.28416
10745378	NM_001107025 // Abhd15 // abhydrolase domain containing 15 // 10q26 // 303343 /// ENSRN	Abhd15	NM_001107025	2.88622e-06	2.28943
10756452	---		---	8.81462e-05	2.28976
10835692	NM_013083 // Hspa5 // heat shock protein 5 // 3p11 // 25617 /// ENSRNOT00000025067 // H	Hspa5	NM_013083	2.19052e-08	2.29096
10739357	ENSRNOT00000003511 // Sox9 // SRY-box containing gene 9 // 10q32.1 // 140586	Sox9	ENSRNOT00000003511	0.000907925	2.29491
10732803	---		---	0.00163448	2.29551
10903223	---		---	0.00163448	2.29551
10850530	NM_053383 // Cd93 // CD93 molecule // 3q41 // 84398 /// AF160978 // Cd93 // CD93 molecu	Cd93	NM_053383	2.11274e-05	2.29745
10753747	ENSRNOT00000002719 // Cblb // Cas-Br-M (murine) ecotropic retroviral transforming seque	Cblb	ENSRNOT00000002719	7.31215e-11	2.29886
10704505	NM_175758 // Slc1a5 // solute carrier family 1 (neutral amino acid transporter), member	Slc1a5	NM_175758	0.000854677	2.2989
10900493	---		---	2.41439e-06	2.29967
10860852	ENSRNOT00000013989 // Tfpi2 // tissue factor pathway inhibitor 2 // 4q13 // 286926 ///	Tfpi2	ENSRNOT00000013989	0.00174081	2.30098
10705364	NM_001007735 // Sertad1 // SERTA domain containing 1 // 1q21 // 361526 /// ENSRNOT00000	Sertad1	NM_001007735	6.45625e-05	2.30257
10844379	BC098043 // LOC499781 // similar to CG17122-PA // 3p11 // 499781 /// ENSRNOT00000020660	LOC499781	BC098043	4.03437e-07	2.30447
10819298	---		---	1.06528e-07	2.30514
10869253	NM_031795 // Ugcg // UDP-glucose ceramide glucosyltransferase // 5q24 // 83626 /// ENSR	Ugcg	NM_031795	1.66885e-06	2.3147
10819998	---		---	6.76371e-05	2.31951
10730792	ENSRNOT00000017296 // Itprip // inositol 1,4,5-trisphosphate receptor interacting prote	Itprip	ENSRNOT00000017296	3.76077e-05	2.31997
10869047	---		---	1.47477e-09	2.32194
10882882	NM_001191930 // Uap1 // UDP-N-acteylglucosamine pyrophosphorylase 1 // 13q24 // 498272	Uap1	NM_001191930	4.63046e-06	2.32581
10832197	ENSRNOT00000001579 // Sik1 // salt-inducible kinase 1 // 20p12 // 59329 /// NM_021693 /	Sik1	ENSRNOT00000001579	3.05202e-05	2.327
10759483	---		---	0.000575748	2.32715
10885029	BC097994 // Frmd6 // FERM domain containing 6 // 6q24 // 257646	Frmd6	BC097994	0.00012009	2.33218
10781829	NM_053394 // Klf5 // Kruppel-like factor 5 // 15q21 // 84410 /// ENSRNOT00000057843 //	Klf5	NM_053394	0.00477113	2.33313
10714338	NM_001106356 // Zfand5 // zinc finger, AN1-type domain 5 // 1q51 // 293960 /// ENSRNOT0	Zfand5	NM_001106356	3.92443e-06	2.33724
10718043	ENSRNOT00000043474 // Pde10a // phosphodiesterase 10A // 1q11 // 63885 /// NM_022236 //	Pde10a	ENSRNOT00000043474	2.88417e-06	2.33973
10835837	ENSRNOT00000030984 // Olr396 // olfactory receptor 396 // 3p11 // 405120 /// ENSRNOT000	Olr396	ENSRNOT00000030984	0.00223848	2.3415
10867609	ENSRNOT00000010591 // Tp53inp1 // tumor protein p53 inducible nuclear protein 1 // 5q13	Tp53inp1	ENSRNOT00000010591	5.44884e-08	2.34872
10878123	NM_001107946 // Hook1 // hook homolog 1 (Drosophila) // 5q33 // 313370 /// ENSRNOT00000	Hook1	NM_001107946	0.000732995	2.35034
10784677	---		---	2.9341e-09	2.36243
10841192	NM_001077680 // Bpifb1 // BPI fold containing family B, member 1 // 3q41 // 499926 ///	Bpifb1	NM_001077680	0.00238807	2.36264
10717920	NM_001101008 // LOC683722 // Fgfr1 oncogene partner // --- // 683722 /// ENSRNOT0000001	LOC683722	NM_001101008	0.000223058	2.36495
10786408	---		---	7.46924e-08	2.36668
10923050	---		---	7.22537e-07	2.37037
10927379	NM_001106902 // Sema4c // sema domain, immunoglobulin domain (Ig), transmembrane domain	Sema4c	NM_001106902	3.32865e-07	2.37103
10866012	NM_001109253 // Clec1a // C-type lectin domain family 1, member A // 4q42 // 500337 ///	Clec1a	NM_001109253	3.16122e-06	2.37256
10869541	---		---	1.64496e-08	2.37383
10833659	ENSRNOT00000000715 // Amd1 // adenosylmethionine decarboxylase 1 // 20q12 // 81640 ///	Amd1	ENSRNOT00000000715	1.25713e-11	2.37456
10764852	NM_001107186 // Abl2 // v-abl Abelson murine leukemia viral oncogene homolog 2 // 13q22	Abl2	NM_001107186	1.04229e-07	2.39022
10777290	JF973323 // Cpeb2 // cytoplasmic polyadenylation element binding protein 2 // 14q21 //	Cpeb2	JF973323	4.5267e-07	2.39064
10722718	---		---	0.000244759	2.39214
10887359	NM_001007706 // Trmt61a // tRNA methyltransferase 61 homolog A (S. cerevisiae) // 6q32	Trmt61a	NM_001007706	9.80502e-06	2.39693
10728057	NM_001009689 // Cdc42ep2 // CDC42 effector protein (Rho GTPase binding) 2 // 1q43 // 30	Cdc42ep2	NM_001009689	2.14599e-06	2.39707
10718001	ENSRNOT00000024213 // Agpat4 // 1-acylglycerol-3-phosphate O-acyltransferase 4 (lysopho	Agpat4	ENSRNOT00000024213	3.80423e-07	2.40216
10923670	NM_021754 // Nop58 // NOP58 ribonucleoprotein homolog (yeast) // 9q31 // 60373 /// ENSR	Nop58	NM_021754	1.14932e-05	2.4033
10750460	NM_001107107 // Ets2 // v-ets erythroblastosis virus E26 oncogene homolog 2 (avian) //	Ets2	NM_001107107	7.82784e-06	2.40642
10821924	NM_001011947 // Rai14 // retinoic acid induced 14 // 2q16 // 294804 /// ENSRNOT00000046	Rai14	NM_001011947	1.70521e-07	2.40925
10728361	NM_138911 // Stip1 // stress-induced phosphoprotein 1 // 1q43 // 192277 /// ENSRNOT0000	Stip1	NM_138911	2.06206e-11	2.4131
10734915	NM_001105793 // Aloxe3 // arachidonate lipoxygenase 3 // 10q24 // 287424 /// ENSRNOT000	Aloxe3	NM_001105793	3.20753e-06	2.41434
10936773	---		---	4.76195e-05	2.41528
10922816	NM_053953 // Il1r2 // interleukin 1 receptor, type II // 9q21 // 117022 /// ENSRNOT0000	Il1r2	NM_053953	7.82997e-05	2.41906
10776954	NM_001113776 // Rell1 // RELT-like 1 // 14p11 // 289635 /// ENSRNOT00000002984 // Rell1	Rell1	NM_001113776	1.55022e-06	2.42096
10737999	NM_053403 // Grb7 // growth factor receptor bound protein 7 // 10q31 // 84427 /// ENSRN	Grb7	NM_053403	3.7162e-09	2.42921
10822107	BC107649 // Fam105a // family with sequence similarity 105, member A // 2q22 // 310190	Fam105a	BC107649	5.08435e-06	2.4404
10767921	NM_001024768 // Elf3 // E74-like factor 3 // 13q13 // 304815 /// ENSRNOT00000008754 //	Elf3	NM_001024768	0.000481365	2.44227
10937867	ENSRNOT00000058957 // LOC100364834 // hypothetical protein LOC100364834 // --- // 10036	LOC100364834	ENSRNOT00000058957	1.28227e-05	2.4454
10860617	---		---	0.00359292	2.44759
10864185	NM_001107877 // Adamts9 // a disintegrin-like and metalloprotease (reprolysin type) wit	Adamts9	NM_001107877	1.71034e-07	2.45147
10928001	NM_001108218 // Hecw2 // HECT, C2 and WW domain containing E3 ubiquitin protein ligase	Hecw2	NM_001108218	1.38176e-06	2.45733
10725112	---		---	2.53548e-07	2.45779
10769381	---		---	5.81706e-08	2.45948
10868817	NM_013044 // Tmod1 // tropomodulin 1 // 5q22 // 25566 /// ENSRNOT00000013228 // Tmod1 /	Tmod1	NM_013044	0.000298414	2.46333
10923338	NM_001009671 // Coq10b // coenzyme Q10 homolog B (S. cerevisiae) // 9q31 // 301416 ///	Coq10b	NM_001009671	5.15732e-07	2.46417
10826846	NM_001014043 // Sgms2 // sphingomyelin synthase 2 // 2q43 // 310849 /// ENSRNOT00000015	Sgms2	NM_001014043	7.48572e-05	2.46512
10851632	NM_001253678 // Wfdc16 // WAP four-disulfide core domain 16 // 3q42 // 685201 /// GQ406	Wfdc16	NM_001253678	3.22141e-05	2.46604
10794800	NM_001025719 // Pxdc1 // PX domain containing 1 // 17p12 // 361238 /// ENSRNOT000000601	Pxdc1	NM_001025719	1.82119e-05	2.47411
10705020	NM_021759 // Lypd3 // Ly6/Plaur domain containing 3 // 1q21 // 60378 /// ENSRNOT0000002	Lypd3	NM_021759	0.00391621	2.48543
10718283	ENSRNOT00000019934 // Dll1 // delta-like 1 (Drosophila) // 1q12 // 84010 /// NM_032063	Dll1	ENSRNOT00000019934	2.1091e-05	2.4886
10802375	ENSRNOT00000025362 // Pmaip1 // phorbol-12-myristate-13-acetate-induced protein 1 // 18	Pmaip1	ENSRNOT00000025362	0.000213969	2.49351
10908521	ENSRNOT00000013496 // Ldlr // low density lipoprotein receptor // 8q13 // 300438 /// NM	Ldlr	ENSRNOT00000013496	0.000794909	2.50975
10758134	ENSRNOT00000049027 // Ubb // ubiquitin B // 10q23 // 192255 /// ENSRNOT00000049027 // U	Ubb	ENSRNOT00000049027	7.05564e-10	2.51022
10743227	BC099136 // Rasd1 // RAS, dexamethasone-induced 1 // 10q22 // 64455 /// AF239157 // Ras	Rasd1	BC099136	0.00231282	2.51423
10889965	NM_001170568 // Baz1a // bromodomain adjacent to zinc finger domain, 1A // 6q23 // 3141	Baz1a	NM_001170568	1.30918e-05	2.51895
10782982	---		---	2.632e-05	2.52057
10717813	NM_001012061 // Cnksr3 // Cnksr family member 3 // 1p11 // 308113 /// ENSRNOT0000002441	Cnksr3	NM_001012061	1.65369e-05	2.52166
10899378	NM_138894 // Grasp // GRP1 (general receptor for phosphoinositides 1)-associated scaffo	Grasp	NM_138894	5.01766e-08	2.5266
10774625	---		---	2.50101e-08	2.52868
10936877	ENSRNOT00000004785 // Sytl5 // synaptotagmin-like 5 // Xq13 // 302538 /// NM_178333 //	Sytl5	ENSRNOT00000004785	2.31313e-05	2.53083
10866401	NM_001106624 // Dusp16 // dual specificity phosphatase 16 // 4q43 // 297682 /// ENSRNOT	Dusp16	NM_001106624	6.28581e-11	2.53363
10811956	ENSRNOT00000026843 // Sipa1l2 // signal-induced proliferation-associated 1 like 2 // 19	Sipa1l2	ENSRNOT00000026843	1.7165e-08	2.54325
10734882	NM_001034125 // Per1 // period homolog 1 (Drosophila) // 10q24 // 287422 /// ENSRNOT000	Per1	NM_001034125	6.58437e-05	2.5466
10823508	NM_053662 // Ccnl1 // cyclin L1 // 2q31 // 114121 /// ENSRNOT00000016016 // Ccnl1 // cy	Ccnl1	NM_053662	1.72432e-09	2.54786
10889766	NM_012699 // Dnajb9 // DnaJ (Hsp40) homolog, subfamily B, member 9 // 6q16-q23 // 24908	Dnajb9	NM_012699	1.88564e-08	2.5534
10726404	NM_001014026 // Clrn3 // clarin 3 // 1q41 // 309082 /// ENSRNOT00000031397 // Clrn3 //	Clrn3	NM_001014026	4.16422e-05	2.55749
10779654	NM_001107254 // Samd4a // sterile alpha motif domain containing 4A // 15p14 // 305826 /	Samd4a	NM_001107254	1.16683e-06	2.55991
10851021	---		---	0.00121583	2.57196
10715706	NM_001106363 // Pprc1 // peroxisome proliferator-activated receptor gamma, coactivator-	Pprc1	NM_001106363	3.71685e-05	2.57639
10903466	NM_022585 // Azin1 // antizyme inhibitor 1 // 7q22 // 58961 /// ENSRNOT00000007999 // A	Azin1	NM_022585	4.29362e-09	2.57697
10771258	NM_198049 // Slc10a6 // solute carrier family 10 (sodium/bile acid cotransporter family	Slc10a6	NM_198049	9.64018e-08	2.57762
10854091	ENSRNOT00000042647 // LOC100364783 // hypoxia-inducible protein 2-like // --- // 100364	LOC100364783	ENSRNOT00000042647	6.94669e-07	2.58043
10826604	XR_146859 // LOC310891 // similar to heat shock protein 8 // 2q42 // 310891	LOC310891	XR_146859	2.49079e-10	2.58442
10736914	---		---	2.55749e-09	2.59679
10748314	NM_001191926 // Ern1 // endoplasmic reticulum to nucleus signaling 1 // 10q32.1 // 4980	Ern1	NM_001191926	7.62034e-11	2.59996
10895144	NM_053883 // Dusp6 // dual specificity phosphatase 6 // 7q13 // 116663 /// ENSRNOT00000	Dusp6	NM_053883	0.000164407	2.60144
10785773	NM_001012046 // Spry2 // sprouty homolog 2 (Drosophila) // 15q22 // 306141 /// ENSRNOT0	Spry2	NM_001012046	0.000175558	2.60146
10702192	---		---	0.0025155	2.6094
10739209	---		---	0.0025155	2.6094
10788077	---		---	0.0025155	2.6094
10863402	---		---	0.0025155	2.6094
10885957	---		---	0.0025155	2.6094
10922249	---		---	0.0025155	2.6094
10937321	---		---	0.0025155	2.6094
10722303	---		---	2.6931e-10	2.62092
10883880	XM_002726727 // Grhl1 // grainyhead-like 1 (Drosophila) // 6q16 // 313993 /// ENSRNOT00	Grhl1	XM_002726727	3.27312e-06	2.6341
10723884	ENSRNOT00000022983 // Serpinh1 // serpin peptidase inhibitor, clade H, member 1 // 1q32	Serpinh1	ENSRNOT00000022983	3.8705e-07	2.63832
10760290	NM_001034199 // Nptx2 // neuronal pentraxin II // 12p11 // 288475 /// ENSRNOT0000000133	Nptx2	NM_001034199	0.00019228	2.6498
10828884	ENSRNOT00000000637 // Pim1 // pim-1 oncogene // 20p12 // 24649 /// NM_017034 // Pim1 //	Pim1	ENSRNOT00000000637	2.04677e-05	2.66009
10834033	---		---	6.16035e-05	2.66014
10751255	NM_001105879 // Arhgap31 // Rho GTPase activating protein 31 // 11q21 // 288093 /// ENS	Arhgap31	NM_001105879	4.02776e-11	2.66107
10812214	XR_145807 // LOC100911050 // small nuclear ribonucleoprotein Sm D1-like // --- // 10091	LOC100911050	XR_145807	0.000235116	2.66725
10844223	NM_021583 // Ptges // prostaglandin E synthase // 3p12 // 59103 /// ENSRNOT00000045993	Ptges	NM_021583	1.21353e-06	2.66887
10796543	NM_001015031 // Arl5b // ADP-ribosylation factor-like 5B // 17q12.3 // 364788 /// ENSRN	Arl5b	NM_001015031	5.18613e-10	2.66964
10866109	NM_001009498 // Ly49si2 // immunoreceptor Ly49si2 // 4q42 // 494207 /// NM_001009919 //	Ly49si2	NM_001009498	0.00016537	2.67151
10885015	ENSRNOT00000009610 // Frmd6 // FERM domain containing 6 // 6q24 // 257646 /// ENSRNOT00	Frmd6	ENSRNOT00000009610	6.19742e-05	2.68068
10939516	ENSRNOT00000048080 // Tsc22d3 // TSC22 domain family, member 3 // Xq35 // 83514 /// NM_	Tsc22d3	ENSRNOT00000048080	2.09668e-05	2.69368
10934095	---		---	1.84423e-08	2.69483
10827448	---		---	0.000544026	2.71283
10849279	NM_031664 // Slc28a2 // solute carrier family 28 (sodium-coupled nucleoside transporter	Slc28a2	NM_031664	4.19708e-05	2.71537
10798025	---		---	0.00200956	2.7209
10927699	---		---	4.55003e-10	2.7221
10897760	ENSRNOT00000065304 // Atf4 // activating transcription factor 4 (tax-responsive enhance	Atf4	ENSRNOT00000065304	1.53219e-08	2.73706
10714353	NM_001107596 // Tmem2 // transmembrane protein 2 // 1q51 // 309400 /// ENSRNOT000000673	Tmem2	NM_001107596	8.62071e-09	2.74092
10758930	NM_053612 // Hspb8 // heat shock protein B8 // 12q16 // 113906 /// ENSRNOT00000039275 /	Hspb8	NM_053612	2.03544e-07	2.7494
10875532	NM_019372 // Pdp1 // pyruvate dehyrogenase phosphatase catalytic subunit 1 // 5q13 // 5	Pdp1	NM_019372	2.0918e-05	2.75073
10891080	NM_001169116 // RGD1306119 // similar to transcriptional regulating protein 132 // 6q31	RGD1306119	NM_001169116	1.07218e-07	2.76031
10886162	NM_001108045 // Tmem63c // transmembrane protein 63c // 6q31 // 314332 /// ENSRNOT00000	Tmem63c	NM_001108045	0.000298678	2.76456
10881812	NM_001127574 // Slc25a33 // solute carrier family 25, member 33 // 5q36 // 691431 /// E	Slc25a33	NM_001127574	2.23398e-07	2.76605
10919658	ENSRNOT00000011889 // RGD1310507 // similar to RIKEN cDNA 1300017J02 // 8q32 // 315963	RGD1310507	ENSRNOT00000011889	3.76891e-06	2.76691
10722720	NM_001047853 // Arrdc4 // arrestin domain containing 4 // 1q22 // 293019 /// ENSRNOT000	Arrdc4	NM_001047853	2.29326e-05	2.7725
10768814	NM_001025137 // Ier5 // immediate early response 5 // 13q21 // 498256 /// BC091181 // I	Ier5	NM_001025137	1.27922e-05	2.78071
10818708	ENSRNOT00000015836 // F3 // coagulation factor III (thromboplastin, tissue factor) // 2	F3	ENSRNOT00000015836	5.10403e-06	2.7916
10914316	---		---	8.29802e-05	2.79552
10879380	NM_001039010 // Ppcs // phosphopantothenoylcysteine synthetase // 5q36 // 298490 /// EN	Ppcs	NM_001039010	4.599e-12	2.80202
10876149	ENSRNOT00000017903 // RGD1561916 // similar to testes development-related NYD-SP22 isof	RGD1561916	ENSRNOT00000017903	1.61736e-05	2.81901
10796149	ENSRNOT00000068354 // Pfkfb3 // 6-phosphofructo-2-kinase/fructose-2,6-biphosphatase 3 /	Pfkfb3	ENSRNOT00000068354	0.00121825	2.82079
10802619	---		---	1.5938e-05	2.82905
10816048	---		---	1.00211e-11	2.85242
10813992	AF107727 // LOC64038 // sertolin // 2q22 // 64038 /// AF107727 // LOC64038 // sertolin	LOC64038	AF107727	0.00328793	2.85708
10832487	NM_001109577 // Derl3 // Der1-like domain family, member 3 // 20p12 // 690315 /// ENSRN	Derl3	NM_001109577	9.83573e-05	2.85788
10753461	NM_001107103 // Ripk4 // receptor-interacting serine-threonine kinase 4 // 11q12 // 304	Ripk4	NM_001107103	7.18089e-07	2.86811
10896793	NM_023985 // Trib1 // tribbles homolog 1 (Drosophila) // 7q33 // 78969 /// ENSRNOT00000	Trib1	NM_023985	2.65336e-05	2.87744
10731512	NM_145879 // Socs1 // suppressor of cytokine signaling 1 // 10q11 // 252971 /// ENSRNOT	Socs1	NM_145879	2.3167e-05	2.88155
10890024	NM_001105720 // Nfkbia // nuclear factor of kappa light polypeptide gene enhancer in B-	Nfkbia	NM_001105720	6.28236e-09	2.89945
10704819	XM_002728700 // LOC686781 // similar to NFkB interacting protein 1 // --- // 686781 ///	LOC686781	XM_002728700	6.82145e-05	2.90417
10862867	ENSRNOT00000007698 // Gadd45a // growth arrest and DNA-damage-inducible, alpha // 4q31-	Gadd45a	ENSRNOT00000007698	7.29177e-05	2.91036
10922826	ENSRNOT00000019673 // Il1r1 // interleukin 1 receptor, type I // 9q21 // 25663 /// NM_0	Il1r1	ENSRNOT00000019673	9.5024e-08	2.93098
10732652	NM_053769 // Dusp1 // dual specificity phosphatase 1 // 10q12 // 114856 /// ENSRNOT0000	Dusp1	NM_053769	2.21072e-05	2.93336
10730046	ENSRNOT00000054724 // Cyp2c22 // cytochrome P450, family 2, subfamily c, polypeptide 22	Cyp2c22	ENSRNOT00000054724	1.63543e-07	2.95091
10824530	NM_017020 // Il6r // interleukin 6 receptor // 2q34 // 24499 /// ENSRNOT00000028234 //	Il6r	NM_017020	3.67133e-07	2.95131
10760646	NM_145673 // Mafk // v-maf musculoaponeurotic fibrosarcoma oncogene homolog K (avian) /	Mafk	NM_145673	2.36055e-07	2.96951
10798850	ENSRNOT00000021801 // Bambi // BMP and activin membrane-bound inhibitor, homolog (Xenop	Bambi	ENSRNOT00000021801	4.73083e-05	2.97943
10815763	---		---	1.3111e-08	2.98564
10767095	NM_080771 // Inhbb // inhibin beta-B // 13q11 // 25196 /// ENSRNOT00000003302 // Inhbb	Inhbb	NM_080771	5.30044e-06	2.98635
10753214	NM_153724 // Rcan1 // regulator of calcineurin 1 // 11q11 // 266766 /// ENSRNOT00000002	Rcan1	NM_153724	5.65933e-08	2.99538
10874240	NM_001107996 // Klhl21 // kelch-like 21 (Drosophila) // 5q36 // 313743 /// ENSRNOT00000	Klhl21	NM_001107996	1.20341e-06	2.99649
10734198	NM_001100674 // Map2k3 // mitogen activated protein kinase kinase 3 // 10q22 // 303200	Map2k3	NM_001100674	6.38617e-08	2.99897
10713796	NM_001191951 // Ahnak // AHNAK nucleoprotein // 1q43 // 191572 /// ENSRNOT00000027314 /	Ahnak	NM_001191951	4.12939e-07	3.006
10723383	ENSRNOT00000036343 // RGD1305254 // similar to transmembrane protein 2 // 1q31 // 30879	RGD1305254	ENSRNOT00000036343	5.07255e-05	3.00974
10766797	NM_001108859 // Irf6 // interferon regulatory factor 6 // 13q27 // 364081 /// ENSRNOT00	Irf6	NM_001108859	4.06493e-08	3.04506
10928522	ENSRNOT00000017207 // Mdh1b // malate dehydrogenase 1B, NAD (soluble) // 9q32 // 316444	Mdh1b	ENSRNOT00000017207	1.18391e-08	3.08076
10844062	---		---	0.000522651	3.08412
10775900	ENSRNOT00000003778 // Cxcl1 // chemokine (C-X-C motif) ligand 1 (melanoma growth stimul	Cxcl1	ENSRNOT00000003778	0.00110429	3.11777
10859799	NM_012589 // Il6 // interleukin 6 // 4q11 // 24498 /// ENSRNOT00000013732 // Il6 // int	Il6	NM_012589	6.48202e-05	3.13018
10832802	NM_053633 // Egr2 // early growth response 2 // 20p11 // 114090 /// ENSRNOT00000000792	Egr2	NM_053633	0.000295039	3.13031
10795616	NM_001110860 // Crem // cAMP responsive element modulator // 17q12.1 // 25620 /// ENSRN	Crem	NM_001110860	3.03903e-08	3.14272
10834031	NM_001079893 // Dusp14 // dual specificity phosphatase 14 // 10q26 // 360580 /// BC1585	Dusp14	NM_001079893	5.32258e-06	3.14454
10909358	---		---	9.62821e-06	3.145
10727084	NM_001106319 // Cars // cysteinyl-tRNA synthetase // 1q41 // 293638 /// ENSRNOT00000050	Cars	NM_001106319	1.74715e-10	3.14802
10928533	NM_173838 // Fzd5 // frizzled family receptor 5 // 9q32 // 317674 /// ENSRNOT0000001969	Fzd5	NM_173838	1.74549e-10	3.16207
10931325	NM_001109364 // Ankrd57 // ankyrin repeat domain 57 // --- // 503306	Ankrd57	NM_001109364	3.43585e-06	3.18156
10831940	NM_001012174 // Fkbp5 // FK506 binding protein 5 // 20p12 // 361810 /// ENSRNOT00000033	Fkbp5	NM_001012174	5.6439e-05	3.19266
10806685	NM_001009541 // Ier2 // immediate early response 2 // 19q11 // 494344 /// ENSRNOT000000	Ier2	NM_001009541	9.41657e-05	3.20189
10805646	ENSRNOT00000016259 // Rrad // Ras-related associated with diabetes // 19p14 // 83521 //	Rrad	ENSRNOT00000016259	0.000125066	3.2226
10771655	ENSRNOT00000003075 // Cxcl10 // chemokine (C-X-C motif) ligand 10 // 14p22 // 245920 //	Cxcl10	ENSRNOT00000003075	0.00238027	3.23445
10768332	ENSRNOT00000005156 // Rgs2 // regulator of G-protein signaling 2 // 13q21 // 84583 ///	Rgs2	ENSRNOT00000005156	0.000238901	3.24364
10894660	NM_001134887 // Nt5dc3 // 5'-nucleotidase domain containing 3 // 7q13 // 691922 /// ENS	Nt5dc3	NM_001134887	4.84866e-09	3.24409
10940628	---		---	1.29393e-06	3.25226
10702405	NM_001025411 // Dnaja4 // DnaJ (Hsp40) homolog, subfamily A, member 4 // 8q24 // 300721	Dnaja4	NM_001025411	5.06212e-06	3.28686
10859090	EU128749 // LOC689800 // similar to osteoclast inhibitory lectin // 4q42 // 689800 ///	LOC689800	EU128749	6.29338e-06	3.28699
10804125	NM_001106150 // Spry4 // sprouty homolog 4 (Drosophila) // 18p11 // 291610 /// ENSRNOT0	Spry4	NM_001106150	8.17814e-09	3.3073
10790948	NM_138875 // Jund // jun D proto-oncogene // 16p14 // 24518 /// BC062053 // Jund // jun	Jund	NM_138875	9.03623e-07	3.30873
10858160	NM_001024334 // LOC500300 // similar to hypothetical protein MGC6835 // 4q42 // 500300	LOC500300	NM_001024334	6.52815e-05	3.32042
10924245	ENSRNOT00000019109 // Cxcr2 // chemokine (C-X-C motif) receptor 2 // 9q33 // 29385 ///	Cxcr2	ENSRNOT00000019109	0.000117348	3.33529
10756393	NM_013111 // Slc7a1 // solute carrier family 7 (cationic amino acid transporter, y+ sys	Slc7a1	NM_013111	2.29917e-05	3.33728
10940647	---		---	9.26034e-07	3.33904
10827713	---		---	1.08778e-05	3.34155
10815281	NM_138526 // Ccrn4l // CCR4 carbon catabolite repression 4-like (S. cerevisiae) // 2q26	Ccrn4l	NM_138526	2.72843e-06	3.35474
10749523	NM_153735 // Nptx1 // neuronal pentraxin I // 10q32.3 // 266777 /// ENSRNOT00000005067	Nptx1	NM_153735	3.88002e-06	3.37837
10889728	ENSRNOT00000005800 // Arl4a // ADP-ribosylation factor-like 4A // 6q21 // 29308 /// NM_	Arl4a	ENSRNOT00000005800	1.1165e-11	3.38336
10868289	NM_022934 // Dnaja1 // DnaJ (Hsp40) homolog, subfamily A, member 1 // 5q22 // 65028 ///	Dnaja1	NM_022934	1.90718e-09	3.41143
10712706	NM_017127 // Chka // choline kinase alpha // 1q42 // 29194 /// ENSRNOT00000022824 // Ch	Chka	NM_017127	1.49599e-08	3.41707
10889177	NM_022542 // Rhob // ras homolog gene family, member B // 6q14 // 64373 /// ENSRNOT0000	Rhob	NM_022542	1.17881e-06	3.41779
10708896	NM_001170434 // Lrrc32 // leucine rich repeat containing 32 // 1q32 // 293135 /// ENSRN	Lrrc32	NM_001170434	2.51122e-08	3.4215
10709844	NM_001012742 // Wee1 // wee 1 homolog (S. pombe) // 1q33 // 308937 /// ENSRNOT000000133	Wee1	NM_001012742	5.20206e-09	3.43442
10722241	ENSRNOT00000019311 // Csrp3 // cysteine and glycine-rich protein 3 (cardiac LIM protein	Csrp3	ENSRNOT00000019311	4.14662e-09	3.43513
10859296	NM_012843 // Emp1 // epithelial membrane protein 1 // 4q43 // 25314 /// ENSRNOT00000011	Emp1	NM_012843	2.60064e-06	3.44193
10887821	---		---	4.76259e-09	3.46525
10767767	NM_017259 // Btg2 // BTG family, member 2 // 13q13-q31 // 29619 /// ENSRNOT00000004408	Btg2	NM_017259	3.31408e-05	3.4825
10832478	NM_001108930 // Vpreb3 // pre-B lymphocyte 3 // 20p12 // 365550 /// ENSRNOT00000032290	Vpreb3	NM_001108930	2.07768e-10	3.48282
10873706	NM_001108977 // Epha2 // Eph receptor A2 // 5q36 // 366492 /// ENSRNOT00000012328 // Ep	Epha2	NM_001108977	5.14083e-05	3.502
10910084	NM_001025411 // Dnaja4 // DnaJ (Hsp40) homolog, subfamily A, member 4 // 8q24 // 300721	Dnaja4	NM_001025411	1.26628e-06	3.51233
10835624	ENSRNOT00000039151 // Tor2a // torsin family 2, member A // 3p11 // 362112 /// FQ220792	Tor2a	ENSRNOT00000039151	1.28954e-05	3.52873
10720215	NM_133290 // Zfp36 // zinc finger protein 36 // 1q21 // 79426 /// ENSRNOT00000026661 //	Zfp36	NM_133290	1.49633e-05	3.53388
10901436	NM_001044304 // Eid3 // EP300 interacting inhibitor of differentiation 3 // 7q13 // 691	Eid3	NM_001044304	1.25431e-06	3.57
10873814	---		---	7.0768e-06	3.57208
10827231	ENSRNOT00000019501 // Cyr61 // cysteine-rich, angiogenic inducer, 61 // 2q44 // 83476 /	Cyr61	ENSRNOT00000019501	0.000137282	3.58332
10850525	NM_031771 // Thbd // thrombomodulin // 3q41 // 83580 /// ENSRNOT00000006200 // Thbd //	Thbd	NM_031771	2.94776e-08	3.60541
10806585	NM_021836 // Junb // jun B proto-oncogene // 19q11 // 24517 /// ENSRNOT00000067780 // J	Junb	NM_021836	1.26385e-05	3.60604
10749928	BC158863 // Fam46b // family with sequence similarity 46, member B // 5q36 // 313019 //	Fam46b	BC158863	1.49581e-10	3.63472
10724319	ENSRNOT00000019913 // Hbb-b1 // hemoglobin, beta adult major chain // 1q32 // 361619 //	Hbb-b1	ENSRNOT00000019913	0.00179662	3.65679
10747296	NM_212545 // Krt17 // keratin 17 // 10q32.1 // 287702 /// ENSRNOT00000005382 // Krt17 /	Krt17	NM_212545	0.000928968	3.74362
10844339	NM_145677 // Slc25a25 // solute carrier family 25 (mitochondrial carrier, phosphate car	Slc25a25	NM_145677	0.000189583	3.7672
10762324	NM_053962 // Sds // serine dehydratase // 12q16 // 25044 /// ENSRNOT00000001875 // Sds	Sds	NM_053962	0.00172503	3.77459
10866857	ENSRNOT00000021306 // Ifltd1 // intermediate filament tail domain containing 1 // 4q44	Ifltd1	ENSRNOT00000021306	9.16294e-09	3.784
10709875	NM_012715 // Adm // adrenomedullin // 1q33 // 25026 /// ENSRNOT00000036718 // Adm // ad	Adm	NM_012715	2.61e-06	3.84658
10920139	NM_001108780 // Gnat1 // guanine nucleotide binding protein (G protein), alpha transduc	Gnat1	NM_001108780	1.50289e-08	3.85886
10890246	ENSRNOT00000059187 // Dnaaf2 // dynein, axonemal, assembly factor 2 // 6q24 // 362746 /	Dnaaf2	ENSRNOT00000059187	1.16499e-08	3.91018
10909356	---		---	7.18352e-07	3.96137
10768346	NM_019336 // Rgs1 // regulator of G-protein signaling 1 // 13q21 // 54289 /// ENSRNOT00	Rgs1	NM_019336	0.000718114	3.98578
10878938	NM_022187 // Plk3 // polo-like kinase 3 // 5q36 // 58936 /// ENSRNOT00000025197 // Plk3	Plk3	NM_022187	9.52428e-05	4.03671
10763740	ENSRNOT00000030476 // Yod1 // YOD1 OTU deubiquinating enzyme 1 homolog (S. cerevisiae)	Yod1	ENSRNOT00000030476	2.64366e-07	4.05342
10832920	NM_080906 // Ddit4 // DNA-damage-inducible transcript 4 // 20q11 // 140942 /// ENSRNOT0	Ddit4	NM_080906	3.81313e-07	4.05834
10765195	ENSRNOT00000003759 // Selp // selectin P // 13q22 // 25651 /// NM_013114 // Selp // sel	Selp	ENSRNOT00000003759	9.02656e-05	4.10595
10895406	NM_017180 // Phlda1 // pleckstrin homology-like domain, family A, member 1 // 7q21 // 2	Phlda1	NM_017180	4.34768e-07	4.11762
10845124	NM_001007641 // Rnd3 // Rho family GTPase 3 // 3q12 // 295588 /// ENSRNOT00000006111 //	Rnd3	NM_001007641	2.14449e-10	4.12256
10876838	NM_053713 // Klf4 // Kruppel-like factor 4 (gut) // 5q24 // 114505 /// ENSRNOT000000222	Klf4	NM_053713	3.96325e-06	4.12952
10716080	ENSRNOT00000018889 // Dusp5 // dual specificity phosphatase 5 // 1q55 // 171109 /// NM_	Dusp5	ENSRNOT00000018889	7.41115e-05	4.17711
10937318	---		---	3.49778e-09	4.19875
10741765	ENSRNOT00000052292 // LOC287167 // globin, alpha // 10q12 // 287167 /// NM_001013853 //	LOC287167	ENSRNOT00000052292	0.00103099	4.21937
10766463	NM_001105734 // Dusp10 // dual specificity phosphatase 10 // 13q26 // 63995 /// ENSRNOT	Dusp10	NM_001105734	1.46369e-06	4.23698
10860597	NM_001044265 // Steap4 // STEAP family member 4 // 4q12 // 499991 /// ENSRNOT0000001143	Steap4	NM_001044265	3.97712e-09	4.2921
10892184	NM_175761 // Hsp90aa1 // heat shock protein 90, alpha (cytosolic), class A member 1 //	Hsp90aa1	NM_175761	3.20362e-13	4.31548
10842469	NM_024125 // Cebpb // CCAAT/enhancer binding protein (C/EBP), beta // 3q42 // 24253 ///	Cebpb	NM_024125	1.68029e-10	4.31756
10815785	NM_001109536 // Ptx3 // pentraxin 3, long // 2q31 // 689388 /// ENSRNOT00000016541 // P	Ptx3	NM_001109536	7.78489e-05	4.32815
10745931	NR_031823 // Mir21 // microRNA mir-21 // --- // 100314000	Mir21	NR_031823	3.05241e-06	4.36264
10797527	ENSRNOT00000018252 // Gadd45g // growth arrest and DNA-damage-inducible, gamma // 17p14	Gadd45g	ENSRNOT00000018252	1.73004e-06	4.39785
10863430	ENSRNOT00000008813 // Hk2 // hexokinase 2 // 4q34 // 25059 /// NM_012735 // Hk2 // hexo	Hk2	ENSRNOT00000008813	2.91676e-06	4.45955
10812954	NM_031821 // Plk2 // polo-like kinase 2 // 2q14 // 83722 /// ENSRNOT00000016768 // Plk2	Plk2	NM_031821	5.39215e-07	4.52713
10819787	NM_001013076 // Dnajb4 // DnaJ (Hsp40) homolog, subfamily B, member 4 // 2q45 // 295549	Dnajb4	NM_001013076	6.66067e-12	4.66426
10904511	ENSRNOT00000067442 // Arc // activity-regulated cytoskeleton-associated protein // 7q34	Arc	ENSRNOT00000067442	2.11259e-05	4.66648
10719922	NM_001107495 // Cyp2s1 // cytochrome P450, family 2, subfamily s, polypeptide 1 // 1q21	Cyp2s1	NM_001107495	1.28265e-06	4.66743
10800919	ENSRNOT00000026303 // Egr1 // early growth response 1 // 18q // 24330 /// NM_012551 //	Egr1	ENSRNOT00000026303	0.000182907	4.67383
10940689	---		---	1.72784e-07	4.71047
10938209	---		---	5.74849e-10	4.73625
10919041	NM_001106844 // Fam46a // family with sequence similarity 46, member A // 8q31 // 30087	Fam46a	NM_001106844	8.14882e-08	4.75246
10739796	NM_133386 // Sphk1 // sphingosine kinase 1 // 10q32.3 // 170897 /// ENSRNOT00000032163	Sphk1	NM_133386	5.7979e-06	4.75398
10931017	NM_053471 // Sema6b // sema domain, transmembrane domain (TM), and cytoplasmic domain,	Sema6b	NM_053471	1.54696e-12	4.87005
10868940	ENSRNOT00000066910 // Nr4a3 // nuclear receptor subfamily 4, group A, member 3 // 5q22	Nr4a3	ENSRNOT00000066910	4.80968e-07	5.09619
10917116	NM_001013181 // Zbtb16 // zinc finger and BTB domain containing 16 // 8q23 // 353227 //	Zbtb16	NM_001013181	0.000295814	5.11188
10760008	NM_001198555 // Uspl1 // ubiquitin specific peptidase like 1 // 12p11 // 288447 /// NM_	Uspl1	NM_001198555	1.93952e-12	5.24336
10912990	NM_001007754 // Rassf1 // Ras association (RalGDS/AF-6) domain family member 1 // 8q32	Rassf1	NM_001007754	2.59887e-10	5.46466
10895861	NM_001109986 // Ddit3 // DNA-damage inducible transcript 3 // 7q22 // 29467 /// ENSRNOT	Ddit3	NM_001109986	7.19739e-11	5.56843
10717233	NM_022266 // Ctgf // connective tissue growth factor // 1p12 // 64032 /// ENSRNOT000000	Ctgf	NM_022266	1.09647e-08	5.68439
10909360	---		---	1.05342e-07	5.94811
10761047	ENSRNOT00000001916 // Serpine1 // serpin peptidase inhibitor, clade E (nexin, plasminog	Serpine1	ENSRNOT00000001916	3.37387e-05	6.03868
10724001	NM_001108495 // Relt // RELT tumor necrosis factor receptor // 1q32 // 361615 /// ENSRN	Relt	NM_001108495	3.40808e-11	6.29278
10920967	NM_001108786 // Csrnp1 // cysteine-serine-rich nuclear protein 1 // 8q32 // 363165 ///	Csrnp1	NM_001108786	8.30078e-08	6.33065
10794225	NM_053727 // Nfil3 // nuclear factor, interleukin 3 regulated // 17p14 // 114519 /// EN	Nfil3	NM_053727	1.12045e-08	6.60756
10897643	NM_001130573 // Maff // v-maf musculoaponeurotic fibrosarcoma oncogene homolog F (avian	Maff	NM_001130573	8.70144e-09	6.7571
10756343	NM_001011901 // Hsph1 // heat shock 105/110 protein 1 // 12p11 // 288444 /// ENSRNOT000	Hsph1	NM_001011901	4.16678e-09	7.05372
10878112	NM_021835 // Jun // jun proto-oncogene // 5q34.1 // 24516 /// ENSRNOT00000011731 // Jun	Jun	NM_021835	5.65992e-08	7.22054
10711401	NM_001011936 // Bag3 // Bcl2-associated athanogene 3 // 1q36 // 293524 /// ENSRNOT00000	Bag3	NM_001011936	6.48777e-10	7.23381
10886031	NM_022197 // Fos // FBJ osteosarcoma oncogene // 6q31 // 314322 /// ENSRNOT00000010712	Fos	NM_022197	1.07895e-05	7.33584
10719990	NM_178094 // Itpkc // inositol-trisphosphate 3-kinase C // 1q21 // 308451 /// ENSRNOT00	Itpkc	NM_178094	1.03895e-08	7.40229
10721865	NM_133546 // Ppp1r15a // protein phosphatase 1, regulatory subunit 15A // 1q22 // 17107	Ppp1r15a	NM_133546	4.02741e-07	7.58399
10726929	NM_001108510 // Dusp8 // dual specificity phosphatase 8 // 1q41 // 361679 /// ENSRNOT00	Dusp8	NM_001108510	2.33676e-11	8.07398
10790603	BC158599 // LOC683469 // similar to RNA polymerase II transcription factor SIII subunit	LOC683469	BC158599	1.50588e-06	8.21354
10810295	NM_001108441 // Dnajb1 // DnaJ (Hsp40) homolog, subfamily B, member 1 // 19q11 // 36138	Dnajb1	NM_001108441	3.70403e-10	8.75386
10859003	NM_130754 // Fgf23 // fibroblast growth factor 23 // 4q42 // 170583 /// ENSRNOT00000026	Fgf23	NM_130754	6.65156e-07	8.80718
10838823	NM_001173437 // Chac1 // ChaC, cation transport regulator homolog 1 (E. coli) // 3q35 /	Chac1	NM_001173437	2.34723e-08	9.70385
10719432	NM_001256509 // LOC100360880 // FBJ osteosarcoma oncogene B // 1q21 // 100360880 /// EN	LOC100360880	NM_001256509	2.57065e-06	10.3687
10859262	NM_001003403 // Apold1 // apolipoprotein L domain containing 1 // 4q43 // 444983 /// EN	Apold1	NM_001003403	2.04486e-12	13.1842
10831298	NM_212504 // Hspa1b // heat shock 70kD protein 1B (mapped) // 20p12 // 294254 /// ENSRN	Hspa1b	NM_212504	3.82567e-09	19.8449
10838117	NM_001107755 // Pamr1 // peptidase domain containing associated with muscle regeneratio	Pamr1				1.74124e-07	-7.1002
10862694	NM_001109022 // Inmt // indolethylamine N-methyltransferase // 4q24 // 368066 /// ENSRN	Inmt				0.000216906	-6.55689
10822299	---					9.07119e-06	-5.95663
10751404	NM_031672 // Slc15a2 // solute carrier family 15 (H+/peptide transporter), member 2 //	Slc15a2				0.000120265	-5.57668
10866636	ENSRNOT00000049303 // Slc21a4 // kidney specific organic anion transporter // 4q44 // 8	Slc21a4				0.00186767	-4.94246
10813628	NM_012630 // Prlr // prolactin receptor // 2q16 // 24684 /// NM_001034111 // Prlr // pr	Prlr				8.9881e-06	-4.72668
10813643	---					4.32885e-06	-3.9513
10744947	NM_001011892 // Serpinf2 // serpin peptidase inhibitor, clade F (alpha-2 antiplasmin, p	Serpinf2				0.000175883	-3.91252
10758064	NM_001100488 // Rimbp2 // RIMS binding protein 2 // 12q14 // 266780 /// ENSRNOT00000067	Rimbp2				2.73071e-05	-3.71697
10903490	ENSRNOT00000006004 // Dpys // dihydropyrimidinase // 7q22 // 65135 /// NM_031705 // Dpy	Dpys				0.000730402	-3.69887
10791552	NM_178105 // Gpm6a // glycoprotein m6a // 16p11 // 306439 /// ENSRNOT00000014312 // Gpm	Gpm6a				7.59303e-05	-3.62826
10842562	NM_001108964 // Spo11 // SPO11 meiotic protein covalently bound to DSB homolog (S. cere	Spo11				6.00004e-05	-3.5586
10929656	NM_053608 // Kcnj13 // potassium inwardly-rectifying channel, subfamily J, member 13 //	Kcnj13				0.000291942	-3.55456
10750489	NM_001105887 // B3galt5 // UDP-Gal:betaGlcNAc beta 1,3-galactosyltransferase, polypepti	B3galt5				2.33192e-05	-3.50681
10769349	ENSRNOT00000004599 // Fmo4 // flavin containing monooxygenase 4 // 13q22 // 246247 ///	Fmo4				0.000963173	-3.50597
10877416	XM_575838 // Rnf183 // ring finger protein 183 // 5q24 // 500474 /// ENSRNOT00000019924	Rnf183				1.88737e-06	-3.41265
10828351	NM_001008831 // RT1-Ba // RT1 class II, locus Ba // 20p12 // 309621 /// ENSRNOT00000000	RT1-Ba				2.15691e-05	-3.40006
10815679	NM_012608 // Mme // membrane metallo-endopeptidase // 2q31 // 24590 /// ENSRNOT00000042	Mme				2.63489e-05	-3.39778
10935289	ENSRNOT00000005604 // Xpnpep2 // X-prolyl aminopeptidase (aminopeptidase P) 2, membrane	Xpnpep2				0.000435624	-3.35339
10802308	NM_001106139 // RGD1304731 // similar to RIKEN cDNA 5330437I02 gene // 18q12.1 // 29154	RGD1304731				6.03192e-05	-3.29119
10845829	NM_001191737 // Ttc21b // tetratricopeptide repeat domain 21B // 3q21 // 295654 /// ENS	Ttc21b				1.58903e-08	-3.26162
10798558	NM_001191940 // Aoah // acyloxyacyl hydrolase (neutrophil) // 17q11 // 498757 /// ENSRN	Aoah				3.44291e-06	-3.2203
10754876	XM_002727899 // Pigzl1 // phosphatidylinositol glycan, class Z-like 1 // 11q22 // 30387	Pigzl1				0.00484408	-3.21998
10855676	NM_001108629 // Ggct // gamma-glutamyl cyclotransferase // 4q24 // 362368 /// ENSRNOT00	Ggct				2.79136e-05	-3.19262
10862661	NM_001108629 // Ggct // gamma-glutamyl cyclotransferase // 4q24 // 362368 /// ENSRNOT00	Ggct				2.79136e-05	-3.19262
10828344	NM_001008847 // RT1-Da // RT1 class II, locus Da // 20p12 // 294269 /// ENSRNOT00000048	RT1-Da				0.000173058	-3.16882
10827582	NM_133387 // Tmlhe // trimethyllysine hydroxylase, epsilon // 20p12 // 170898 /// ENSRN	Tmlhe				0.00131328	-3.1553
10722992	NM_031012 // Anpep // alanyl (membrane) aminopeptidase // 1q31 // 81641 /// ENSRNOT0000	Anpep				3.36818e-05	-3.14711
10813678	ENSRNOT00000025323 // Amacr // alpha-methylacyl-CoA racemase // 2q16 // 25284 /// NM_01	Amacr				0.000595758	-3.1255
10929536	NM_001108229 // Slc16a14 // solute carrier family 16, member 14 (monocarboxylic acid tr	Slc16a14				0.000132593	-3.11983
10712149	NM_134375 // Nlrp6 // NLR family, pyrin domain containing 6 // 1q41 // 171390 /// ENSRN	Nlrp6				4.70571e-05	-3.11415
10794066	NM_001109487 // Pfn3 // profilin 3 // 17p14 // 685936	Pfn3				2.36955e-05	-3.10102
10796018	ENSRNOT00000058413 // RGD1564865 // similar to 20-alpha-hydroxysteroid dehydrogenase //	RGD1564865				0.00117995	-3.07401
10828081	NM_019373 // Apom // apolipoprotein M // 20p12 // 55939 /// ENSRNOT00000001126 // Apom	Apom				1.35011e-05	-3.07327
10743452	ENSRNOT00000032092 // Slc5a10 // solute carrier family 5 (sodium/glucose cotransporter)	Slc5a10				0.00782943	-3.05506
10894695	NM_001082478 // Igf1 // insulin-like growth factor 1 // 7q12-q13 // 24482 /// ENSRNOT00	Igf1				0.000229881	-3.00968
10905753	ENSRNOT00000012413 // Cyp2d2 // cytochrome P450, family 2, subfamily d, polypeptide 2 /	Cyp2d2				0.000363432	-2.97896
10899951	NM_017125 // Cd63 // Cd63 molecule // 7q11 // 29186 /// ENSRNOT00000010180 // Cd63 // C	Cd63				6.99917e-05	-2.93489
10921936	ENSRNOT00000014791 // Mep1a // meprin 1 alpha // 9q12 // 25684 /// NM_013143 // Mep1a /	Mep1a				0.000379583	-2.92022
10893661	NM_024138 // Gng7 // guanine nucleotide binding protein (G protein), gamma 7 // 7q11 //	Gng7				0.000369381	-2.92001
10868726	ENSRNOT00000015281 // Aldh1b1 // aldehyde dehydrogenase 1 family, member B1 // 5q22 //	Aldh1b1				0.000443627	-2.91471
10795444	BC079348 // RGD1308114 // similar to cDNA sequence AF397014 // 17q12.1 // 361253	RGD1308114				6.51514e-05	-2.87583
10930779	NM_001106873 // Slc25a23 // solute carrier family 25 (mitochondrial carrier; phosphate	Slc25a23				2.84524e-05	-2.87024
10860934	ENSRNOT00000013817 // Slc25a13 // solute carrier family 25, member 13 (citrin) // 4q13	Slc25a13				0.0052255	-2.79037
10728478	ENSRNOT00000051289 // Ust5r // integral membrane transport protein UST5r // 1q43 // 171	Ust5r				0.000791146	-2.7882
10765937	NM_021593 // Kmo // kynurenine 3-monooxygenase (kynurenine 3-hydroxylase) // 13q25 // 5	Kmo				4.32631e-05	-2.78415
10778486	NM_012545 // Ddc // dopa decarboxylase (aromatic L-amino acid decarboxylase) // 14q21 /	Ddc				0.00229069	-2.77051
10755094	NM_001113344 // St6gal1 // ST6 beta-galactosamide alpha-2,6-sialyltranferase 1 // 11q23	St6gal1				4.1751e-07	-2.76141
10767290	NM_134372 // Acmsd // aminocarboxymuconate semialdehyde decarboxylase // 13q12 // 17138	Acmsd				0.00341223	-2.75768
10940538	---					0.000281619	-2.75087
10702562	ENSRNOT00000022346 // Slc6a18 // solute carrier family 6, member 18 // 1p11 // 29323 //	Slc6a18				0.000670537	-2.73686
10730691	ENSRNOT00000016645 // Col17a1 // collagen, type XVII, alpha 1 // 1q54 // 294027 /// NM_	Col17a1				4.30129e-06	-2.73262
10794345	NM_001107341 // Susd3 // sushi domain containing 3 // 17p14 // 306810 /// ENSRNOT000000	Susd3				0.00164451	-2.72985
10938219	NM_024381 // Gk // glycerol kinase // Xq22 // 79223 /// ENSRNOT00000064340 // Gk // gly	Gk				3.04293e-05	-2.72324
10714794	ENSRNOT00000067643 // A1cf // APOBEC1 complementation factor // 1q52 // 170912 /// NM_1	A1cf				0.000533005	-2.70455
10898561	NM_145771 // Miox // myo-inositol oxygenase // 7q34 // 252899 /// ENSRNOT00000011941 //	Miox				6.69442e-05	-2.70243
10932759	ENSRNOT00000006638 // Capn6 // calpain 6 // Xq14 // 83685 /// NM_031808 // Capn6 // cal	Capn6				2.47802e-05	-2.69919
10791478	NM_017193 // Aadat // aminoadipate aminotransferase // 16p12 // 29416 /// ENSRNOT000000	Aadat				0.00218848	-2.65714
10804415	---					2.88901e-05	-2.64145
10921120	NM_133296 // Slc6a20 // solute carrier family 6 (proline IMINO transporter), member 20	Slc6a20				9.41749e-05	-2.61779
10702068	NM_001191088 // Aldh8a1 // aldehyde dehydrogenase 8 family, member A1 // 1p12 // 685750	Aldh8a1				0.00033534	-2.61202
10712867	ENSRNOT00000026316 // Pc // pyruvate carboxylase // 1q42 // 25104 /// NM_012744 // Pc /	Pc				0.000728354	-2.59509
10745470	NM_001135029 // Tmigd1 // transmembrane and immunoglobulin domain containing 1 // 10q26	Tmigd1				0.00656403	-2.59264
10927922	ENSRNOT00000016465 // Dnah7 // dynein, axonemal, heavy polypeptide 7 // 9q22 // 252893	Dnah7				0.00085773	-2.57348
10791631	NM_001107311 // Enpp6 // ectonucleotide pyrophosphatase/phosphodiesterase 6 // 16q11 //	Enpp6				8.63829e-05	-2.57013
10845306	NM_001105733 // Cacnb4 // calcium channel, voltage-dependent, beta 4 subunit // 3q12 //	Cacnb4				0.00155867	-2.56061
10854737	ENSRNOT00000052339 // Mgam // maltase-glucoamylase // 4q22 // 312272	Mgam				1.18264e-05	-2.55641
10875126	NM_001025423 // Adhfe1 // alcohol dehydrogenase, iron containing, 1 // 5q11 // 362474 /	Adhfe1				0.00289196	-2.53894
10781745	NM_001107279 // Pcdh17 // protocadherin 17 // 15q12 // 306055 /// ENSRNOT00000045882 //	Pcdh17				0.000107492	-2.53446
10863679	NM_080884 // Cml5 // camello-like 5 // 4q34 // 114020 /// ENSRNOT00000021120 // Cml5 //	Cml5				0.00757426	-2.52431
10911730	NM_001005549 // Tinag // tubulointerstitial nephritis antigen // 8q24 // 300846 /// ENS	Tinag				0.000145797	-2.51717
10861309	ENSRNOT00000010788 // Slc13a1 // solute carrier family 13 (sodium/sulfate symporters),	Slc13a1				0.00010545	-2.50932
10867329	NM_001106632 // Mybl1 // myeloblastosis oncogene-like 1 // 5q11 // 297783 /// ENSRNOT00	Mybl1				0.000103965	-2.48899
10940524	---					9.46134e-06	-2.48794
10889291	---					0.000241035	-2.46772
10779428	NM_021774 // Fhit // fragile histidine triad gene // 15p15-p14 // 60398 /// ENSRNOT0000	Fhit				3.2266e-06	-2.45913
10744766	ENSRNOT00000026743 // Aspa // aspartoacylase // 10q24 // 79251 /// NM_024399 // Aspa //	Aspa				0.000557066	-2.43838
10940554	---					0.000501899	-2.4301
10797138	NM_053802 // Tgfbi // transforming growth factor, beta induced // 17p14 // 116487 /// E	Tgfbi				0.000213844	-2.43005
10819828	NM_001012183 // Cryz // crystallin, zeta (quinone reductase) // 2q45 // 362061 /// ENSR	Cryz				0.000250857	-2.41324
10731235	BC089943 // RGD1305733 // similar to RIKEN cDNA 2900011O08 // 10q11 // 360459 /// ENSRN	RGD1305733				3.41363e-06	-2.40735
10858165	NM_001033883 // Cxcl12 // chemokine (C-X-C motif) ligand 12 // 4q42.1 // 24772 /// NM_0	Cxcl12				9.06405e-05	-2.39861
10707338	NM_001127504 // Gas2 // growth arrest-specific 2 // 1q22 // 499156 /// ENSRNOT000000224	Gas2				0.000218945	-2.39848
10918848	NM_001009713 // Slc17a5 // solute carrier family 17 (anion/sugar transporter), member 5	Slc17a5				0.000154398	-2.39705
10863093	NM_001009658 // Thnsl2 // threonine synthase-like 2 (S. cerevisiae) // 4q32 // 297332 /	Thnsl2				0.000401388	-2.39645
10930790	NM_001106873 // Slc25a23 // solute carrier family 25 (mitochondrial carrier; phosphate	Slc25a23				0.000110568	-2.39457
10702913	ENSRNOT00000034842 // Fndc1 // fibronectin type III domain containing 1 // 1q11 // 3080	Fndc1				0.00147776	-2.39313
10835158	NM_001013081 // Phyhd1 // phytanoyl-CoA dioxygenase domain containing 1 // 3p12 // 2966	Phyhd1				1.02076e-05	-2.38525
10741701	NM_171996 // Decr2 // 2,4-dienoyl CoA reductase 2, peroxisomal // 10q12 // 64461 /// EN	Decr2				0.00124181	-2.38479
10713555	NM_031332 // Slc22a8 // solute carrier family 22 (organic anion transporter), member 8	Slc22a8				0.000484846	-2.38147
10809007	NM_001106165 // Car7 // carbonic anhydrase 7 // 19p14 // 291819 /// ENSRNOT00000016521	Car7				0.000279757	-2.37763
10804288	ENSRNOT00000017969 // Spink1 // serine peptidase inhibitor, Kazal type 1 // 18p11 // 26	Spink1				0.00767601	-2.35961
10878157	NM_023025 // Cyp2j4 // cytochrome P450, family 2, subfamily j, polypeptide 4 // 5q33 //	Cyp2j4				0.00417083	-2.35627
10764447	NM_001105956 // F13b // coagulation factor XIII, B polypeptide // 13q13 // 289055 /// E	F13b				0.00153468	-2.35581
10919897	ENSRNOT00000015851 // RGD1564338 // similar to aminoacylase 1 // Xq21 // 367772 /// ENS	RGD1564338				0.000497372	-2.35054
10849290	NM_031031 // Gatm // glycine amidinotransferase (L-arginine:glycine amidinotransferase)	Gatm				1.10256e-05	-2.35014
10835420	NM_001107830 // Lamc3 // laminin gamma 3 // 3p12-p11 // 311862 /// ENSRNOT00000066978 /	Lamc3				0.000668885	-2.34946
10866041	NM_133512 // Klrk1 // killer cell lectin-like receptor subfamily K, member 1 // 4q42 //	Klrk1				0.00572083	-2.34256
10797258	NM_013030 // Slc34a1 // solute carrier family 34 (sodium phosphate), member 1 // 17p14	Slc34a1				0.000126781	-2.34166
10854847	---					2.53707e-06	-2.33802
10798100	NM_001037206 // Bphl // biphenyl hydrolase-like (serine hydrolase) // 17p12 // 361239 /	Bphl				0.00152991	-2.328
10882978	NM_001012109 // Galnt14 // UDP-N-acetyl-alpha-D-galactosamine:polypeptide N-acetylgalac	Galnt14				0.00346466	-2.32019
10910776	ENSRNOT00000037941 // Megf11 // multiple EGF-like-domains 11 // 8q24 // 691517 /// ENSR	Megf11				2.99442e-05	-2.31358
10708485	NM_053524 // Nox4 // NADPH oxidase 4 // 1q32 // 85431 /// ENSRNOT00000018990 // Nox4 //	Nox4				0.000213545	-2.3095
10831567	NM_001004084 // RT1-Bb // RT1 class II, locus Bb // 20p12 // 309622 /// BC079121 // RT1	RT1-Bb				2.20734e-05	-2.30673
10813646	ENSRNOT00000024035 // Agxt2 // alanine-glyoxylate aminotransferase 2 // 2q16 // 83784 /	Agxt2				0.000109511	-2.30521
10940557	---					0.000265144	-2.29665
10803692	ENSRNOT00000027739 // Nrep // neuronal regeneration related protein // 18p12 // 338475	Nrep				0.000999614	-2.29431
10911747	NM_012815 // Gclc // glutamate-cysteine ligase, catalytic subunit // 8q31 // 25283 ///	Gclc				0.000864799	-2.28751
10916232	NM_053482 // Spa17 // sperm autoantigenic protein 17 // 8q21 // 85244 /// ENSRNOT000000	Spa17				4.28319e-05	-2.28318
10820504	NM_001014256 // Bhmt2 // betaine-homocysteine S-methyltransferase 2 // 2q12 // 365972 /	Bhmt2				0.00735538	-2.2748
10714128	ENSRNOT00000016593 // Keg1 // kidney expressed gene 1 // 1q43 // 171179 /// NM_134330 /	Keg1				0.00240633	-2.2682
10703045	NM_012697 // Slc22a1 // solute carrier family 22 (organic cation transporter), member 1	Slc22a1				0.000119616	-2.26768
10854832	---					2.689e-06	-2.25513
10792660	NM_001107326 // Kbtbd11 // kelch repeat and BTB (POZ) domain containing 11 // 16q12.5 /	Kbtbd11				2.4705e-05	-2.24791
10713945	ENSRNOT00000028268 // Vwce // von Willebrand factor C and EGF domains // 1q43 // 309209	Vwce				0.000232021	-2.24084
10752081	NM_133606 // Ehhadh // enoyl-CoA, hydratase/3-hydroxyacyl CoA dehydrogenase // 11q23 //	Ehhadh				0.000243941	-2.23561
10882672	ENSRNOT00000009581 // Slc3a1 // solute carrier family 3, member 1 // 6q12 // 29484 ///	Slc3a1				0.000106216	-2.22885
10822408	NM_001108939 // Hnf4g // hepatocyte nuclear factor 4, gamma // 2q24 // 365744 /// ENSRN	Hnf4g				0.00124084	-2.2266
10816026	NM_031317 // Pdgfc // platelet derived growth factor C // 2q33 // 79429 /// ENSRNOT0000	Pdgfc				3.83041e-05	-2.22056
10917561	NM_001015010 // Cib2 // calcium and integrin binding family member 2 // 8q24 // 300719	Cib2				2.98165e-05	-2.21812
10797256	NM_001109487 // Pfn3 // profilin 3 // 17p14 // 685936	Pfn3				0.00130462	-2.21605
10933449	NM_001005551 // Car5b // carbonic anhydrase 5b, mitochondrial // Xq21 // 302669 /// ENS	Car5b				1.02934e-06	-2.21201
10828160	---					0.000167289	-2.20593
10891120	NM_031057 // Aldh6a1 // aldehyde dehydrogenase 6 family, member A1 // 6q31 // 81708 ///	Aldh6a1				0.000234119	-2.20557
10762871	NM_053626 // Dao // D-amino-acid oxidase // 12q16 // 114027 /// ENSRNOT00000000881 // D	Dao				0.000115954	-2.20515
10825362	NM_032082 // Hao2 // hydroxyacid oxidase 2 (long chain) // 2q34 // 84029 /// ENSRNOT000	Hao2				1.88406e-05	-2.18847
10743387	ENSRNOT00000057896 // Slc47a1 // solute carrier family 47, member 1 // 10q22-q23 // 360	Slc47a1				2.07844e-05	-2.18826
10847562	NM_001107750 // Tspan18 // tetraspanin 18 // 3q24 // 311210 /// ENSRNOT00000011650 // T	Tspan18				0.000129192	-2.18389
10737205	NM_001011893 // Sept4 // septin 4 // 10q26 // 287606 /// ENSRNOT00000055760 // Sept4 //	2014-09-04				0.000251274	-2.18047
10817656	NM_031712 // Pdzk1 // PDZ domain containing 1 // 2q34 // 65144 /// ENSRNOT00000000107 /	Pdzk1				0.00102115	-2.17318
10934118	NM_012502 // Ar // androgen receptor // Xq22-q32 // 24208 /// ENSRNOT00000009129 // Ar	Ar				5.9634e-05	-2.1662
10873534	NM_001134698 // Aldh4a1 // aldehyde dehydrogenase 4 family, member A1 // 5q36 // 641316	Aldh4a1				8.3511e-06	-2.16538
10825272	---					7.02316e-05	-2.16429
10940568	---					0.00263683	-2.16341
10912088	ENSRNOT00000015057 // Nt5e // 5' nucleotidase, ecto // 8q31 // 58813 /// NM_021576 // N	Nt5e				0.000223149	-2.16081
10706326	ENSRNOT00000023942 // Nkg7 // natural killer cell group 7 sequence // 1q22 // 171062 //	Nkg7				0.0052455	-2.15263
10729348	NM_057211 // Klf9 // Kruppel-like factor 9 // 1q51 // 117560 /// ENSRNOT00000019367 //	Klf9				2.89012e-05	-2.14261
10845977	NM_030827 // Lrp2 // low density lipoprotein receptor-related protein 2 // 3q21 // 2921	Lrp2				1.47317e-05	-2.14225
10710258	ENSRNOT00000020587 // Acsm2a // acyl-CoA synthetase medium-chain family member 2A // 1q	Acsm2a				0.000340101	-2.13783
10932078	ENSRNOT00000042531 // LOC100362376 // SEC61, gamma subunit pseudogene // --- // 1003623	LOC100362376				0.000269775	-2.13546
10754145	NM_001013120 // Igsf11 // immunoglobulin superfamily, member 11 // 11q21 // 303926 ///	Igsf11				2.3964e-05	-2.13269
10818660	NM_031027 // Dpyd // dihydropyrimidine dehydrogenase // 2q41 // 81656 /// D85035 // Dpy	Dpyd				0.000782293	-2.13103
10937762	ENSRNOT00000005348 // Tmem27 // transmembrane protein 27 // Xq21 // 57395 /// NM_020976	Tmem27				0.000735915	-2.12776
10711715	NM_001009706 // Lhpp // phospholysine phosphohistidine inorganic pyrophosphate phosphat	Lhpp				5.2205e-05	-2.11968
10881964	ENSRNOT00000042301 // Espn // espin // 5q36 // 56227 /// NM_019622 // Espn // espin //	Espn				0.000430575	-2.11817
10832772	NM_001107622 // Rhobtb1 // Rho-related BTB domain containing 1 // 20p11 // 309722 /// E	Rhobtb1				5.24926e-05	-2.11804
10880824	NM_001106694 // Pink1 // PTEN induced putative kinase 1 // 5q36 // 298575 /// ENSRNOT00	Pink1				0.000278536	-2.10871
10823368	ENSRNOT00000018628 // Igsf10 // immunoglobulin superfamily, member 10 // 2q31 // 310448	Igsf10				0.000497721	-2.10603
10740529	ENSRNOT00000003633 // Abat // 4-aminobutyrate aminotransferase // 10q12 // 81632 /// NM	Abat				0.00795111	-2.09795
10710236	ENSRNOT00000046025 // Acsm5 // acyl-CoA synthetase medium-chain family member 5 // 1q35	Acsm5				0.00921911	-2.09665
10897428	ENSRNOT00000000203 // Csf2rb // colony stimulating factor 2 receptor, beta, low-affinit	Csf2rb				0.00174164	-2.08995
10836490	ENSRNOT00000007197 // Csrnp3 // cysteine-serine-rich nuclear protein 3 // 3q21 // 31109	Csrnp3				7.09381e-05	-2.08394
10850631	ENSRNOT00000008931 // RGD1308874 // similar to RIKEN cDNA 2310001A20 // 3q41 // 366227	RGD1308874				0.0004297	-2.08365
10794172	NM_001014007 // LOC306766 // hypothetical LOC306766 // 17p14 // 306766 /// ENSRNOT00000	LOC306766				9.07968e-05	-2.08186
10928191	NM_001109306 // Satb2 // SATB homeobox 2 // 9q31 // 501145 /// ENSRNOT00000049259 // Sa	Satb2				0.000233954	-2.07931
10865163	NM_001002823 // Wnk1 // WNK lysine deficient protein kinase 1 // 4q42 // 116477 /// NM_	Wnk1				0.000124421	-2.07886
10719863	NM_012782 // Bckdha // branched chain ketoacid dehydrogenase E1, alpha polypeptide // 1	Bckdha				0.000666374	-2.07679
10725947	NM_001009646 // Qprt // quinolinate phosphoribosyltransferase // 1q36 // 293504 /// ENS	Qprt				0.00238698	-2.07515
10773452	ENSRNOT00000012665 // Lrpap1 // low density lipoprotein receptor-related protein associ	Lrpap1				3.88203e-06	-2.06683
10914045	---					0.000224014	-2.05906
10787507	NM_201988 // Pgpep1 // pyroglutamyl-peptidase I // 16p14 // 290648 /// ENSRNOT000000265	Pgpep1				5.10316e-06	-2.05615
10913893	NM_001191800 // Dclk3 // doublecortin-like kinase 3 // 8q32 // 316023 /// ENSRNOT000000	Dclk3				4.04984e-05	-2.04931
10873378	ENSRNOT00000024063 // Akr7a2 // aldo-keto reductase family 7, member A2 (aflatoxin alde	Akr7a2				0.00129587	-2.04817
10940675	---					0.00182499	-2.04394
10842018	ENSRNOT00000011978 // Hnf4a // hepatocyte nuclear factor 4, alpha // 3q42-q43 // 25735	Hnf4a				0.000362913	-2.03244
10894681	NM_012619 // Pah // phenylalanine hydroxylase // 7q13 // 24616 /// ENSRNOT00000005844 /	Pah				0.000263776	-2.03239
10706953	ENSRNOT00000028546 // Dbp // D site of albumin promoter (albumin D-box) binding protein	Dbp				0.00557498	-2.03068
10890494	NM_001108031 // RGD1305721 // similar to RIKEN cDNA 2810055F11 // 6q24 // 314214 /// EN	RGD1305721				0.000571661	-2.02746
10730322	NM_001106355 // Hoga1 // 4-hydroxy-2-oxoglutarate aldolase 1 // 1q54 // 293949 /// ENSR	Hoga1				0.0012678	-2.02287
10937703	NM_001191913 // Asb9 // ankyrin repeat and SOCS box-containing 9 // Xq21 // 367785 ///	Asb9				0.00100732	-2.01538
10707582	NM_017065 // Gabrb3 // gamma-aminobutyric acid (GABA) A receptor, beta 3 // 1q22 // 249	Gabrb3				0.00230565	-2.01204
10870600	BC081977 // Fam151a // family with sequence similarity 151, member A // 5q34 // 313430	Fam151a				0.00239638	-2.00375
10873838	ENSRNOT00000021155 // Dhrs3 // dehydrogenase/reductase (SDR family) member 3 // 5q36 //	Dhrs3				3.82227e-05	-2.00183
10827749	NM_001002831 // Rpp21 // ribonuclease P 21 subunit (human) // 20p12 // 406230 /// ENSRN	Rpp21				0.000247523	2.01021
10880361	NM_021582 // Rpa2 // replication protein A2 // 5q36 // 59102 /// ENSRNOT00000017549 //	Rpa2				0.000158966	2.01408
10808197	NM_001008366 // Cenpn // centromere protein N // 19q12 // 361416 /// ENSRNOT00000015158	Cenpn				7.37588e-05	2.01754
10889684	ENSRNOT00000007414 // Bzw2 // basic leucine zipper and W2 domains 2 // 6q16 // 171439 /	Bzw2				0.000394297	2.02432
10905696	NM_001130504 // Cenpm // centromere protein M // 7q34 // 315164 /// ENSRNOT00000036917	Cenpm				0.00073573	2.03053
10778236	NM_001013050 // Pold2 // polymerase (DNA directed), delta 2, regulatory subunit // 14q2	Pold2				0.000209843	2.03562
10704808	NM_001106228 // Ercc1 // excision repair cross-complementing rodent repair deficiency,	Ercc1				5.23675e-05	2.03735
10818291	NM_172038 // Gstm5 // glutathione S-transferase, mu 5 // 2q34 // 64352 /// ENSRNOT00000	Gstm5				9.02136e-06	2.03805
10920549	ENSRNOT00000040840 // Tdgf1 // teratocarcinoma-derived growth factor 1 // 8q32 // 68024	Tdgf1				0.00775362	2.04114
10710135	NM_021663 // Nucb2 // nucleobindin 2 // 1q35 // 59295 /// ENSRNOT00000027752 // Nucb2 /	Nucb2				3.86887e-06	2.04457
10919226	XR_146130 // LOC100909889 // uncharacterized LOC100909889 // --- // 100909889	LOC100909889				0.000849752	2.04486
10757768	NM_031727 // Limk1 // LIM domain kinase 1 // 12q12 // 65172 /// ENSRNOT00000001996 // L	Limk1				0.00122304	2.05177
10877130	NM_138863 // Ptgr1 // prostaglandin reductase 1 // 5q24 // 192227 /// ENSRNOT0000002033	Ptgr1				0.00253448	2.05258
10898192	NM_012515 // Tspo // translocator protein // 7q34 // 24230 /// ENSRNOT00000014089 // Ts	Tspo				8.07928e-08	2.0588
10913186	NM_199099 // Impdh2 // IMP (inosine 5'-monophosphate) dehydrogenase 2 // 8q32 // 301005	Impdh2				7.68467e-05	2.06395
10842143	ENSRNOT00000019804 // Wfdc2 // WAP four-disulfide core domain 2 // 3q42 // 286888 /// N	Wfdc2				2.31619e-05	2.07053
10840800	NM_001168579 // Tcf15 // transcription factor 15 // 3q41 // 296272 /// ENSRNOT000000000	Tcf15				0.000965503	2.07304
10871151	NM_001134960 // Rad54l // RAD54 like (S. cerevisiae) // 5q36 // 298429 /// ENSRNOT00000	Rad54l				0.000690218	2.07316
10771649	NM_182952 // Cxcl11 // chemokine (C-X-C motif) ligand 11 // 14p22 // 305236 /// ENSRNOT	Cxcl11				0.00673034	2.07711
10911014	---					0.000120883	2.07837
10754883	NM_001105872 // Mfi2 // antigen p97 (melanoma associated) identified by monoclonal anti	Mfi2				0.00171858	2.08601
10819318	NM_080399 // Ddit4l // DNA-damage-inducible transcript 4-like // 2q44 // 140582 /// AF3	Ddit4l				5.82485e-05	2.09081
10810040	NM_001191557 // Syce2 // synaptonemal complex central element protein 2 // 19q11 // 364	Syce2				4.67299e-05	2.09347
10880436	NM_001106688 // Sh3bgrl3 // SH3 domain binding glutamic acid-rich protein-like 3 // 5q3	Sh3bgrl3				0.00151978	2.09806
10922051	NM_001014215 // Cenpq // centromere protein Q // 9q12 // 363198 /// ENSRNOT00000065470	Cenpq				8.90718e-05	2.10612
10741356	ENSRNOT00000060423 // LOC100362204 // mCG1033964-like // --- // 100362204	LOC100362204				0.000429501	2.10668
10905051	NM_001130572 // Tonsl // tonsoku-like, DNA repair protein // 7q34 // 366953 /// ENSRNOT	Tonsl				2.61743e-05	2.1098
10940546	---					0.000494519	2.11469
10898022	NM_001170542 // Csdc2 // cold shock domain containing C2, RNA binding // 7q34 // 266600	Csdc2				6.53651e-05	2.11526
10796941	BC085936 // Fam75a4 // family with sequence similarity 75, member A4 // 17p14 // 353306	Fam75a4				0.000123232	2.13303
10789052	ENSRNOT00000024301 // Gins4 // GINS complex subunit 4 (Sld5 homolog) // 16q12.5 // 2908	Gins4				0.000878049	2.13823
10775501	---					3.78031e-05	2.15253
10743961	NM_001128155 // Tmem88 // transmembrane protein 88 // 10q24 // 497936 /// ENSRNOT000000	Tmem88				3.57575e-06	2.1589
10839812	NM_001108959 // Tgm3 // transglutaminase 3, E polypeptide // 3q36 // 366189 /// ENSRNOT	Tgm3				0.00094389	2.17008
10811244	ENSRNOT00000026438 // Kars // lysyl-tRNA synthetase // 19q12 // 292028 /// NM_001165922	Kars				1.09884e-05	2.18584
10910421	ENSRNOT00000010831 // Cyp11a1 // cytochrome P450, family 11, subfamily a, polypeptide 1	Cyp11a1				0.00181818	2.19277
10915785	---					0.000124799	2.1958
10825883	ENSRNOT00000055918 // Gstm6l // glutathione S-transferase, mu 6-like // 2q34 // 295362	Gstm6l				0.00956967	2.1983
10725989	NM_138892 // Dctpp1 // dCTP pyrophosphatase 1 // 1q36 // 192252 /// ENSRNOT00000024074	Dctpp1				0.000945303	2.20185
10850131	ENSRNOT00000028887 // Pcna // proliferating cell nuclear antigen // 3q36 // 25737 /// N	Pcna				1.06903e-05	2.21061
10731970	NM_001105766 // Pkmyt1 // protein kinase, membrane associated tyrosine/threonine 1 // 1	Pkmyt1				1.45958e-05	2.21169
10782927	NM_001107255 // Wdhd1 // WD repeat and HMG-box DNA binding protein 1 // 15p14 // 305827	Wdhd1				0.000660061	2.22171
10809824	NM_001012057 // Gpt2 // glutamic pyruvate transaminase (alanine aminotransferase) 2 //	Gpt2				2.57958e-05	2.2219
10870791	NM_177931 // Orc1 // origin recognition complex, subunit 1 // 5q35 // 313479 /// ENSRNO	Orc1				0.000449973	2.22823
10811476	NM_001106190 // Gins2 // GINS complex subunit 2 (Psf2 homolog) // 19q12 // 292058 /// E	Gins2				0.000319462	2.2361
10874298	NM_013214 // Acot7 // acyl-CoA thioesterase 7 // 5q36 // 26759 /// ENSRNOT00000000079 /	Acot7				1.00809e-05	2.23865
10932534	NM_207601 // Plp2 // proteolipid protein 2 (colonic epithelium-enriched) // Xq13 // 302	Plp2				0.000365948	2.23893
10937521	XR_146461 // LOC317415 // similar to DNA replication licensing factor MCM2 (Minichromos	LOC317415				0.000119026	2.24018
10748639	ENSRNOT00000005775 // Abca9 // ATP-binding cassette, subfamily A (ABC1), member 9 // 10	Abca9				3.25528e-06	2.25745
10799076	ENSRNOT00000058760 // LOC689287 // similar to MAP/microtubule affinity-regulating kinas	LOC689287				0.00860898	2.25824
10733380	NM_001105779 // Nhp2 // NHP2 ribonucleoprotein homolog (yeast) // 10q22 // 287273 /// E	Nhp2				4.74583e-05	2.26661
10892939	ENSRNOT00000064210 // Prim1 // DNA primase, p49 subunit // 7q11 // 246327 /// NM_001008	Prim1				7.53638e-05	2.26732
10891910	NM_206846 // Ifi27l2b // interferon, alpha-inducible protein 27 like 2B // 6q32 // 2992	Ifi27l2b				0.00999419	2.26788
10740413	XM_573037 // RGD1563163 // similar to hypothetical protein MGC24665 // 10q11 // 497856	RGD1563163				0.000112238	2.26816
10940666	---					7.35685e-05	2.27426
10789732	NM_138892 // Dctpp1 // dCTP pyrophosphatase 1 // 1q36 // 192252 /// ENSRNOT00000024074	Dctpp1				5.59743e-05	2.27913
10874019	NM_053464 // Srm // spermidine synthase // 5q36 // 84596 /// ENSRNOT00000014934 // Srm	Srm				3.99994e-06	2.29042
10708015	NM_001008510 // Isg20 // interferon stimulated exonuclease gene 20 // 1q31 // 293052 //	Isg20				0.00405019	2.30168
10736557	ENSRNOT00000035642 // Atad5 // ATPase family, AAA domain containing 5 // 10q26 // 30334	Atad5				0.00013295	2.30523
10836267	---					8.83231e-05	2.32323
10827149	ENSRNOT00000017824 // Clca2 // chloride channel calcium activated 2 // 2q44 // 362052 /	Clca2				5.59591e-05	2.34651
10765996	ENSRNOT00000005314 // Exo1 // exonuclease 1 // 13q25 // 305000 /// NM_001107198 // Exo1	Exo1				2.61339e-05	2.34748
10901036	---					3.66218e-05	2.35429
10779673	NM_031832 // Lgals3 // lectin, galactoside-binding, soluble, 3 // 15p14 // 83781 /// EN	Lgals3				0.00996749	2.37058
10702626	NM_001108462 // Mthfd1l // methylenetetrahydrofolate dehydrogenase (NADP+ dependent) 1-	Mthfd1l				0.00326096	2.38282
10903790	XM_216934 // Dscc1 // defective in sister chromatid cohesion 1 homolog (S. cerevisiae)	Dscc1				0.000226626	2.38411
10881293	ENSRNOT00000020316 // Pdpn // podoplanin // 5q36 // 54320 /// NM_019358 // Pdpn // podo	Pdpn				0.00020775	2.39447
10783964	ENSRNOT00000027759 // Ripk3 // receptor-interacting serine-threonine kinase 3 // 15p13	Ripk3				0.00237798	2.39772
10721394	NM_021662 // Pold1 // polymerase (DNA directed), delta 1, catalytic subunit // 1q22 //	Pold1				0.000291241	2.39901
10863950	NM_001107873 // Mcm2 // minichromosome maintenance complex component 2 // 4q34 // 31253	Mcm2				0.000128121	2.40395
10781890	NM_001108388 // Scel // sciellin // 15q22 // 361086 /// ENSRNOT00000034987 // Scel // s	Scel				0.000129629	2.46156
10751988	NM_012696 // Kng1 // kininogen 1 // 11q23 // 24903 /// ENSRNOT00000058479 // Kng1 // ki	Kng1				0.00272425	2.53284
10903864	ENSRNOT00000008508 // Atad2 // ATPase family, AAA domain containing 2 // 7q33 // 314993	Atad2				7.72762e-06	2.5832
10721176	NM_001100821 // Ccne1 // cyclin E1 // 1q22 // 25729 /// ENSRNOT00000020014 // Ccne1 //	Ccne1				8.46642e-05	2.59664
10825915	ENSRNOT00000025939 // Gstm2 // glutathione S-transferase mu 2 // 2q34 // 24424 /// NM_1	Gstm2				0.00412381	2.62388
10867614	NM_001108656 // Ccne2 // cyclin E2 // 5q13 // 362485 /// ENSRNOT00000010696 // Ccne2 //	Ccne2				0.000224755	2.62612
10728060	ENSRNOT00000028406 // Pola2 // polymerase (DNA directed), alpha 2 // 1q43 // 85242 ///	Pola2				0.00023841	2.65281
10916110	ENSRNOT00000011226 // Chek1 // checkpoint kinase 1 // 8q21 // 140583 /// NM_080400 // C	Chek1				1.9628e-05	2.67036
10881624	ENSRNOT00000012726 // LOC100366245 // rCG30616-like // --- // 100366245 /// ENSRNOT0000	LOC100366245				0.00116718	2.67294
10843588	NM_001135809 // Lcn11 // lipocalin 11 // --- // 100169711 /// ENSRNOT00000050294 // Lcn	Lcn11				0.000104234	2.67658
10768739	---					5.00099e-06	2.72645
10755992	NM_001105866 // Cdc45 // cell division cycle 45 homolog (S. cerevisiae) // 11p12 // 287	Cdc45				3.95047e-05	2.73804
10817845	NM_001024244 // Vtcn1 // V-set domain containing T cell activation inhibitor 1 // 2q34	Vtcn1				0.00109236	2.80368
10880833	NM_001108688 // Cda // cytidine deaminase // 5q36 // 362638 /// ENSRNOT00000021036 // C	Cda				0.000196267	2.8355
10812216	ENSRNOT00000016372 // Glrx // glutaredoxin (thioltransferase) // 2q11 // 64045 /// NM_0	Glrx				0.00163703	2.86167
10750391	NM_001024741 // Chaf1b // chromatin assembly factor 1, subunit B (p60) // 11q11 // 2882	Chaf1b				7.16252e-05	2.89815
10837366	NM_001107743 // Slc43a3 // solute carrier family 43, member 3 // 3q24 // 311170 /// ENS	Slc43a3				1.05286e-08	2.91949
10850608	ENSRNOT00000055513 // LOC100362296 // protein S100-A11-like // --- // 100362296	LOC100362296				0.00134062	2.97105
10732800	---					0.00584675	3.17517
10894161	---					0.00251671	3.1966
10810867	NM_017000 // Nqo1 // NAD(P)H dehydrogenase, quinone 1 // 19q12 // 24314 /// ENSRNOT0000	Nqo1				0.000381945	3.21594
10768412	NM_001105962 // Prg4 // proteoglycan 4, (megakaryocyte stimulating factor, articular su	Prg4				7.93267e-05	3.22399
10793495	NM_001012051 // Zfp367 // zinc finger protein 367 // 17p14 // 306695 /// ENSRNOT0000003	Zfp367				6.66928e-06	3.22757
10800237	U61261 // Lama3 // laminin, alpha 3 // 18p13 // 307582	Lama3				0.00485682	3.28853
10940439	---					2.81666e-05	3.33494
10756178	NM_001033924 // Fcer2 // Fc fragment of IgE, low affinity II, receptor for (CD23) // 12	Fcer2				0.00403553	3.34434
10841637	NM_053601 // Nnat // neuronatin // 3q42 // 94270 /// ENSRNOT00000034166 // Nnat // neur	Nnat				0.00415802	3.38756
10757175	NM_147206 // Cyp3a9 // cytochrome P450, family 3, subfamily a, polypeptide 9 // 12q11 /	Cyp3a9				0.000487216	3.41473
10781630	---					0.00193446	3.60908
10817065	NM_053485 // S100a6 // S100 calcium binding protein A6 // 2q34 // 85247 /// ENSRNOT0000	S100a6				0.00051386	3.79327
10825925	ENSRNOT00000047139 // Gstm1 // glutathione S-transferase mu 1 // 2q34 // 24423 /// NM_0	Gstm1				5.80867e-05	4.01533
10737163	ENSRNOT00000055770 // Tex14 // testis expressed 14 // 10q26 // 287603	Tex14				0.00322701	4.15716
10799552	NM_001106121 // Ucma // upper zone of growth plate and cartilage matrix associated // 1	Ucma				5.89312e-06	4.2912
10940551	---					5.89997e-06	4.29384
10886621	ENSRNOT00000014073 // Serpina3n // serine (or cysteine) peptidase inhibitor, clade A, m	Serpina3n				0.00654493	4.5199
10940477	---					1.57939e-05	5.52859
10738469	NM_001105842 // Rdm1 // RAD52 motif 1 // 10q32.1 // 287726 /// ENSRNOT00000028174 // Rd	Rdm1				4.2903e-05	7.85456
10767482	ENSRNOT00000035044 // Il19 // interleukin 19 // 13q13 // 681145	Il19	ENSRNOT00000035044					1.59944e-06	16.2091
10767465	ENSRNOT00000006106 // Il24 // interleukin 24 // 13q13 // 170819 /// NM_133311 // Il24 /	Il24	ENSRNOT00000006106					5.63506e-07	11.1413
10850087	ENSRNOT00000028877 // Adra1d // adrenergic, alpha-1D-, receptor // 3q36 // 29413 /// NM	Adra1d	ENSRNOT00000028877					1.22751e-05	9.32193
10896263	NM_172333 // Cthrc1 // collagen triple helix repeat containing 1 // 7q22 // 282836 ///	Cthrc1	NM_172333					1.34852e-07	7.4044
10852071	ENSRNOT00000046011 // Cyp24a1 // cytochrome P450, family 24, subfamily a, polypeptide 1	Cyp24a1	ENSRNOT00000046011					6.26396e-05	7.31575
10777037	NM_053380 // Slc34a2 // solute carrier family 34 (sodium phosphate), member 2 // 14q11	Slc34a2	NM_053380					4.85229e-05	6.84316
10862200	NM_053686 // Trpv6 // transient receptor potential cation channel, subfamily V, member	Trpv6	NM_053686					1.28629e-06	6.82819
10940457	---		---					2.20709e-05	5.52207
10827201	NM_001107449 // Clca1 // chloride channel accessory 1 // 2q44 // 308015 /// ENSRNOT0000	Clca1	NM_001107449					0.00303988	5.33962
10771978	ENSRNOT00000002716 // Ugt2b7 // UDP glucuronosyltransferase 2 family, polypeptide B7 //	Ugt2b7	ENSRNOT00000002716					0.000727402	5.31694
10854961	NM_001107857 // Ephb6 // Eph receptor B6 // 4q22 // 312275 /// ENSRNOT00000019720 // Ep	Ephb6	NM_001107857					4.0472e-07	5.10034
10926245	NM_001106884 // Trem2 // triggering receptor expressed on myeloid cells 2 // 9q12 // 30	Trem2	NM_001106884					1.80388e-05	4.96812
10891916	NM_133617 // Serpina10 // serpin peptidase inhibitor, clade A, member 10 // 6q32 // 171	Serpina10	NM_133617					4.2592e-07	4.67581
10891165	NM_021586 // Ltbp2 // latent transforming growth factor beta binding protein 2 // 6q31	Ltbp2	NM_021586					1.17765e-07	4.60874
10853324	NM_012623 // Abcb1b // ATP-binding cassette, subfamily B (MDR/TAP), member 1B // 4q12 /	Abcb1b	NM_012623					4.58995e-05	4.48381
10819013	NM_024157 // Cfi // complement factor I // 2q43 // 79126 /// BC089798 // Cfi // complem	Cfi	NM_024157					9.23637e-07	4.44618
10753982	NM_022543 // Ccdc80 // coiled-coil domain containing 80 // 11q21 // 64387 /// ENSRNOT00	Ccdc80	NM_022543					1.41284e-05	4.38761
10931717	NM_016994 // C3 // complement component 3 // 9q11 // 24232	C3	NM_016994					0.000287626	4.35813
10748861	NM_001202463 // Cd300le-ps1 // Cd300 molecule-like family member E, pseudogene 1 // 10q	Cd300le-ps1	NM_001202463					2.83542e-05	4.34621
10813958	NM_001101828 // March11 // membrane-associated ring finger (C3HC4) 11 // 2q22 // 499558	2014-03-11	NM_001101828					4.24048e-06	4.24467
10821016	NM_171991 // Ccnb1 // cyclin B1 // 2q12 // 25203 /// ENSRNOT00000025297 // Ccnb1 // cyc	Ccnb1	NM_171991					1.93107e-05	4.23269
10853963	NM_013080 // Ptprz1 // protein tyrosine phosphatase, receptor-type, Z polypeptide 1 //	Ptprz1	NM_013080					0.000826755	4.17999
10828229	NM_001002805 // C4b // complement component 4B (Chido blood group) // 20p12 // 406161 /	C4b	NM_001002805					0.000107994	4.17163
10887947	NM_012940 // Cyp1b1 // cytochrome P450, family 1, subfamily b, polypeptide 1 // 6q11 //	Cyp1b1	NM_012940					5.57707e-05	4.09516
10708695	NM_001191628 // Odz4 // odz, odd Oz/ten-m homolog 4 (Drosophila) // 1q32 // 308831 ///	Odz4	NM_001191628					0.000363721	4.08327
10744718	NM_001144991 // Spns2 // spinster homolog 2 // --- // 100270678 /// ENSRNOT00000056525	Spns2	NM_001144991					1.17273e-08	3.96228
10769771	NM_175756 // Fcgr2b // Fc fragment of IgG, low affinity IIb, receptor (CD32) // 13q24 /	Fcgr2b	NM_175756					0.000438439	3.85854
10940516	---		---					3.15593e-05	3.83468
10735182	NM_022393 // Clec10a // C-type lectin domain family 10, member A // 10q24 // 64195 ///	Clec10a	NM_022393					9.05921e-05	3.82577
10804245	NM_012934 // Dpysl3 // dihydropyrimidinase-like 3 // 18p11 // 25418 /// ENSRNOT00000067	Dpysl3	NM_012934					3.9575e-05	3.82391
10844005	ENSRNOT00000012494 // Fcnb // ficolin B // 3p12 // 114091 /// NM_053634 // Fcnb // fico	Fcnb	ENSRNOT00000012494					0.00524644	3.80945
10769797	NM_053843 // Fcgr2a // Fc fragment of IgG, low affinity IIa, receptor (CD32) // 13q24 /	Fcgr2a	NM_053843					1.88846e-06	3.74875
10769788	NM_053843 // Fcgr2a // Fc fragment of IgG, low affinity IIa, receptor (CD32) // 13q24 /	Fcgr2a	NM_053843					1.71126e-06	3.73867
10708214	NM_001107529 // Prc1 // protein regulator of cytokinesis 1 // 1q31 // 308761 /// ENSRNO	Prc1	NM_001107529					3.13268e-05	3.69554
10710627	ENSRNOT00000025629 // Plk1 // polo-like kinase 1 // 1q36 // 25515 /// NM_017100 // Plk1	Plk1	ENSRNOT00000025629					0.000821933	3.69454
10816433	NM_001191709 // Iqgap3 // IQ motif containing GTPase activating protein 3 // 2q34 // 31	Iqgap3	NM_001191709					5.86974e-05	3.63424
10808702	NM_139254 // Tubb3 // tubulin, beta 3 class III // 19q12 // 246118 /// ENSRNOT000000234	Tubb3	NM_139254					5.58065e-06	3.62046
10822043	ENSRNOT00000018246 // Cdh6 // cadherin 6 // 2q16 // 25409 /// NM_012927 // Cdh6 // cadh	Cdh6	ENSRNOT00000018246					2.51522e-05	3.60635
10840910	NM_001107790 // Tpx2 // TPX2, microtubule-associated, homolog (Xenopus laevis) // 3q41	Tpx2	NM_001107790					7.35798e-05	3.60057
10794666	---		---					5.20688e-05	3.59728
10920461	ENSRNOT00000028416 // Nradd // neurotrophin receptor associated death domain // 8q32 //	Nradd	ENSRNOT00000028416					1.3615e-05	3.59122
10917905	NM_182824 // Cd276 // Cd276 molecule // 8q24 // 315716 /// ENSRNOT00000042681 // Cd276	Cd276	NM_182824					0.000101055	3.57171
10794824	ENSRNOT00000023582 // Tubb2b // tubulin, beta 2B class IIb // 17p12 // 291081 /// NM_00	Tubb2b	ENSRNOT00000023582					6.43821e-06	3.56578
10911380	NM_053896 // Aldh1a2 // aldehyde dehydrogenase 1 family, member A2 // 8q24 // 116676 //	Aldh1a2	NM_053896					1.67432e-05	3.52147
10818983	NM_001014044 // Tifa // TRAF-interacting protein with forkhead-associated domain // 2q4	Tifa	NM_001014044					2.92507e-06	3.51858
10719593	NM_001109422 // Bcl3 // B-cell CLL/lymphoma 3 // 1q21 // 680611 /// ENSRNOT00000025913	Bcl3	NM_001109422					1.42809e-05	3.50501
10775628	ENSRNOT00000065429 // Anxa3 // annexin A3 // 14p22 // 25291 /// NM_012823 // Anxa3 // a	Anxa3	ENSRNOT00000065429					1.60161e-05	3.48845
10842187	NM_001106542 // Ube2c // ubiquitin-conjugating enzyme E2C // 3q42 // 296368 /// ENSRNOT	Ube2c	NM_001106542					2.85681e-05	3.45081
10724111	NM_001106283 // Folr2 // folate receptor 2 (fetal) // 1q32 // 293154 /// ENSRNOT0000002	Folr2	NM_001106283					9.34737e-06	3.44827
10912003	NM_031807 // Tpbg // trophoblast glycoprotein // 8q31 // 83684 /// ENSRNOT00000014326 /	Tpbg	NM_031807					0.000123733	3.42767
10822558	BC168962 // Ect2 // epithelial cell transforming sequence 2 oncogene // 2q24 // 361921	Ect2	BC168962					6.85824e-05	3.40067
10742194	NM_022391 // Pttg1 // pituitary tumor-transforming 1 // 10q21 // 64193 /// ENSRNOT00000	Pttg1	NM_022391					4.58324e-05	3.38895
10878969	NM_001085369 // Kif2c // kinesin family member 2C // 5q36 // 171529 /// ENSRNOT00000025	Kif2c	NM_001085369					1.42989e-05	3.35794
10768021	ENSRNOT00000013531 // Pkp1 // plakophilin 1 // 13q13 // 304822 /// NM_001107181 // Pkp1	Pkp1	ENSRNOT00000013531					0.00257193	3.34467
10746976	ENSRNOT00000050725 // Top2a // topoisomerase (DNA) II alpha // 10q31 // 360243 /// NM_0	Top2a	ENSRNOT00000050725					0.000340806	3.33626
10907834	NM_130422 // Casp12 // caspase 12 // 8q11 // 156117 /// ENSRNOT00000010243 // Casp12 //	Casp12	NM_130422					6.27208e-05	3.33274
10896558	NM_001130548 // Col14a1 // collagen, type XIV, alpha 1 // 7q32 // 314981 /// ENSRNOT000	Col14a1	NM_001130548					0.00235001	3.33128
10791000	NM_001106074 // Crlf1 // cytokine receptor-like factor 1 // 16p14 // 290655 /// ENSRNOT	Crlf1	NM_001106074					5.99629e-06	3.32611
10798702	NM_017128 // Inhba // inhibin beta-A // 17q12.1 // 29200 /// ENSRNOT00000019272 // Inhb	Inhba	NM_017128					9.24079e-05	3.32568
10856011	XM_002726385 // LOC689756 // hypothetical protein LOC689756 // 4q31 // 689756 /// ENSRN	LOC689756	XM_002726385					5.83857e-05	3.3198
10770649	NM_001100827 // Cenpf // centromere protein F // 13q27 // 257649 /// ENSRNOT00000004525	Cenpf	NM_001100827					6.10474e-05	3.31886
10779638	NM_001106028 // Cdkn3 // cyclin-dependent kinase inhibitor 3 // 15p14 // 289993 /// BC1	Cdkn3	NM_001106028					5.69522e-05	3.29854
10936086	NM_001134599 // Flna // filamin A, alpha // Xq37 // 293860 /// ENSRNOT00000068489 // Fl	Flna	NM_001134599					2.95308e-05	3.29378
10798318	NM_001106110 // Dcdc2 // doublecortin domain containing 2 // 17p11 // 291130 /// ENSRNO	Dcdc2	NM_001106110					0.000112213	3.28385
10745670	ENSRNOT00000045867 // Ccl6 // chemokine (C-C motif) ligand 6 // 10q26 // 287910 /// NM_	Ccl6	ENSRNOT00000045867					0.000131241	3.27718
10799968	NM_001106127 // Prtfdc1 // phosphoribosyl transferase domain containing 1 // 17q12.3 //	Prtfdc1	NM_001106127					2.95254e-05	3.27505
10917034	ENSRNOT00000024030 // Tagln // transgelin // 8q24 // 25123 /// NM_031549 // Tagln // tr	Tagln	ENSRNOT00000024030					1.04133e-05	3.26814
10809044	ENSRNOT00000040024 // Bean1 // brain expressed, associated with NEDD4, 1 // 19p14 // 36	Bean1	ENSRNOT00000040024					1.25572e-05	3.25925
10930488	ENSRNOT00000018644 // Ndc80 // NDC80 homolog, kinetochore complex component (S. cerevis	Ndc80	ENSRNOT00000018644					7.60804e-05	3.23011
10889022	NM_001106711 // Cenpa // centromere protein A // 6q14 // 298850 /// ENSRNOT00000012512	Cenpa	NM_001106711					2.51838e-05	3.21935
10780919	NM_001013433 // Arl11 // ADP-ribosylation factor-like 11 // 15p12 // 364396 /// ENSRNOT	Arl11	NM_001013433					0.000155852	3.2106
10801683	NM_001108432 // Prr16 // proline rich 16 // 18q11 // 361327 /// ENSRNOT00000026724 // P	Prr16	NM_001108432					2.2281e-06	3.2035
10824140	NM_001107702 // Fcrls // Fc receptor-like S, scavenger receptor // 2q34 // 310694 /// E	Fcrls	NM_001107702					0.00168573	3.1827
10766795	---		---					4.30249e-05	3.16607
10863410	NM_173097 // Reg3g // regenerating islet-derived 3 gamma // 4q33-q34 // 24620 /// ENSRN	Reg3g	NM_173097					1.68597e-06	3.15497
10725927	NM_001009645 // Kif22 // kinesin family member 22 // 1q36 // 293502 /// ENSRNOT00000027	Kif22	NM_001009645					0.000204169	3.14687
10931678	NM_031115 // Sctr // secretin receptor // --- // 81779 /// BC081781 // Sctr // secretin	Sctr	NM_031115					3.73994e-05	3.13279
10934239	AF155826 // Kif4a // kinesin family member 4A // Xq31 // 84393	Kif4a	AF155826					3.33812e-05	3.12409
10905307	NM_001034932 // C1qtnf6 // C1q and tumor necrosis factor related protein 6 // 7q34 // 3	C1qtnf6	NM_001034932					0.00012673	3.11777
10790023	FQ233524 // LOC100363145 // stabilin 1 // 16p16 // 100363145	LOC100363145	FQ233524					7.63565e-05	3.10554
10848293	NM_001168524 // Arhgap11a // Rho GTPase activating protein 11A // 3q34 // 296060 /// EN	Arhgap11a	NM_001168524					0.000177761	3.08509
10879257	NM_171993 // Cdc20 // cell division cycle 20 homolog (S. cerevisiae) // 5q36 // 64515 /	Cdc20	NM_171993					0.000120314	3.07722
10726371	XM_002725723 // Adam12 // ADAM metallopeptidase domain 12 // 1q41 // 679837 /// ENSRNOT	Adam12	XM_002725723					0.000737612	3.07531
10719900	ENSRNOT00000028131 // Axl // Axl receptor tyrosine kinase // 1q21 // 308444 /// ENSRNOT	Axl	ENSRNOT00000028131					0.000174803	3.07104
10712853	NM_207615 // Clcf1 // cardiotrophin-like cytokine factor 1 // 1q42 // 365395 /// ENSRNO	Clcf1	NM_207615					9.96269e-05	3.06977
10932204	NM_001108814 // Ndp // Norrie disease (pseudoglioma) (human) // Xq12 // 363443 /// ENSR	Ndp	NM_001108814					0.000407723	3.05067
10906364	ENSRNOT00000019406 // Syt10 // synaptotagmin X // 7q34 // 60567 /// NM_031666 // Syt10	Syt10	ENSRNOT00000019406					0.0010681	3.04754
10838647	U83666 // Bub1b // budding uninhibited by benzimidazoles 1 homolog, beta (S. cerevisiae	Bub1b	U83666					0.000223992	3.04568
10782956	NM_001135802 // Dlgap5 // discs, large (Drosophila) homolog-associated protein 5 // 15p	Dlgap5	NM_001135802					0.000215887	3.04275
10822056	---		---					5.45092e-05	3.04133
10741028	NM_001100474 // Ccnf // cyclin F // 10q12 // 117524 /// ENSRNOT00000064392 // Ccnf // c	Ccnf	NM_001100474					7.81455e-05	3.02746
10773435	ENSRNOT00000012109 // Cpz // carboxypeptidase Z // 14q21 // 83575 /// NM_031766 // Cpz	Cpz	ENSRNOT00000012109					7.48737e-05	3.01926
10717195	NM_001009470 // Ccnb2 // cyclin B2 // 8q24 // 363088 /// ENSRNOT00000017117 // Ccnb2 //	Ccnb2	NM_001009470					7.80493e-05	3.01642
10918509	NM_001009470 // Ccnb2 // cyclin B2 // 8q24 // 363088 /// ENSRNOT00000017117 // Ccnb2 //	Ccnb2	NM_001009470					7.80493e-05	3.01642
10713061	NM_001005907 // Efemp2 // EGF-containing fibulin-like extracellular matrix protein 2 //	Efemp2	NM_001005907					1.52324e-05	3.01269
10757119	NM_001033679 // Prkar1b // protein kinase, cAMP dependent regulatory, type I, beta // 1	Prkar1b	NM_001033679					1.6624e-05	3.01248
10858566	ENSRNOT00000051525 // Clec4a2 // C-type lectin domain family 4, member A2 // 4q42 // 29	Clec4a2	ENSRNOT00000051525					2.51932e-06	2.99945
10789857	NM_001107290 // Il17rb // interleukin 17 receptor B // 16p16 // 306247 /// ENSRNOT00000	Il17rb	NM_001107290					0.00027706	2.99808
10876208	NM_001008513 // Ccl21 // chemokine (C-C motif) ligand 21 // 5q22 // 298006 /// ENSRNOT0	Ccl21	NM_001008513					0.000133697	2.99797
10830854	NM_053299 // Ubd // ubiquitin D // 20p12 // 29168 /// ENSRNOT00000000995 // Ubd // ubiq	Ubd	NM_053299					6.62997e-05	2.98048
10928761	NM_019143 // Fn1 // fibronectin 1 // 9q33 // 25661 /// ENSRNOT00000019772 // Fn1 // fib	Fn1	NM_019143					3.18487e-05	2.97487
10792997	XM_001076134 // Col4a2 // collagen, type IV, alpha 2 // 16q12.5 // 306628	Col4a2	XM_001076134					9.58366e-07	2.96847
10794031	ENSRNOT00000019569 // Dbn1 // drebrin 1 // 17p14 // 81653 /// NM_031024 // Dbn1 // dreb	Dbn1	ENSRNOT00000019569					0.00015422	2.962
10871806	NM_001107979 // Fhl3 // four and a half LIM domains 3 // 5q36 // 313582 /// ENSRNOT0000	Fhl3	NM_001107979					1.57926e-05	2.95541
10918031	NM_001108155 // Kif23 // kinesin family member 23 // 8q24 // 315740 /// ENSRNOT00000037	Kif23	NM_001108155					0.000360046	2.95444
10918392	NM_001034075 // Tpm1 // tropomyosin 1, alpha // 8q24 // 24851 /// ENSRNOT00000048044 //	Tpm1	NM_001034075					8.27532e-06	2.95248
10889308	NM_001034952 // Pqlc3 // PQ loop repeat containing 3 // 6q15 // 298906 /// ENSRNOT00000	Pqlc3	NM_001034952					0.000519956	2.95054
10810703	NM_001024257 // Cenpt // centromere protein T // 19q12 // 307805 /// ENSRNOT00000036702	Cenpt	NM_001024257					6.82331e-05	2.94528
10719425	NM_001106231 // Ppm1n // protein phosphatase, Mg2+/Mn2+ dependent, 1N // 1q21 // 292690	Ppm1n	NM_001106231					5.4206e-05	2.94439
10872336	NM_030862 // Marcksl1 // MARCKS-like 1 // 5q36 // 81520 /// BC081789 // Marcksl1 // MAR	Marcksl1	NM_030862					7.3477e-05	2.93949
10729024	ENSRNOT00000016690 // Cntf // ciliary neurotrophic factor // 1q43 // 25707 /// NM_01316	Cntf	ENSRNOT00000016690					1.53398e-06	2.92767
10909338	NM_173154 // Clmp // CXADR-like membrane protein // 8q22 // 286939 /// ENSRNOT000000106	Clmp	NM_173154					8.46853e-06	2.92678
10814630	NM_012879 // Slc2a2 // solute carrier family 2 (facilitated glucose transporter), membe	Slc2a2	NM_012879					1.13609e-05	2.906
10925365	NM_031645 // Ramp1 // receptor (G protein-coupled) activity modifying protein 1 // 9q36	Ramp1	NM_031645					0.000967592	2.88651
10868627	ENSRNOT00000019916 // Glipr2 // GLI pathogenesis-related 2 // 5q22 // 679819	Glipr2	ENSRNOT00000019916					0.000120589	2.88075
10766085	NM_001109079 // Kif26b // kinesin family member 26B // 13q26 // 305012 /// ENSRNOT00000	Kif26b	NM_001109079					1.09125e-05	2.87519
10777532	NM_053320 // Hgfac // hepatocyte growth factor activator // 14q21 // 58947 /// ENSRNOT0	Hgfac	NM_053320					8.19046e-07	2.86669
10737532	NM_053304 // Col1a1 // collagen, type I, alpha 1 // 10q31 // 29393 /// ENSRNOT000000053	Col1a1	NM_053304					0.000782289	2.8552
10728930	XM_001078193 // LOC690930 // similar to membrane-spanning 4-domains, subfamily A, membe	LOC690930	XM_001078193					0.000541142	2.85175
10847980	NM_001108586 // Rcn1 // reticulocalbin 1, EF-hand calcium binding domain // 3q32 // 362	Rcn1	NM_001108586					8.36405e-05	2.82944
10711268	ENSRNOT00000026748 // Itgam // integrin, alpha M // 1q36 // 25021 /// NM_012711 // Itga	Itgam	ENSRNOT00000026748					0.000498763	2.82922
10907178	NM_001108112 // Racgap1 // Rac GTPase-activating protein 1 // 7q36 // 315298 /// ENSRNO	Racgap1	NM_001108112					0.000100078	2.82827
10856020	---		---					3.54006e-07	2.82435
10718954	NM_001013894 // Lilrb4 // leukocyte immunoglobulin-like receptor, subfamily B, member 4	Lilrb4	NM_001013894					0.00147463	2.82159
10748857	NM_001168284 // RGD1561778 // similar to dendritic cell-derived immunoglobulin(Ig)-like	RGD1561778	NM_001168284					0.000954414	2.81779
10854446	ENSRNOT00000041264 // Cald1 // caldesmon 1 // 4q22 // 25687 /// NM_013146 // Cald1 // c	Cald1	ENSRNOT00000041264					2.6737e-05	2.81517
10859671	NM_133391 // Arntl2 // aryl hydrocarbon receptor nuclear translocator-like 2 // 4q44 //	Arntl2	NM_133391					1.53879e-05	2.81069
10834731	ENSRNOT00000012334 // Col5a1 // collagen, type V, alpha 1 // 3p12 // 85490 /// NM_13445	Col5a1	ENSRNOT00000012334					1.14156e-05	2.80026
10894465	NM_017109 // Syn3 // synapsin III // 7q13 // 29130 /// ENSRNOT00000037918 // Syn3 // sy	Syn3	NM_017109					1.46677e-05	2.79944
10923385	XM_001068385 // Sgol2 // shugoshin-like 2 (S. pombe) // 9q31 // 316425 /// ENSRNOT00000	Sgol2	XM_001068385					0.000298834	2.7987
10800891	NM_001108426 // Kif20a // kinesin family member 20A // 18p12 // 361308 /// ENSRNOT00000	Kif20a	NM_001108426					0.000487603	2.78798
10850190	NM_001107780 // Hao1 // hydroxyacid oxidase (glycolate oxidase) 1 // 3q36 // 311446 ///	Hao1	NM_001107780					0.00109325	2.7834
10865336	---		---					2.01658e-05	2.76667
10868881	ENSRNOT00000059992 // Col15a1 // collagen, type XV, alpha 1 // 5q22 // 298069 /// FQ228	Col15a1	ENSRNOT00000059992					0.000761846	2.7646
10792999	---		---					1.7187e-06	2.75582
10801821	ENSRNOT00000019351 // Lmnb1 // lamin B1 // 18q12.1 // 116685 /// NM_053905 // Lmnb1 //	Lmnb1	ENSRNOT00000019351					0.000897422	2.7558
10858707	NM_001007648 // Cdca3 // cell division cycle associated 3 // 4q42 // 297594 /// ENSRNOT	Cdca3	NM_001007648					0.00018505	2.75483
10794016	NM_173125 // Pdlim7 // PDZ and LIM domain 7 // 17p14 // 286908 /// ENSRNOT00000018899 /	Pdlim7	NM_173125					0.000378631	2.74441
10744127	ENSRNOT00000056918 // Cd68 // Cd68 molecule // 10q24 // 287435 /// NM_001031638 // Cd68	Cd68	ENSRNOT00000056918					0.00121506	2.74321
10870929	NM_001134519 // Ttc39a // tetratricopeptide repeat domain 39A // 5q35 // 298366 /// ENS	Ttc39a	NM_001134519					0.000502461	2.73136
10816067	NM_012559 // Fgg // fibrinogen gamma chain // 2q31-q34 // 24367 /// ENSRNOT00000034521	Fgg	NM_012559					5.30381e-05	2.72557
10732966	NM_001160228 // Adam19 // ADAM metallopeptidase domain 19 // 10q21 // 303068 /// ENSRNO	Adam19	NM_001160228					0.000392019	2.72139
10859047	NM_031633 // Foxm1 // forkhead box M1 // 4q42 // 58921 /// ENSRNOT00000008003 // Foxm1	Foxm1	NM_031633					4.38344e-05	2.71954
10714214	NM_001013151 // Gna14 // guanine nucleotide binding protein, alpha 14 // 1q43 // 309242	Gna14	NM_001013151					0.000105367	2.70635
10884031	---		---					0.000103866	2.69934
10706750	NM_001107512 // Tead2 // TEA domain family member 2 // 1q22 // 308582 /// ENSRNOT000000	Tead2	NM_001107512					0.00109774	2.6947
10819599	ENSRNOT00000019210 // Col24a1 // collagen, type XXIV, alpha 1 // 2q44 // 499723 /// XM_	Col24a1	ENSRNOT00000019210					1.9369e-05	2.67725
10831595	NM_080767 // Psmb8 // proteasome (prosome, macropain) subunit, beta type 8 (large multi	Psmb8	NM_080767					0.00122143	2.67219
10929321	---		---					0.000105969	2.6652
10849737	NM_001106507 // Bub1 // budding uninhibited by benzimidazoles 1 homolog (S. cerevisiae)	Bub1	NM_001106507					0.000431813	2.66225
10724708	ENSRNOT00000019690 // Lmo1 // LIM domain only 1 // 1q33 // 245979 /// NM_139112 // Lmo1	Lmo1	ENSRNOT00000019690					0.00562433	2.6531
10931222	NM_001007557 // Emr1 // EGF-like module containing, mucin-like, hormone receptor-like 1	Emr1	NM_001007557					0.00239154	2.64921
10838694	NM_001004264 // Traf4af1 // TRAF4 associated factor 1 // 3q35 // 311325 /// ENSRNOT0000	Traf4af1	NM_001004264					1.28189e-05	2.64799
10780908	ENSRNOT00000038665 // Sacs // spastic ataxia of Charlevoix-Saguenay (sacsin) // 15p12 /	Sacs	ENSRNOT00000038665					0.000730954	2.64313
10889415	ENSRNOT00000045963 // Sox11 // SRY (sex determining region Y)-box 11 // 6q16 // 84046 /	Sox11	ENSRNOT00000045963					0.000847976	2.6407
10851364	---		---					0.000856028	2.64052
10763751	XM_003752659 // Fcamr // Fc receptor, IgA, IgM, high affinity // 13q13 // 681070 /// EN	Fcamr	XM_003752659					3.48347e-07	2.6208
10886131	XM_001058397 // Vash1 // vasohibin 1 // 6q31 // 503052 /// ENSRNOT00000014017 // Vash1	Vash1	XM_001058397					2.70905e-05	2.6184
10850025	NM_001107777 // Siglec1 // sialic acid binding Ig-like lectin 1, sialoadhesin // 3q36 /	Siglec1	NM_001107777					0.00516917	2.61298
10746022	NM_001108287 // Prr11 // proline rich 11 // 10q26 // 360591 /// ENSRNOT00000038296 // P	Prr11	NM_001108287					3.00853e-05	2.61241
10749325	NM_130744 // Cygb // cytoglobin // 10q32.3 // 170520 /// ENSRNOT00000016067 // Cygb //	Cygb	NM_130744					0.000238192	2.60513
10810553	XM_226431 // B3gnt9 // UDP-GlcNAc:betaGal beta-1,3-N-acetylglucosaminyltransferase 9 //	B3gnt9	XM_226431					0.000100509	2.60206
10902313	NM_001011987 // Glipr1 // GLI pathogenesis-related 1 // 7q21 // 299783 /// ENSRNOT00000	Glipr1	NM_001011987					0.00133692	2.60024
10792035	NM_022199 // Dusp4 // dual specificity phosphatase 4 // 16q12.2 // 60587 /// ENSRNOT000	Dusp4	NM_022199					0.001035	2.59754
10899499	NM_001170602 // Espl1 // extra spindle pole bodies homolog 1 (S. cerevisiae) // 7q36 //	Espl1	NM_001170602					0.000135186	2.59636
10819594	ENSRNOT00000019210 // Col24a1 // collagen, type XXIV, alpha 1 // 2q44 // 499723	Col24a1	ENSRNOT00000019210					2.01901e-05	2.57457
10769657	NM_001012028 // Nuf2 // NUF2, NDC80 kinetochore complex component, homolog (S. cerevisi	Nuf2	NM_001012028					0.000490115	2.57388
10757726	NM_012722 // Eln // elastin // 12q12 // 25043 /// ENSRNOT00000032780 // Eln // elastin	Eln	NM_012722					0.000270692	2.57384
10858559	ENSRNOT00000013308 // Clec4a3 // C-type lectin domain family 4, member A3 // 4q42 // 36	Clec4a3	ENSRNOT00000013308					0.00139001	2.56805
10819145	---		---					0.00011189	2.56793
10940594	---		---					0.00116099	2.56674
10733553	ENSRNOT00000010968 // Irf1 // interferon regulatory factor 1 // 10q22 // 24508 /// NM_0	Irf1	ENSRNOT00000010968					0.000714179	2.558
10710026	NM_001169139 // Ckap2 // cytoskeleton associated protein 2 // 16q12.5 // 306575 /// ENS	Ckap2	NM_001169139					6.68158e-05	2.55745
10800410	ENSRNOT00000022270 // Dsg2 // desmoglein 2 // 18p12 // 307562	Dsg2	ENSRNOT00000022270					0.00017743	2.55617
10838843	NM_001107762 // Nusap1 // nucleolar and spindle associated protein 1 // 3q35 // 311336	Nusap1	NM_001107762					0.00104842	2.55556
10738177	NM_001014120 // Fkbp10 // FK506 binding protein 10 // 10q32.1 // 360627 /// ENSRNOT0000	Fkbp10	NM_001014120					0.000390287	2.55469
10812734	XM_577983 // Serf1 // small EDRK-rich factor 1 // 2q12 // 502503 /// ENSRNOT00000024291	Serf1	XM_577983					9.50741e-06	2.54969
10932813	NM_001101003 // Kcne1l // KCNE1-like // Xq14 // 681190 /// EF535526 // Kcne1l // KCNE1-	Kcne1l	NM_001101003					2.07156e-05	2.54881
10841800	NM_001107796 // Fam83d // family with sequence similarity 83, member D // 3q42 // 31159	Fam83d	NM_001107796					0.00215033	2.54736
10819946	ENSRNOT00000031544 // Depdc1 // DEP domain containing 1 // 2q45 // 295538	Depdc1	ENSRNOT00000031544					5.85967e-05	2.54262
10733849	NM_031537 // LOC24906 // RoBo-1 // 10q22 // 24906 /// ENSRNOT00000003797 // LOC24906 //	LOC24906	NM_031537					0.00226848	2.54249
10715431	NM_134401 // Crtac1 // cartilage acidic protein 1 // 1q54 // 171438 /// ENSRNOT00000020	Crtac1	NM_134401					0.00115419	2.53944
10813172	ENSRNOT00000016485 // Fgf10 // fibroblast growth factor 10 // 2q15-q16 // 25443 /// NM_	Fgf10	ENSRNOT00000016485					0.000193284	2.5377
10854685	NM_001195277 // LOC679651 // hypothetical protein LOC679651 // 4q22 // 679651 /// ENSRN	LOC679651	NM_001195277					0.00126521	2.53102
10766072	NM_001109079 // Kif26b // kinesin family member 26B // 13q26 // 305012 /// ENSRNOT00000	Kif26b	NM_001109079					0.000140958	2.52837
10863282	NM_021261 // Tmsb10 // thymosin, beta 10 // 4q33 // 50665 /// M58404 // Tmsb10 // thymo	Tmsb10	NM_021261					0.00171785	2.52172
10828162	NM_172222 // C2 // complement component 2 // 20p12 // 24231 /// NM_212466 // Cfb // com	C2	NM_172222					0.00452263	2.51834
10845372	NM_001044276 // Rprm // reprimo, TP53 dependent G2 arrest mediator candidate // 3q12 //	Rprm	NM_001044276					1.01582e-06	2.51809
10742128	NM_012964 // Hmmr // hyaluronan mediated motility receptor (RHAMM) // 10q12 // 25460 //	Hmmr	NM_012964					0.000125465	2.50978
10904787	---		---					3.78951e-05	2.50507
10828357	NM_012708 // Psmb9 // proteasome (prosome, macropain) subunit, beta type 9 (large multi	Psmb9	NM_012708					0.00246756	2.50117
10930942	NM_019140 // Ptprs // protein tyrosine phosphatase, receptor type, S // 9q11 // 25529 /	Ptprs	NM_019140					0.000488772	2.49717
10872561	NM_001039339 // Zdhhc18 // zinc finger, DHHC-type containing 18 // 5q36 // 362613 /// E	Zdhhc18	NM_001039339					0.000250503	2.49439
10748802	ENSRNOT00000065145 // Sdk2 // sidekick homolog 2 (chicken) // 10q32.1 // 360652 /// NM_	Sdk2	ENSRNOT00000065145					3.11618e-05	2.49347
10795289	XM_001057443 // LOC680498 // similar to CG31613-PA // 17q11 // 680498 /// ENSRNOT000000	LOC680498	XM_001057443					0.00167177	2.49228
10717168	NM_017187 // Hmgb2 // high mobility group box 2 // 16p11 // 29395 /// D84418 // Hmgb2 /	Hmgb2	NM_017187					0.000100814	2.47816
10750876	NM_017187 // Hmgb2 // high mobility group box 2 // 16p11 // 29395 /// D84418 // Hmgb2 /	Hmgb2	NM_017187					8.53397e-05	2.47622
10905192	ENSRNOT00000007398 // Myh9 // myosin, heavy chain 9, non-muscle // 7q34 // 25745 /// NM	Myh9	ENSRNOT00000007398					1.37735e-05	2.47478
10901713	XM_002726881 // Gas2l3 // growth arrest-specific 2 like 3 // 7q13 // 680280 /// ENSRNOT	Gas2l3	XM_002726881					0.000359545	2.47068
10771406	NM_001108353 // Plac8 // placenta-specific 8 // 14p22 // 360914 /// ENSRNOT00000003012	Plac8	NM_001108353					4.078e-05	2.46489
10854139	NM_001191862 // Flnc // filamin C, gamma // 4q22 // 362332 /// ENSRNOT00000027237 // Fl	Flnc	NM_001191862					0.000338331	2.46304
10708921	NM_017204 // Map6 // microtubule-associated protein 6 // 1q32 // 29457 /// ENSRNOT00000	Map6	NM_017204					0.00287015	2.4587
10809678	BC168970 // Nkd1 // naked cuticle homolog 1 (Drosophila) // 19p11 // 364952	Nkd1	BC168970					0.000105207	2.45242
10876324	NM_001024345 // Tpm2 // tropomyosin 2, beta // 5q22 // 500450 /// ENSRNOT00000049000 //	Tpm2	NM_001024345					0.000966279	2.44961
10744709	NM_001190998 // Smtnl2 // smoothelin-like 2 // 10q24 // 679629 /// ENSRNOT00000020379 /	Smtnl2	NM_001190998					4.20643e-07	2.44839
10793338	NM_031007 // Adcy2 // adenylate cyclase 2 (brain) // 17p14 // 81636 /// ENSRNOT00000047	Adcy2	NM_031007					6.28697e-05	2.44444
10792955	ENSRNOT00000057461 // Col4a2 // collagen, type IV, alpha 2 // 16q12.5 // 306628	Col4a2	ENSRNOT00000057461					3.09562e-06	2.44218
10816540	XM_227403 // Mex3a // mex3 homolog A (C. elegans) // 2q34 // 310631 /// ENSRNOT00000052	Mex3a	XM_227403					4.3553e-05	2.44077
10787784	NM_017187 // Hmgb2 // high mobility group box 2 // 16p11 // 29395 /// D84418 // Hmgb2 /	Hmgb2	NM_017187					0.000155172	2.43776
10929766	ENSRNOT00000026707 // Col6a3 // procollagen, type VI, alpha 3 // 9q35-q36 // 367313 ///	Col6a3	ENSRNOT00000026707					0.000325538	2.43753
10869094	NM_001009422 // Nipsnap3b // nipsnap homolog 3B (C. elegans) // 5q24 // 313211 /// ENSR	Nipsnap3b	NM_001009422					0.000341019	2.42821
10785063	NM_031323 // Bmp1 // bone morphogenetic protein 1 // 15p11 // 83470 /// ENSRNOT00000046	Bmp1	NM_031323					1.03079e-05	2.4272
10747959	ENSRNOT00000032339 // Kif18b // kinesin family member 18B // 10q32.1 // 303575 /// NM_0	Kif18b	ENSRNOT00000032339					0.000761467	2.4262
10905773	ENSRNOT00000037681 // Nfam1 // NFAT activating protein with ITAM motif 1 // 7q34 // 362	Nfam1	ENSRNOT00000037681					0.00166212	2.42338
10867008	XM_003753961 // LOC100361596 // hypothetical protein LOC100361596 // --- // 100361596 /	LOC100361596	XM_003753961					0.000271383	2.42324
10824123	ENSRNOT00000031743 // Kirrel // kin of IRRE like (Drosophila) // 2q34 // 310695 /// NM_	Kirrel	ENSRNOT00000031743					7.59848e-05	2.42119
10830189	NM_012567 // Gja1 // gap junction protein, alpha 1 // 20q11 // 24392 /// ENSRNOT0000000	Gja1	NM_012567					0.000114906	2.4209
10810614	ENSRNOT00000066077 // Kctd19 // potassium channel tetramerisation domain containing 19	Kctd19	ENSRNOT00000066077					1.40852e-05	2.42046
10787275	ENSRNOT00000023065 // Ankrd41 // ankyrin repeat domain 41 // 16p14 // 361122	Ankrd41	ENSRNOT00000023065					0.000233525	2.41709
10869656	NM_001025022 // RGD1308059 // similar to DNA segment, Chr 4, Brigham & Womens Genetics	RGD1308059	NM_001025022					5.29682e-05	2.41499
10798497	NM_022647 // Hist1h2bl // histone cluster 1, H2bl // 17q11 // 64647 /// NM_001106114 //	Hist1h2bl	NM_022647					0.000467342	2.41177
10733258	NM_001137622 // Adamts2 // ADAM metallopeptidase with thrombospondin type 1 motif, 2 //	Adamts2	NM_001137622					0.000108063	2.40353
10918869	ENSRNOT00000051159 // Col12a1 // collagen, type XII, alpha 1 // 8q31 // 25683 /// U5736	Col12a1	ENSRNOT00000051159					8.8081e-06	2.40087
10936510	NM_001106757 // Cfp // complement factor properdin // Xq12 // 299314 /// ENSRNOT0000003	Cfp	NM_001106757					0.00045101	2.39683
10917183	NM_031521 // Ncam1 // neural cell adhesion molecule 1 // 8q23 // 24586 /// ENSRNOT00000	Ncam1	NM_031521					0.000328286	2.39515
10773168	NM_017187 // Hmgb2 // high mobility group box 2 // 16p11 // 29395 /// D84418 // Hmgb2 /	Hmgb2	NM_017187					0.000140798	2.38871
10815321	NM_001109183 // Lhfp // lipoma HMGIC fusion partner // 2q26 // 499615 /// ENSRNOT000000	Lhfp	NM_001109183					7.81948e-05	2.38461
10716939	---		---					0.00114395	2.38401
10907945	NM_012864 // Mmp7 // matrix metallopeptidase 7 // 8q11 // 25335 /// ENSRNOT00000014041	Mmp7	NM_012864					0.00475181	2.38386
10876769	ENSRNOT00000064280 // Abca1 // ATP-binding cassette, subfamily A (ABC1), member 1 // 5q	Abca1	ENSRNOT00000064280					0.00010139	2.38337
10804714	NM_001134542 // Pcyox1l // prenylcysteine oxidase 1 like // 18q12.1 // 307396 /// ENSRN	Pcyox1l	NM_001134542					3.33248e-05	2.3832
10898382	NM_001130500 // Gtse1 // G-2 and S-phase expressed 1 // 7q34 // 300126 /// ENSRNOT00000	Gtse1	NM_001130500					0.000148216	2.37955
10781304	NM_001106047 // Loxl2 // lysyl oxidase-like 2 // 15p11 // 290350 /// ENSRNOT00000058663	Loxl2	NM_001106047					7.05804e-05	2.37193
10907689	NM_001108118 // Itga5 // integrin, alpha 5 (fibronectin receptor, alpha polypeptide) //	Itga5	NM_001108118					0.00014473	2.36994
10839790	ENSRNOT00000006408 // Sirpa // signal-regulatory protein alpha // 3q36 // 25528 /// NM_	Sirpa	ENSRNOT00000006408					4.54471e-05	2.36017
10810727	NM_001025637 // Psmb10 // proteasome (prosome, macropain) subunit, beta type 10 // 19q1	Psmb10	NM_001025637					0.00269584	2.35898
10789152	NM_001169139 // Ckap2 // cytoskeleton associated protein 2 // 16q12.5 // 306575 /// ENS	Ckap2	NM_001169139					0.0002122	2.35079
10769422	ENSRNOT00000004950 // Prrx1 // paired related homeobox 1 // 13q22 // 266813 /// NM_1538	Prrx1	ENSRNOT00000004950					0.000372835	2.34911
10793248	---		---					9.5721e-05	2.34725
10838743	ENSRNOT00000067081 // Casc5 // cancer susceptibility candidate 5 // 3q35 // 311327	Casc5	ENSRNOT00000067081					2.6592e-05	2.34583
10863471	NM_001025416 // Dok1 // docking protein 1 // 4q34 // 312477 /// ENSRNOT00000010020 // D	Dok1	NM_001025416					0.000509505	2.34393
10862403	NM_001013427 // Rarres2 // retinoic acid receptor responder (tazarotene induced) 2 // 4	Rarres2	NM_001013427					0.000300411	2.33867
10936742	ENSRNOT00000060988 // Gpr34 // G protein-coupled receptor 34 // Xq12 // 554353 /// NM_0	Gpr34	ENSRNOT00000060988					0.000201982	2.33815
10897723	NM_001033703 // Apobec3b // apolipoprotein B mRNA editing enzyme, catalytic polypeptide	Apobec3b	NM_001033703					0.000271735	2.33391
10720859	ENSRNOT00000028597 // Fxyd5 // FXYD domain-containing ion transport regulator 5 // 1q21	Fxyd5	ENSRNOT00000028597					0.000885869	2.32843
10831898	NM_001007695 // Tcp11 // t-complex protein 11 // 20p12 // 309641 /// ENSRNOT00000045044	Tcp11	NM_001007695					0.000674178	2.32481
10902180	---		---					4.02177e-06	2.32039
10809018	NM_001106164 // Cmtm3 // CKLF-like MARVEL transmembrane domain containing 3 // 19p14 //	Cmtm3	NM_001106164					0.00341063	2.31987
10741422	NM_153814 // Cacna1h // calcium channel, voltage-dependent, T type, alpha 1H subunit //	Cacna1h	NM_153814					2.06134e-05	2.31834
10759177	NM_001107155 // Tmem119 // transmembrane protein 119 // 12q16 // 304581 /// ENSRNOT0000	Tmem119	NM_001107155					0.000279228	2.31581
10766082	NM_001109079 // Kif26b // kinesin family member 26B // 13q26 // 305012 /// ENSRNOT00000	Kif26b	NM_001109079					2.52907e-06	2.31566
10897096	NM_001130553 // Gsdmd // gasdermin D // 7q34 // 315084 /// ENSRNOT00000045475 // Gsdmd	Gsdmd	NM_001130553					0.000147783	2.31564
10939564	NM_031612 // Apln // apelin // Xq35 // 58812 /// ENSRNOT00000005331 // Apln // apelin /	Apln	NM_031612					0.00556165	2.30813
10927728	NM_053488 // Col5a2 // collagen, type V, alpha 2 // 9q22 // 85250 /// ENSRNOT0000000507	Col5a2	NM_053488					6.43875e-06	2.30662
10889475	AJ601385 // Pxdn // peroxidasin homolog (Drosophila) // 6q16 // 554172 /// ENSRNOT00000	Pxdn	AJ601385					0.000489473	2.30606
10853559	ENSRNOT00000016423 // Col1a2 // collagen, type I, alpha 2 // 4q13 // 84352 /// NM_05335	Col1a2	ENSRNOT00000016423					0.000763197	2.30069
10726979	NM_134334 // Ctsd // cathepsin D // 1q41 // 171293 /// ENSRNOT00000027407 // Ctsd // ca	Ctsd	NM_134334					1.54723e-05	2.29891
10897529	ENSRNOT00000013538 // Lgals1 // lectin, galactoside-binding, soluble, 1 // 7q34 // 5664	Lgals1	ENSRNOT00000013538					0.00293287	2.29604
10777770	ENSRNOT00000032972 // Tacc3 // transforming, acidic coiled-coil containing protein 3 //	Tacc3	ENSRNOT00000032972					0.000853622	2.29106
10776888	---		---					4.88637e-05	2.29086
10716679	---		---					2.80417e-06	2.2891
10705213	NM_021578 // Tgfb1 // transforming growth factor, beta 1 // 1q22 // 59086 /// ENSRNOT00	Tgfb1	NM_021578					0.000835239	2.28869
10719212	NM_013027 // Sepw1 // selenoprotein W, 1 // 1q21 // 25545 /// BC087625 // Sepw1 // sele	Sepw1	NM_013027					6.27286e-06	2.28835
10880727	ENSRNOT00000017060 // C1qb // complement component 1, q subcomponent, B chain // 5q36 /	C1qb	ENSRNOT00000017060					0.00139468	2.28814
10838741	ENSRNOT00000067081 // Casc5 // cancer susceptibility candidate 5 // 3q35 // 311327	Casc5	ENSRNOT00000067081					0.00048113	2.28642
10899073	FQ226442 // Troap // trophinin associated protein // 7q36 // 300219	Troap	FQ226442					0.000872761	2.2863
10744700	NM_053508 // Tekt1 // tektin 1 // 10q24 // 85270 /// ENSRNOT00000066740 // Tekt1 // tek	Tekt1	NM_053508					0.000611196	2.28627
10745107	NM_001044224 // Spag5 // sperm associated antigen 5 // 10q25 // 252918 /// AB231661 //	Spag5	NM_001044224					0.000261265	2.28412
10717295	NM_001025623 // Vnn1 // vanin 1 // 1p12 // 29142 /// ENSRNOT00000021694 // Vnn1 // vani	Vnn1	NM_001025623					0.000113873	2.28274
10760971	NM_019237 // Pcolce // procollagen C-endopeptidase enhancer // 12q12 // 29569 /// ENSRN	Pcolce	NM_019237					7.49702e-05	2.28249
10768357	NM_001047084 // Rgs18 // regulator of G-protein signaling 18 // 13q21 // 289076 /// ENS	Rgs18	NM_001047084					0.00284347	2.27807
10773247	NM_024128 // Nsg1 // neuron specific gene family member 1 // 14q21 // 25247 /// ENSRNOT	Nsg1	NM_024128					3.60021e-06	2.27557
10738209	ENSRNOT00000023872 // Cnp // 2',3'-cyclic nucleotide 3' phosphodiesterase // 10q32.1 //	Cnp	ENSRNOT00000023872					0.00359384	2.2754
10931196	NM_012759 // Vav1 // vav 1 guanine nucleotide exchange factor // 9q11-q12 // 25156 ///	Vav1	NM_012759					0.000291546	2.27502
10805214	NM_001106134 // Ska1 // spindle and kinetochore associated complex subunit 1 // 18q12.2	Ska1	NM_001106134					0.000128096	2.27302
10940644	---		---					0.000849025	2.27123
10849327	ENSRNOT00000056022 // Fbn1 // fibrillin 1 // 3q36 // 83727 /// NM_031825 // Fbn1 // fib	Fbn1	ENSRNOT00000056022					0.00097798	2.26791
10709951	NM_001139508 // Mical2 // microtubule associated monoxygenase, calponin and LIM domain	Mical2	NM_001139508					0.000657192	2.26195
10930421	NM_001135017 // RGD1309537 // similar to Myosin regulatory light chain 2-A, smooth musc	RGD1309537	NM_001135017					1.88162e-05	2.25917
10747347	NM_021581 // Leprel4 // leprecan-like 4 // 10q32.1 // 59101 /// ENSRNOT00000021322 // L	Leprel4	NM_021581					0.000707388	2.25278
10800088	NM_001025721 // Colec12 // collectin sub-family member 12 // 18p13 // 361289 /// ENSRNO	Colec12	NM_001025721					1.22907e-05	2.24837
10919864	XM_236593 // Col6a6 // collagen, type VI, alpha 6 // 8q32 // 315979 /// ENSRNOT00000056	Col6a6	XM_236593					0.000280921	2.24714
10711017	ENSRNOT00000024404 // Itgal // integrin, alpha L // 1q36 // 308995 /// NM_001033998 //	Itgal	ENSRNOT00000024404					0.00874053	2.2451
10781581	NM_001109912 // Tsc22d1 // TSC22 domain family, member 1 // 15q11 // 498545 /// ENSRNOT	Tsc22d1	NM_001109912					3.50005e-06	2.24125
10912112	ENSRNOT00000039850 // Mthfs // 5,10-methenyltetrahydrofolate synthetase (5-formyltetrah	Mthfs	ENSRNOT00000039850					0.00513024	2.24107
10818502	ENSRNOT00000024138 // Col11a1 // collagen, type XI, alpha 1 // 2q41 // 25654 /// ENSRNO	Col11a1	ENSRNOT00000024138					0.000108969	2.23761
10735424	NM_001113781 // Fam64a // family with sequence similarity 64, member A // 10q24 // 3605	Fam64a	NM_001113781					5.43836e-05	2.23528
10702519	NM_001011930 // Trip13 // thyroid hormone receptor interactor 13 // 1p11 // 292206 ///	Trip13	NM_001011930					0.00658705	2.23147
10849823	ENSRNOT00000039794 // Ckap2l // cytoskeleton associated protein 2-like // 3q36 // 68051	Ckap2l	ENSRNOT00000039794					0.000831944	2.23129
10868729	NM_001025276 // RGD1305807 // hypothetical LOC298077 // 5q22 // 298077 /// ENSRNOT00000	RGD1305807	NM_001025276					0.000858578	2.22745
10702408	NM_001246319 // Cenpw // centromere protein W // 1p11 // 689399 /// ENSRNOT00000065677	Cenpw	NM_001246319					0.000102795	2.22729
10823970	ENSRNOT00000013025 // Tlr2 // toll-like receptor 2 // 2q34 // 310553 /// NM_198769 // T	Tlr2	ENSRNOT00000013025					0.000364282	2.22141
10825809	ENSRNOT00000024344 // Cd53 // Cd53 molecule // 2q34-q41 // 24251 /// NM_012523 // Cd53	Cd53	ENSRNOT00000024344					0.00164351	2.21589
10894549	ENSRNOT00000010601 // Ckap4 // cytoskeleton-associated protein 4 // 7q13 // 362859 ///	Ckap4	ENSRNOT00000010601					0.000385102	2.21499
10732725	NM_130421 // Lcp2 // lymphocyte cytosolic protein 2 // 10q12 // 155918 /// ENSRNOT00000	Lcp2	NM_130421					0.00511833	2.21315
10940677	---		---					0.00253181	2.20783
10805100	NM_001017462 // LOC361346 // similar to chromosome 18 open reading frame 54 // 18q12.1	LOC361346	NM_001017462					0.000122787	2.20555
10838282	---		---					0.00138662	2.20308
10924172	---		---					0.00138662	2.20308
10764415	NM_001105955 // Aspm // asp (abnormal spindle) homolog, microcephaly associated (Drosop	Aspm	NM_001105955					0.000653424	2.20058
10851513	NM_130399 // Ada // adenosine deaminase // 3q42 // 24165 /// ENSRNOT00000014151 // Ada	Ada	NM_130399					0.00498381	2.19866
10766080	NM_001109079 // Kif26b // kinesin family member 26B // 13q26 // 305012 /// ENSRNOT00000	Kif26b	NM_001109079					1.04819e-05	2.1925
10871957	ENSRNOT00000011694 // Csf3r // colony stimulating factor 3 receptor (granulocyte) // 5q	Csf3r	ENSRNOT00000011694					0.00177143	2.18892
10881211	NM_001031648 // Efhd2 // EF-hand domain family, member D2 // 5q36 // 298609 /// ENSRNOT	Efhd2	NM_001031648					0.00304082	2.18731
10822386	NM_053772 // Pkia // protein kinase (cAMP-dependent, catalytic) inhibitor alpha // 2q23	Pkia	NM_053772					8.14538e-05	2.1855
10748958	FQ227491 // LOC100360582 // 5',3'-nucleotidase, cytosolic // --- // 100360582	LOC100360582	FQ227491					2.40152e-05	2.18363
10932437	NM_001108248 // Was // Wiskott-Aldrich syndrome homolog (human) // Xq13 // 317371 /// E	Was	NM_001108248					0.000189761	2.18261
10701684	ENSRNOT00000043555 // LOC679873 // similar to retinoic acid early transcript 1L // 1p13	LOC679873	ENSRNOT00000043555					0.00148125	2.17719
10834204	BC158701 // LOC680531 // similar to CG3880-PA // 3p13 // 680531 /// ENSRNOT00000017466	LOC680531	BC158701					7.76221e-05	2.17699
10916016	NM_203337 // St3gal4 // ST3 beta-galactoside alpha-2,3-sialyltransferase 4 // 8q21 // 3	St3gal4	NM_203337					0.00686747	2.17397
10721261	---		---					0.000202121	2.16988
10890190	NM_001109531 // Mis18bp1 // MIS18 binding protein 1 // 6q24 // 689296 /// ENSRNOT000000	Mis18bp1	NM_001109531					0.000184567	2.16545
10908277	NM_001106702 // Angptl6 // angiopoietin-like 6 // 8q13 // 298698 /// ENSRNOT00000027963	Angptl6	NM_001106702					0.00214622	2.16435
10734320	NM_017207 // Trpv2 // transient receptor potential cation channel, subfamily V, member	Trpv2	NM_017207					0.000568052	2.16239
10872801	NM_017166 // Stmn1 // stathmin 1 // 5q36 // 29332 /// J04979 // Stmn1 // stathmin 1 //	Stmn1	NM_017166					8.86706e-06	2.16219
10716552	NM_001013063 // Raet1l // retinoic acid early transcript 1L // 1p13 // 292461 /// ENSRN	Raet1l	NM_001013063					1.63167e-05	2.16177
10825488	NM_001106456 // Mab21l3 // mab-21-like 3 (C. elegans) // 2q34 // 295326 /// ENSRNOT0000	Mab21l3	NM_001106456					0.00256539	2.16098
10895344	ENSRNOT00000031986 // E2f7 // E2F transcription factor 7 // 7q21 // 314818 /// NM_00110	E2f7	ENSRNOT00000031986					0.00109932	2.16019
10869737	ENSRNOT00000058520 // Adamtsl1 // ADAMTS-like 1 // 5q32 // 362539	Adamtsl1	ENSRNOT00000058520					0.00214397	2.15944
10716609	NM_001013063 // Raet1l // retinoic acid early transcript 1L // 1p13 // 292461 /// ENSRN	Raet1l	NM_001013063					2.70574e-05	2.1586
10923177	XM_001062790 // LOC685203 // hypothetical protein LOC685203 // 9q22 // 685203 /// ENSRN	LOC685203	XM_001062790					0.000371859	2.15372
10867139	NM_001191754 // Msc // musculin // 5q11 // 312897 /// ENSRNOT00000009908 // Msc // musc	Msc	NM_001191754					9.89815e-06	2.15082
10705004	NM_001191622 // Phldb3 // pleckstrin homology-like domain, family B, member 3 // 1q21 /	Phldb3	NM_001191622					0.000204636	2.15063
10874929	NM_181478 // Rdh10 // retinol dehydrogenase 10 (all-trans) // 5q11 // 353252 /// ENSRNO	Rdh10	NM_181478					0.00028561	2.1494
10759162	NM_001109327 // Coro1c // coronin, actin binding protein 1C // 12q16 // 501841 /// ENSR	Coro1c	NM_001109327					4.00691e-05	2.14833
10880734	NM_001008515 // C1qa // complement component 1, q subcomponent, A chain // 5q36 // 2985	C1qa	NM_001008515					0.00228474	2.14816
10922871	NM_001106905 // Il18r1 // interleukin 18 receptor 1 // 9q21 // 301365 /// ENSRNOT000000	Il18r1	NM_001106905					0.000534271	2.14422
10814594	NM_001106422 // Tnik // TRAF2 and NCK interacting kinase // 2q24 // 294917 /// ENSRNOT0	Tnik	NM_001106422					0.00192195	2.14372
10871775	ENSRNOT00000034839 // Rhbdl2 // rhomboid, veinlet-like 2 (Drosophila) // 5q36 // 298512	Rhbdl2	ENSRNOT00000034839					0.00799109	2.14299
10932016	NM_001173429 // Sept6 // septin 6 // Xq12 // 691335 /// ENSRNOT00000067942 // Sept6 //	2014-09-06	NM_001173429					0.000743203	2.14178
10765772	NM_001013127 // Tagln2 // transgelin 2 // 13q24 // 304983 /// ENSRNOT00000011208 // Tag	Tagln2	NM_001013127					1.17762e-05	2.14034
10914481	ENSRNOT00000035119 // Kif15 // kinesin family member 15 // 8q32 // 353302 /// NM_181635	Kif15	ENSRNOT00000035119					0.00131668	2.1396
10900201	ENSRNOT00000061191 // RGD1307722 // similar to hypothetical protein MGC20700 // 7q11 //	RGD1307722	ENSRNOT00000061191					0.00131345	2.13784
10903346	ENSRNOT00000012775 // Pabpc1 // poly(A) binding protein, cytoplasmic 1 // 7q22 // 17135	Pabpc1	ENSRNOT00000012775					0.000248762	2.13757
10853347	ENSRNOT00000043822 // Abcb4 // ATP-binding cassette, subfamily B (MDR/TAP), member 4 //	Abcb4	ENSRNOT00000043822					0.000631844	2.1292
10730098	NM_001108524 // Aldh18a1 // aldehyde dehydrogenase 18 family, member A1 // 1q54 // 3617	Aldh18a1	NM_001108524					0.00288414	2.12818
10705874	NM_212525 // Tyrobp // Tyro protein tyrosine kinase binding protein // 1q21 // 361537 /	Tyrobp	NM_212525					0.00247888	2.1228
10703131	NM_001106208 // Pabpc3 // poly(A) binding protein, cytoplasmic 3 // 1q11 // 292295 ///	Pabpc3	NM_001106208					0.000187766	2.12115
10802065	NM_001029901 // Csf1r // colony stimulating factor 1 receptor // 18q12.1 // 307403 ///	Csf1r	NM_001029901					0.00208692	2.1199
10923835	NM_030869 // Nrp2 // neuropilin 2 // 9q31 // 81527 /// ENSRNOT00000042562 // Nrp2 // ne	Nrp2	NM_030869					9.65964e-05	2.11818
10792167	---		---					0.000579662	2.11758
10763820	NM_001109328 // Rab7b // Rab7b, member RAS oncogene family // 13q13 // 501854 /// ENSRN	Rab7b	NM_001109328					0.00514338	2.11699
10862338	NM_001134979 // Ezh2 // enhancer of zeste homolog 2 (Drosophila) // 4q24 // 312299 ///	Ezh2	NM_001134979					0.000756616	2.11661
10773481	NM_001191680 // Mfsd10 // major facilitator superfamily domain containing 10 // 14q21 /	Mfsd10	NM_001191680					9.40052e-05	2.11488
10908452	ENSRNOT00000041091 // LOC691141 // hypothetical protein LOC691141 // 8q13 // 691141 ///	LOC691141	ENSRNOT00000041091					0.00201886	2.11464
10817419	NM_031560 // Ctsk // cathepsin K // 2q34 // 29175 /// ENSRNOT00000028730 // Ctsk // cat	Ctsk	NM_031560					4.65246e-05	2.1129
10761025	ENSRNOT00000039797 // LOC685020 // similar to paired immunoglobin-like type 2 receptor	LOC685020	ENSRNOT00000039797					0.00672532	2.11076
10777182	FQ222654 // Ncapg // non-SMC condensin I complex, subunit G // 14q21 // 305392	Ncapg	FQ222654					0.00312008	2.10843
10733942	NM_001109642 // LOC691496 // similar to histone 1, H2ai // 10q22 // 691496 /// ENSRNOT0	LOC691496	NM_001109642					0.000607281	2.10822
10829780	NM_001107624 // Arid5b // AT rich interactive domain 5B (Mrf1 like) // 20p11 // 309728	Arid5b	NM_001107624					2.98158e-05	2.10451
10709093	ENSRNOT00000024156 // Ucp2 // uncoupling protein 2 (mitochondrial, proton carrier) // 1	Ucp2	ENSRNOT00000024156					0.00218988	2.10147
10792344	AF167308 // Sfrp1 // secreted frizzled-related protein 1 // 16q12.5 // 84402	Sfrp1	AF167308					0.000167637	2.10098
10763385	NM_001105948 // Serpinb8 // serpin peptidase inhibitor, clade B (ovalbumin), member 8 /	Serpinb8	NM_001105948					6.56217e-05	2.09981
10703680	NM_001037357 // Lilrb3l // leukocyte immunoglobulin-like receptor, subfamily B (with TM	Lilrb3l	NM_001037357					0.000338778	2.09869
10770759	NM_001108351 // Sertad4 // SERTA domain containing 4 // 13q27 // 360899 /// ENSRNOT0000	Sertad4	NM_001108351					1.07468e-05	2.09858
10892330	XM_001072924 // Ahnak2 // AHNAK nucleoprotein 2 // 6q32 // 314478 /// XM_234572 // Ahna	Ahnak2	XM_001072924					0.000195767	2.09848
10815659	NM_133410 // Rap2b // RAP2B, member of RAS oncogene family // 2q31 // 170923 /// ENSRNO	Rap2b	NM_133410					0.000389168	2.09648
10751469	NM_001191659 // Parp14 // poly (ADP-ribose) polymerase family, member 14 // 11q22 // 30	Parp14	NM_001191659					0.00341288	2.09598
10832790	NM_001107625 // Rtkn2 // rhotekin 2 // 20p11 // 309729 /// ENSRNOT00000068778 // Rtkn2	Rtkn2	NM_001107625					0.000268058	2.0953
10855416	NM_001039008 // Tmem176a // transmembrane protein 176A // 4q24 // 297077 /// ENSRNOT000	Tmem176a	NM_001039008					9.46035e-05	2.09472
10893739	NM_001108734 // Mob3a // MOB kinase activator 3A // 7q11 // 362833 /// ENSRNOT000000256	Mob3a	NM_001108734					0.000344856	2.09418
10712720	NM_001108513 // Unc93b1 // unc-93 homolog B1 (C. elegans) // 1q42 // 361689 /// ENSRNOT	Unc93b1	NM_001108513					0.00209082	2.09148
10869002	ENSRNOT00000009987 // Lppr1 // lipid phosphate phosphatase-related protein type 1 // 5q	Lppr1	ENSRNOT00000009987					0.000516674	2.09098
10837794	NM_001005892 // Spi1 // spleen focus forming virus (SFFV) proviral integration oncogene	Spi1	NM_001005892					0.00285049	2.0906
10727728	NM_001025132 // Cnih2 // cornichon homolog 2 (Drosophila) // 1q43 // 361705 /// ENSRNOT	Cnih2	NM_001025132					0.00387071	2.09015
10770082	NM_001012029 // Ifi204 // interferon activated gene 204 // 13q24 // 304988 /// ENSRNOT0	Ifi204	NM_001012029					0.0120992	2.08921
10834138	NM_001143750 // Nrarp // Notch-regulated ankyrin repeat protein // 3p13 // 499745 /// E	Nrarp	NM_001143750					0.00609116	2.08786
10736712	NM_001105822 // Ccl12 // chemokine (C-C motif) ligand 12 // 10q26 // 287562 /// ENSRNOT	Ccl12	NM_001105822					0.00100004	2.08605
10762296	BC083607 // Iqcd // IQ motif containing D // 12q16 // 498184	Iqcd	BC083607					0.0127261	2.08519
10886629	ENSRNOT00000050204 // Rpl6 // ribosomal protein L6 // 12q16 // 117042 /// NM_053971 //	Rpl6	ENSRNOT00000050204					0.000281703	2.08446
10798488	NM_001106114 // Hist1h2bn // histone cluster 1, H2bn // 17q11 // 291157 /// ENSRNOT0000	Hist1h2bn	NM_001106114					0.000867542	2.08376
10732716	ENSRNOT00000007408 // Kcnmb1 // potassium large conductance calcium-activated channel,	Kcnmb1	ENSRNOT00000007408					4.31824e-05	2.0814
10771690	ENSRNOT00000003102 // Naaa // N-acylethanolamine acid amidase // 14p22 // 497009 /// NM	Naaa	ENSRNOT00000003102					0.00545396	2.08096
10921343	NM_001135011 // Rftn1 // raftlin lipid raft linker 1 // 9q11 // 501095 /// ENSRNOT00000	Rftn1	NM_001135011					2.83333e-05	2.08031
10803359	NM_001033688 // Dsc2 // desmocollin 2 // 18p12 // 291760 /// BC101864 // Dsc2 // desmoc	Dsc2	NM_001033688					0.00831853	2.07899
10754120	NM_017242 // Lsamp // limbic system-associated membrane protein // 11q21 // 29561 /// E	Lsamp	NM_017242					6.92856e-05	2.07771
10787520	NM_001014236 // Ssbp4 // single stranded DNA binding protein 4 // 16p14 // 364534 /// E	Ssbp4	NM_001014236					0.00031695	2.07602
10730057	NM_017365 // Pdlim1 // PDZ and LIM domain 1 // 1q53 // 54133 /// ENSRNOT00000022000 //	Pdlim1	NM_017365					0.000540123	2.07558
10940682	---		---					0.000150835	2.07551
10814365	NM_013110 // Il7 // interleukin 7 // 2q23 // 25647 /// ENSRNOT00000016091 // Il7 // int	Il7	NM_013110					0.000400047	2.07445
10716616	NM_001013063 // Raet1l // retinoic acid early transcript 1L // 1p13 // 292461 /// ENSRN	Raet1l	NM_001013063					0.000434042	2.07409
10799914	---		---					5.31621e-06	2.0739
10893231	NM_001107159 // Mmp19 // matrix metallopeptidase 19 // 7q11 // 304608 /// ENSRNOT000000	Mmp19	NM_001107159					0.00100827	2.07266
10920697	NM_001109300 // Cmtm7 // CKLF-like MARVEL transmembrane domain containing 7 // 8q32 //	Cmtm7	NM_001109300					0.000294601	2.06884
10791591	---		---					6.29329e-05	2.06838
10880163	XM_001062503 // Nkain1 // Na+/K+ transporting ATPase interacting 1 // 5q36 // 500557 //	Nkain1	XM_001062503					0.00106541	2.06817
10793433	---		---					4.93114e-06	2.06748
10922783	NM_001106904 // Map4k4 // mitogen-activated protein kinase kinase kinase kinase 4 // 9q	Map4k4	NM_001106904					3.80428e-05	2.06708
10901538	NM_001166676 // LOC100310874 // antisense RNA overlapping MCH // --- // 100310874 /// E	LOC100310874	NM_001166676					0.000132015	2.06616
10716603	ENSRNOT00000043555 // LOC679873 // similar to retinoic acid early transcript 1L // 1p13	LOC679873	ENSRNOT00000043555					0.00121264	2.06419
10790712	ENSRNOT00000021073 // Tpm4 // tropomyosin 4 // 16p14 // 24852 /// NM_012678 // Tpm4 //	Tpm4	ENSRNOT00000021073					0.000283445	2.06346
10798499	NM_022686 // Hist1h4b // histone cluster 1, H4b // 17q11 // 64627 /// BC100619 // Hist1	Hist1h4b	NM_022686					0.000370434	2.06315
10907501	NM_001008806 // Krt4 // keratin 4 // 7q36 // 315323 /// ENSRNOT00000012943 // Krt4 // k	Krt4	NM_001008806					0.000555157	2.06292
10864094	NM_001100473 // Wnt7a // wingless-type MMTV integration site family, member 7A // 4q34	Wnt7a	NM_001100473					0.00342766	2.06027
10840975	NM_013185 // Hck // hemopoietic cell kinase // 3q41 // 25734 /// ENSRNOT00000012432 //	Hck	NM_013185					0.00307913	2.05836
10917883	NM_001012125 // Loxl1 // lysyl oxidase-like 1 // 8q24 // 315714 /// ENSRNOT00000034300	Loxl1	NM_001012125					0.00130518	2.05812
10894333	NM_001108076 // Myo1f // myosin IF // 7q12 // 314654 /// ENSRNOT00000011513 // Myo1f //	Myo1f	NM_001108076					0.0050556	2.05726
10766918	---		---					0.000506624	2.05672
10905316	NM_001008384 // Rac2 // ras-related C3 botulinum toxin substrate 2 (rho family, small G	Rac2	NM_001008384					0.0123361	2.05602
10724895	NM_001106286 // Lyve1 // lymphatic vessel endothelial hyaluronan receptor 1 // 1q33 //	Lyve1	NM_001106286					0.000172794	2.05586
10717882	ENSRNOT00000024656 // Dynlt1 // dynein light chain Tctex-type 1 // 1q11 // 83462 /// NM	Dynlt1	ENSRNOT00000024656					7.13319e-05	2.04591
10865630	FQ231221 // Ncapd2 // non-SMC condensin I complex, subunit D2 // 4q42 // 362438 /// ENS	Ncapd2	FQ231221					0.000139172	2.04556
10921232	ENSRNOT00000065721 // Sgol1 // shugoshin-like 1 (S. pombe) // 9q11 // 363174 /// ENSRNO	Sgol1	ENSRNOT00000065721					0.00251467	2.04543
10891303	NM_013174 // Tgfb3 // transforming growth factor, beta 3 // 6q31 // 25717 /// ENSRNOT00	Tgfb3	NM_013174					0.00387297	2.04465
10923052	NM_032085 // Col3a1 // collagen, type III, alpha 1 // 9q22 // 84032 /// ENSRNOT00000004	Col3a1	NM_032085					0.00629115	2.04403
10932107	NM_019133 // Syn1 // synapsin I // Xq12 // 24949 /// ENSRNOT00000014250 // Syn1 // syna	Syn1	NM_019133					0.0029403	2.04264
10715078	NM_001169112 // Kif11 // kinesin family member 11 // 1q53 // 171304 /// ENSRNOT00000022	Kif11	NM_001169112					3.50808e-05	2.04209
10873567	ENSRNOT00000008940 // Rcc2 // regulator of chromosome condensation 2 // 5q36 // 298594	Rcc2	ENSRNOT00000008940					0.00034526	2.04189
10940585	---		---					0.00500906	2.04174
10770032	NM_001105973 // Slamf8 // SLAM family member 8 // 13q24 // 289237 /// ENSRNOT0000001186	Slamf8	NM_001105973					0.00222096	2.04122
10839197	ENSRNOT00000038291 // Casc4 // cancer susceptibility candidate 4 // 3q35 // 362204	Casc4	ENSRNOT00000038291					6.91249e-05	2.03931
10901204	---		---					0.000572241	2.03925
10810848	NM_001106183 // Tmed6 // transmembrane emp24 protein transport domain containing 6 // 1	Tmed6	NM_001106183					0.00243823	2.03839
10848416	NM_001013078 // Fsip1 // fibrous sheath interacting protein 1 // 3q35 // 296074 /// ENS	Fsip1	NM_001013078					0.00402864	2.03779
10705539	ENSRNOT00000026891 // Gmfg // glia maturation factor, gamma // 1q21 // 113940 /// NM_18	Gmfg	ENSRNOT00000026891					1.29629e-05	2.03738
10934532	ENSRNOT00000043782 // LOC680394 // similar to small nuclear ribonucleoprotein polypepti	LOC680394	ENSRNOT00000043782					7.7298e-06	2.03279
10864848	ENSRNOT00000017633 // Alox5 // arachidonate 5-lipoxygenase // 4q42 // 25290 /// NM_0128	Alox5	ENSRNOT00000017633					0.0017676	2.03271
10798135	NM_001007732 // Serpinb9 // serpin peptidase inhibitor, clade B (ovalbumin), member 9 /	Serpinb9	NM_001007732					0.00177551	2.0314
10781496	NM_001012044 // Lcp1 // lymphocyte cytosolic protein 1 // 15q11 // 306071 /// ENSRNOT00	Lcp1	NM_001012044					0.00572969	2.0304
10932066	FQ228246 // Klhl13 // kelch-like 13 (Drosophila) // Xq12 // 313445 /// ENSRNOT000000671	Klhl13	FQ228246					1.06834e-06	2.02891
10760196	NM_019289 // Arpc1b // actin related protein 2/3 complex, subunit 1B // 12p11 // 54227	Arpc1b	NM_019289					0.00469766	2.02644
10730446	XM_577868 // Npm3 // nucleophosmin/nucleoplasmin, 3 // 1q54 // 502389 /// ENSRNOT000000	Npm3	XM_577868					0.000113628	2.02545
10795174	ENSRNOT00000022630 // Hist1h2ba // histone cluster 1, H2ba // 17p11 // 24829 /// NM_022	Hist1h2ba	ENSRNOT00000022630					0.00202982	2.02311
10935890	NM_017087 // Bgn // biglycan // Xq37.2 // 25181 /// ENSRNOT00000023920 // Bgn // biglyc	Bgn	NM_017087					0.00011024	2.02297
10922113	NM_001014099 // Paqr8 // progestin and adipoQ receptor family member VIII // 9q13 // 31	Paqr8	NM_001014099					0.000610231	2.02221
10905521	NM_031524 // Pdgfb // platelet-derived growth factor beta polypeptide // 7q34 // 24628	Pdgfb	NM_031524					0.000596437	2.02213
10825113	NM_001025119 // Plekho1 // pleckstrin homology domain containing, family O member 1 //	Plekho1	NM_001025119					0.000647275	2.02116
10735662	NM_001025419 // Tax1bp3 // Tax1 (human T-cell leukemia virus type I) binding protein 3	Tax1bp3	NM_001025419					6.02324e-05	2.02104
10733982	NM_001191642 // Nlrp3 // NLR family, pyrin domain containing 3 // 10q22 // 287362 /// E	Nlrp3	NM_001191642					0.00103377	2.02088
10781794	NM_001013997 // Bora // bora, aurora kinase A activator // 15q21 // 306102 /// ENSRNOT0	Bora	NM_001013997					0.00132943	2.01948
10759999	NM_017260 // Alox5ap // arachidonate 5-lipoxygenase activating protein // 12p11 // 2962	Alox5ap	NM_017260					0.00134385	2.01872
10757810	ENSRNOT00000033200 // Clip2 // CAP-GLY domain containing linker protein 2 // 12q12 // 2	Clip2	ENSRNOT00000033200					0.00181204	2.01775
10781214	NM_001107272 // Pnma2 // paraneoplastic antigen MA2 // 15p12 // 305977 /// ENSRNOT00000	Pnma2	NM_001107272					0.000865996	2.01571
10829176	ENSRNOT00000001583 // Rrp1b // ribosomal RNA processing 1 homolog B (S. cerevisiae) //	Rrp1b	ENSRNOT00000001583					9.09286e-05	2.01475
10744597	NM_001103353 // LOC691995 // hypothetical protein LOC691995 // 10q24 // 691995 /// ENSR	LOC691995	NM_001103353					0.0011816	2.01316
10821050	ENSRNOT00000065301 // Pik3r1 // phosphoinositide-3-kinase, regulatory subunit 1 (alpha)	Pik3r1	ENSRNOT00000065301					5.7605e-05	2.01304
10839434	ENSRNOT00000012700 // Fgf7 // fibroblast growth factor 7 // 3q36 // 29348 /// NM_022182	Fgf7	ENSRNOT00000012700					0.00181755	2.00844
10775922	ENSRNOT00000003823 // Cxcl5 // chemokine (C-X-C motif) ligand 5 // 14p22 // 60665 /// N	Cxcl5	ENSRNOT00000003823					9.74354e-05	2.00735
10731025	ENSRNOT00000023113 // Afap1l2 // actin filament associated protein 1-like 2 // 1q55 //	Afap1l2	ENSRNOT00000023113					1.51326e-05	2.00628
10707832	NM_001106268 // Chsy1 // chondroitin sulfate synthase 1 // 1q22 // 292999 /// ENSRNOT00	Chsy1	NM_001106268					0.000246888	2.00624
10933699	ENSRNOT00000005014 // Prdx4 // peroxiredoxin 4 // Xp21.3 // 85274 /// NM_053512 // Prdx	Prdx4	ENSRNOT00000005014					0.000128686	2.00539
10822717	NM_001013910 // Gnb4 // guanine nucleotide binding protein (G protein), beta polypeptid	Gnb4	NM_001013910					0.000916974	2.0047
10901216	---		---					0.00135448	2.00365
10795280	NM_022686 // Hist1h4b // histone cluster 1, H4b // 17q11 // 64627	Hist1h4b	NM_022686					0.000316015	2.00104
10795297	NM_022686 // Hist1h4b // histone cluster 1, H4b // 17q11 // 64627 /// BC100619 // Hist1	Hist1h4b	NM_022686					0.000316015	2.00104
10722451	---		---					0.00955949	-2.00011
10727156	ENSRNOT00000028175 // Nadsyn1 // NAD synthetase 1 // 1q41 // 353255 /// NM_181480 // Na	Nadsyn1	ENSRNOT00000028175					0.000131632	-2.0002
10900101	NM_001000062 // Olr1072 // olfactory receptor 1072 // 7q11 // 288822 /// ENSRNOT0000001	Olr1072	NM_001000062					0.00194472	-2.00136
10761493	ENSRNOT00000001275 // Glt1d1 // glycosyltransferase 1 domain containing 1 // 12q14 // 3	Glt1d1	ENSRNOT00000001275					0.00179386	-2.00393
10730010	---		---					0.0075404	-2.01056
10836114	NM_001107730 // Kif5c // kinesin family member 5C // 3q12 // 311024 /// ENSRNOT00000006	Kif5c	NM_001107730					0.00836994	-2.01183
10872780	NM_001083122 // Slc30a2 // solute carrier family 30 (zinc transporter), member 2 // 5q3	Slc30a2	NM_001083122					0.00694319	-2.01257
10754482	ENSRNOT00000049180 // Adcy5 // adenylate cyclase 5 // 11q22 // 64532 /// NM_022600 // A	Adcy5	ENSRNOT00000049180					9.78273e-06	-2.01265
10743606	---		---					0.0109332	-2.01398
10847138	NM_001000346 // Olr663 // olfactory receptor 663 // 3q24 // 295869 /// ENSRNOT000000495	Olr663	NM_001000346					0.00790856	-2.01425
10922002	XM_001067239 // Mut // methylmalonyl CoA mutase // 9q12 // 688517 /// ENSRNOT0000004459	Mut	XM_001067239					0.000534887	-2.01586
10926782	XM_001067239 // Mut // methylmalonyl CoA mutase // 9q12 // 688517 /// ENSRNOT0000004459	Mut	XM_001067239					0.000534887	-2.01586
10759762	NM_031336 // Kl // Klotho // 12p12 // 83504 /// ENSRNOT00000001449 // Kl // Klotho // 1	Kl	NM_031336					0.00141114	-2.016
10796041	---		---					7.57663e-05	-2.01828
10847231	NM_001000362 // Olr721 // olfactory receptor 721 // 3q24 // 295914 /// ENSRNOT000000086	Olr721	NM_001000362					0.011397	-2.02136
10909172	NM_001000447 // Olr1235 // olfactory receptor 1235 // 8q22 // 300560 /// ENSRNOT0000004	Olr1235	NM_001000447					0.0033337	-2.02171
10798297	NM_017363 // Prl3d1 // Prolactin family 3, subfamily d, member 1 // 17p11 // 53950 ///	Prl3d1	NM_017363					0.00897539	-2.02646
10784517	NM_053307 // Msra // methionine sulfoxide reductase A // 15p12 // 29447 /// ENSRNOT0000	Msra	NM_053307					0.00233686	-2.0313
10885613	---		---					0.000938628	-2.03152
10893397	NM_001000699 // Olr1014 // olfactory receptor 1014 // 7q11 // 404920 /// ENSRNOT0000000	Olr1014	NM_001000699					0.00800419	-2.03744
10923799	ENSRNOT00000013701 // Cd28 // Cd28 molecule // 9q31 // 25660 /// NM_013121 // Cd28 // C	Cd28	ENSRNOT00000013701					0.00149634	-2.03993
10859095	NM_001085403 // Klrb1c // killer cell lectin-like receptor subfamily B member 1C // ---	Klrb1c	NM_001085403					0.000464348	-2.04296
10704882	NM_001170324 // Ceacam20 // carcinoembryonic antigen-related cell adhesion molecule 20	Ceacam20	NM_001170324					0.0116595	-2.04721
10934378	NM_017251 // Gjb1 // gap junction protein, beta 1 // Xq31 // 29584 /// ENSRNOT000000049	Gjb1	NM_017251					0.00530001	-2.04734
10770313	NM_001013185 // Adck3 // aarF domain containing kinase 3 // 13q26 // 360887 /// ENSRNOT	Adck3	NM_001013185					0.00994118	-2.04953
10782533	NM_058211 // Slc4a7 // solute carrier family 4, sodium bicarbonate cotransporter, membe	Slc4a7	NM_058211					0.000147327	-2.04999
10732228	NM_033349 // Hagh // hydroxyacyl glutathione hydrolase // 10q12 // 24439 /// ENSRNOT000	Hagh	NM_033349					0.000200245	-2.05098
10848308	NM_019281 // Gjd2 // gap junction protein, delta 2 // 3q35 // 50564 /// ENSRNOT00000011	Gjd2	NM_019281					1.77095e-05	-2.05264
10721892	NM_001039665 // Sult2b1 // sulfotransferase family, cytosolic, 2B, member 1 // 1q22 //	Sult2b1	NM_001039665					0.00096426	-2.0543
10774973	NM_001099517 // Vom2r72 // vomeronasal 2 receptor, 72 // 14p22 // 689072 /// ENSRNOT000	Vom2r72	NM_001099517					0.00157979	-2.05493
10774983	NM_001099517 // Vom2r72 // vomeronasal 2 receptor, 72 // 14p22 // 689072 /// ENSRNOT000	Vom2r72	NM_001099517					0.00157979	-2.05493
10916493	NM_053519 // Sorl1 // sortilin-related receptor, LDLR class A repeats-containing // 8q2	Sorl1	NM_053519					0.000366726	-2.05923
[truncated: 715 more rows]

## Sheet: DEG-VPA
	File 3. Differentially Expressed Genes (DEGs) in animals with VPA treatment
[truncated: 1,544 more rows]
