# Supplementary material for: Effects of Valproic Acid and Dexamethasone Administration on Early Bio-Markers and Gene Expression Profile in Acute Kidney Ischemia-Reperfusion Injury in the Rat
Source: PLoS One. 2015 May 13;10(5):e0126622. doi: 10.1371/journal.pone.0126622 (PMC4430309; doi:10.1371/journal.pone.0126622)
Supplement: S6 Table — (XLSX) [file pone.0126622.s006.xlsx]

## Sheet: Sheet1
S6 Table. Complete TFactS Analysis
TF	P	FDR	I	TG	RC%	Tx	H	Predicted Genes Regulated
JUND	0	0.002893	9	28	0	None	3	Up-JUN,F3,PLAUR,VGF,IL6,TIMP1,NR4A1,CDKN1A,FOSL1
ATF1	0	0.006612	9	59	1	None	3	Up-SLC20A1,JUN,HK2,IL6,HSPA5,FOS,PLAUR,INHBA; Down-UGT8
STAT1	2e-05	0.008264	8	61	1	None	3	Up-ICAM1,CSF1,IRF1,FOS,CXCL10,SOCS3,TIMP1,CDKN1A
HIF1A	2e-05	0.008678	7	45	0	None	3	Up-PFKFB3,ADM,HMOX1,NR4A1,CTGF,SERPINE1,TIMP1
JUNB	0	0.003306	7	20	1	None	3	Up-TGM1,VGF,CDKN1A,IL6,PLAUR,TIMP1,JUN
PPARG	1e-05	0.007438	7	41	1	None	3	Up-SERPINE1,NR1D1,SAT1,GADD45A,GADD45B,CDNK1A,ANGPTL4
PPARD	0.00013	0.009917	4	14	1	None	3	Up-SERPINE1,GADD45B,ANGPTL4,GADD45A
ETV4	0.00014	0.008882	7	31	1	None	24	Up-TIMP1,VIM,MMP3,PLAUR,PCNA,RAD51; Down-SLC9A3
SMAD3	0	0.0009524	9	63	1	None	120	Up-TAGLN,COL6A3,TIMP1,VIM,COL6A1,COL6A2,FN1,COL1A1; Down-TNFSF11
NOTCH1	1e-05	0.001905	6	40	0	None	120	Up-MCM6,MYC,TAGLN,ADAM19; Down-TNFRSF11,REN
TCF7L2	7e-05	0.004286	6	61	1	None	120	Up-CD44,TAGLN,VIM,MYC,MYBL2; Down-TNFRSF11
ETV4	0.00041	0.006667	4	31	1	None	120	Up-TIMP1,VIM; Down-SLC9A3,PTGS2
SMAD7	0.00061	0.007619	3	15	0	None	120	Up-COL6A2,COL6A3,COL1A1
SMAD4	0.00173	0.008095	4	45	0	None	120	Up-TIMP1,TAGLN,CLDN1; Down-TNFRSF11
NFIC	0.00173	0.008571	4	45	0	None	120	Up-CLU,COL1A1; Down-SLC2A4,SLC9A3
SMAD1	0.00196	0.009048	3	22	0	None	120	Up-TAGLN,MYC; Down-TNFRSF11
SMAD3	0	0.003719	10	63	1	Dex	3	Up-CTGF,VIM,SERPINE1,EDN1,ZFP36,BAMBI,JUN,TIMP1,PTHLH,CYR61
JUNB	0	0.006612	7	20	1	Dex	3	Up-IL6,TIMP1,CDKN1A,PLAUR,VGF,TGM1,JUN
ATF4	3e-05	0.008678	5	18	1	Dex	3	Up-HSPA5,HMOX1,DDIT3,PPP1R15A,ASNS
HIF1A	4e-05	0.009091	7	45	1	Dex	3	Up-SERPINE1,CTGF,PFKB3,HMOX1,TIMP1,NR4A1,ADM
FOSL1	3e-05	0.004878	3	4	0	Dex	24	Up-CCNA2,PLAUR,FOSL1
NFE2L2	3e-05	0.005285	5	19	0	Dex	24	Up-NQO1,GPX2,HMOX1; Down-NQO2,GCLC
E2F2	4e-05	0.006098	6	32	1	Dex	24	Up-MCM6,MYC,CDC6,CDC45,E2F1,MCM5
SMAD1	7e-05	0.006504	5	22	1	Dex	24	Up-GADD45B,MYC,CDKN1A; Down-TNFRSF11,PDGFC
SMAD4	0.00028	0.009756	6	45	1	Dex	24	Up-CLDN1,CDKN1A,TIMP1,COL7A1,COL6A2; Down-TNFRSF11,HNF4A
SMAD7	0	0.004305	7	15	0	Dex	120	Up-COL3A1,COL1A1,COL6A3,HMOX1,COL5A2,COL1A2,COL6A2
SMAD2	0.00033	0.00894	5	21	1	Dex	120	Up-COL7A1,TGFB1,TAGLN; Down-TNFRSF11,TIMP3
JUN	0	0.0005051	11	131	1	VPA	3	Up-EDN1,SLC20A1,PTX3,PLAUR,DDIT3,TFPI2,JUN,FOSL1,HBEGF,CSF1,IL6
ESR1	0	0.00101	7	54	0	VPA	3	Up-CDKN1A,MYC,JUN,GADD45B,JUNB,HSPB1,SERPINE1
EGR1	0	0.003535	9	91	0	VPA	3	Up-IL6,ICAM1,HMOX1,CSF1,GDF15,TFPI2,JUN,CEBPB,SERPINE1
JUND	0	0.00404	5	28	0	VPA	3	Up-JUN,IL6,CDKN1A,FOSL1,PLAUR
ATF4	1e-05	0.005556	4	18	0	VPA	3	Up-DDIT3,PPP1R15A,HMOX1,HSPA5
RELA	1e-05	0.006566	7	84	0	VPA	3	Up-ICAM,GADD45B,CXCL10,MYC,IL6,PTX3,CXCL1
JUNB	2e-05	0.007071	4	20	0	VPA	3	Up-CDKN1A,PLAUR,IL6,JUN
REL	3e-05	0.008081	4	23	0	VPA	3	Up-ICAM1,IL6,CXCL1; Down-TNFSF10
SMAD1	3e-05	0.008586	4	22	0	VPA	3	Up-CDKN1A,GADD45B,BAMBI,MYC
TCF7L2	0.00014	0.009091	5	61	1	VPA	3	Up-EDN1,MYC,MAP3K6,BAMBI; Down-DKK1
STAT1	0.00014	0.009596	5	61	0	VPA	3	Up-CDKN1A,CXCL10,CSF1,ICAM1,SOCS3
E2F3	1e-05	0.005449	9	36	1	VPA	24	Up-MCM5,CDC45,CDKN1A,PLK4,MCM6,CDC6,PLK1,E2F1; Down-PCSK6
E2F2	3e-05	0.007372	8	32	1	VPA	24	Up-E2F1,CDC6,MCM6,MCM5,PLK1,PLK4,CDC45; Down-PCSK6

## Sheet: TF-None-3H
regulated TFs										UP genes
Transcription Factor	P.value	E.value	Q.value	FDR control (B-H)	Intersection	Target genes	Random Control(%)			Gene Name	TF	Regulation
ETS1	0	0	0	0.0004132	15	136	10			JUN	AR
RELA	0	0	0	0.0008264	16	84	6			FOS	AR
ESR1	0	0	0	0.00124	10	54	5			HSP90AA1	AR
STAT3	0	0	0	0.001653	12	69	5			SLC20A1	ATF1
FOS	0	0	0	0.002066	8	48	2			JUN	ATF1
NFKB1	0	0	0	0.002479	21	141	11			HK2	ATF1
JUND	0	0	0	0.002893	9	28	0			IL6	ATF1
JUNB	0	0	0	0.003306	7	20	1			HSPA5	ATF1
JUN	0	0	0	0.003719	19	131	12			FOS	ATF1
TFAP2A	0	0	0	0.004132	14	115	4			PLAUR	ATF1
EGR1	0	0	0	0.004545	12	91	9			INHBA	ATF1
CREB1	0	0	0	0.004959	24	211	27			FOS	ATF2
SP3	0	0	0	0.005372	13	132	14			JUN	ATF2
CTNNB1	0	0	0	0.005785	30	306	46			CDKN1A	ATF2
SP1	0	0	0	0.006198	34	428	67			RHOB	ATF2
ATF1	0	0	0	0.006612	9	59	1			HSPA5	ATF2
FLI1	1e-05	0.00121	2.12e-06	0.007025	6	28	3			PPP1R15A	ATF4
PPARG	1e-05	0.00121	2.12e-06	0.007438	7	41	1			HMOX1	ATF4
SMAD4	2e-05	0.00242	3.469e-06	0.007851	7	45	2			DDIT3	ATF4
STAT1	2e-05	0.00242	3.469e-06	0.008264	8	61	1			HSPA5	ATF4
HIF1A	2e-05	0.00242	3.469e-06	0.008678	7	45	0			HSPA5	ATF6
FOXO1	2e-05	0.00242	3.469e-06	0.009091	13	161	22			CCL7	BCL6
SMAD3	3e-05	0.00363	4.977e-06	0.009504	8	63	4			GADD45A	BRCA1
PPARD	0.00013	0.01573	2.067e-05	0.009917	4	14	1			MYC	CDKN1A
TCF7L2	0.00018	0.02178	2.747e-05	0.01033	7	61	5			CDKN1A	CDX2
HBP1	0.00022	0.02662	3.229e-05	0.01074	4	16	1			HBEGF	CDX2
GLI2	0.00025	0.03025	3.533e-05	0.01116	9	107	10			ITGA5	CEBPA
USF1	0.00027	0.03267	3.68e-05	0.01157	9	108	7			APOB	CEBPA
ATF4	0.00036	0.04356	4.737e-05	0.01198	4	18	0			CLU	CEBPA
TP53	0.00066	0.07986	8.395e-05	0.0124	10	148	14			IL6	CEBPA
ATF2	0.00074	0.08954	9.109e-05	0.01281	5	37	1			GADD45A	CEBPA
SMAD1	0.00081	0.09801	9.659e-05	0.01322	4	22	1			RHOB	CEBPA
REL	0.00097	0.1174	0.0001122	0.01364	4	23	1			CDKN1A	CEBPA
RARA	0.00112	0.1355	0.0001257	0.01405	6	60	3			IL6	CEBPB
STAT6	0.00227	0.2747	0.0002406	0.01446	2	4	0			ICAM1	CEBPB
FOSL1	0.00227	0.2747	0.0002406	0.01488	2	4	0			IL24	CEBPB
MYC	0.00265	0.3206	0.0002701	0.01529	21	553	80			FOS	CEBPB
ETS2	0.00269	0.3255	0.0002701	0.0157	4	30	1			IL6	CEBPD
ETV4	0.00305	0.3691	0.0002984	0.01612	4	31	2			MYC	CEBPE
ELK1	0.00351	0.4247	0.0003348	0.01653	3	16	0			IL6	CEBPG
FOXO3	0.0043	0.5203	0.0003985	0.01694	6	78	9			LOX	CEBPG
RBPJ	0.00439	0.5312	0.0003985	0.01736	7	104	7			FOS	CREB1
E2F1	0.00449	0.5433	0.0003985	0.01777	9	161	19			SLC20A1	CREB1
CEBPG	0.00765	0.9256	0.0006437	0.01818	2	7	1			TGM1	CREB1
NOTCH1	0.00772	0.9341	0.0006437	0.0186	4	40	2			INHBA	CREB1
CREM	0.00776	0.939	0.0006437	0.01901	3	21	0			CD55	CREB1
CEBPA	0.00906	1.096	0.0007356	0.01942	7	119	3			IL6	CREB1
SPI1	0.01003	1.214	0.0007974	0.01983	6	93	5			VGF	CREB1
GLI1	0.01123	1.359	0.0008745	0.02025	7	124	11			F3	CREB1
YY1	0.01258	1.522	0.0009194	0.02066	4	46	3			IGFBP1	CREB1
CDX2	0.01277	1.545	0.0009194	0.02107	2	9	0			HMOX1	CREB1
SRF	0.01277	1.545	0.0009194	0.02149	2	9	0			ZFP36	CREB1
FOXO4	0.01277	1.545	0.0009194	0.0219	2	9	0			ICAM1	CREB1
GATA1	0.01412	1.709	0.0009978	0.02231	3	26	0			HK2	CREB1
POU1F1	0.01525	1.845	0.001058	0.02273	5	74	3			ADM	CREB1
LEF1	0.01907	2.307	0.001299	0.02314	4	52	2			DUSP1	CREB1
SP2	0.02253	2.726	0.001495	0.02355	2	12	0			JUN	CREB1
RARB	0.02273	2.75	0.001495	0.02397	3	31	0			TIMP1	CREB1
USF2	0.02736	3.311	0.00177	0.02438	5	86	5			SPRY2	CREB1
FOXA1	0.03448	4.172	0.002193	0.02479	2	15	1			CCRN4L	CREB1
TRPS1	0.03918	4.741	0.002411	0.02521	1	2	0			EDN1	CREB1
OLIG1	0.03918	4.741	0.002411	0.02562	1	2	0			CARS	CREB1
PGR	0.04353	5.267	0.002637	0.02603	2	17	0			HSPA5	CREB1
CEBPB	0.05152	6.234	0.002995	0.02645	4	71	0			CYR61	CREB1
NFE2L2	0.05335	6.455	0.002995	0.02686	2	19	0			LDLR	CREBBP
MAZ	0.0582	7.042	0.002995	0.02727	1	3	0			ICAM1	CREM
TFAP2B	0.0582	7.042	0.002995	0.02769	1	3	0			JUN	CREM
HOXD3	0.0582	7.042	0.002995	0.0281	1	3	0			HK2	CREM
HOXB1	0.0582	7.042	0.002995	0.02851	1	3	0			FOSL1	CTNNB1
ID3	0.0582	7.042	0.002995	0.02893	1	3	0			LAMC2	CTNNB1
CDKN1A	0.0582	7.042	0.002995	0.02934	1	3	0			MAP3K6	CTNNB1
KLF16	0.0582	7.042	0.002995	0.02975	1	3	0			JUN	CTNNB1
HLF	0.0582	7.042	0.002995	0.03017	1	3	0			NPPC	CTNNB1
ID2	0.0582	7.042	0.002995	0.03058	1	3	0			PLA2G2A	CTNNB1
NFIC	0.05887	7.123	0.002995	0.03099	3	45	6			IL1R1	CTNNB1
SMAD2	0.06388	7.729	0.003207	0.0314	2	21	0			CTGF	CTNNB1
ID1	0.07684	9.298	0.00362	0.03182	1	4	0			IL6	CTNNB1
RELB	0.07684	9.298	0.00362	0.03223	1	4	0			CDKN1A	CTNNB1
ESR2	0.07684	9.298	0.00362	0.03264	1	4	0			NR4A1	CTNNB1
TFAP2C	0.07684	9.298	0.00362	0.03306	1	4	0			CCL7	CTNNB1
NOTCH2	0.07684	9.298	0.00362	0.03347	1	4	0			SLC1A5	CTNNB1
SREBF1	0.07943	9.611	0.003696	0.03388	3	51	3			DLL1	CTNNB1
STAT5B	0.09464	11.45	0.004321	0.0343	3	55	4			BAMBI	CTNNB1
EPAS1	0.09512	11.51	0.004321	0.03471	1	5	0			BAG3	CTNNB1
STAT5A	0.09862	11.93	0.004391	0.03512	3	56	4			INHBB	CTNNB1
WT1	0.09897	11.98	0.004391	0.03554	2	27	2			PLAUR	CTNNB1
FEV	0.113	13.68	0.00474	0.03595	1	6	0			EMP1	CTNNB1
CREBBP	0.113	13.68	0.00474	0.03636	1	6	0			ENC1	CTNNB1
TEAD1	0.113	13.68	0.00474	0.03678	1	6	0			KLF4	CTNNB1
ARNT	0.113	13.68	0.00474	0.03719	1	6	0			EDN1	CTNNB1
HOXA1	0.113	13.68	0.00474	0.0376	1	6	0			CD14	CTNNB1
AR	0.1152	13.94	0.004777	0.03802	3	60	1			MYC	CTNNB1
SP4	0.1306	15.8	0.005302	0.03843	1	7	1			UGCG	CTNNB1
ATF6	0.1306	15.8	0.005302	0.03884	1	7	0			DUSP6	CTNNB1
CEBPE	0.1478	17.89	0.005938	0.03926	1	8	0			PTX3	CTNNB1
MITF	0.18	21.78	0.006986	0.03967	2	39	0			TDGF1	CTNNB1
MEF2A	0.1812	21.93	0.006986	0.04008	1	10	0			SERPINE1	E2F1
BRCA1	0.1812	21.93	0.006986	0.0405	1	10	0			JUN	E2F1
BCL6	0.1812	21.93	0.006986	0.04091	1	10	0			DUSP1	E2F1
MYBL2	0.1975	23.89	0.007535	0.04132	1	11	0			HSPA5	E2F1
HNF1B	0.2134	25.82	0.008062	0.04174	1	12	0			EGR1	E2F1
POU5F1	0.229	27.71	0.008483	0.04215	1	13	2			MYC	E2F1
NR2F2	0.229	27.71	0.008483	0.04256	1	13	0			CDKN1A	E2F1
SMAD7	0.2592	31.37	0.009457	0.04298	1	15	1			PDK4	E2F1
TBP	0.2602	31.49	0.009457	0.04339	2	50	0			CSDA	E2F1
STAT2	0.2739	33.15	0.009769	0.0438	1	16	2			CDKN1A	E2F3
RARG	0.2739	33.15	0.009769	0.04421	1	16	0			JUN	E2F4
RUNX2	0.2883	34.89	0.01	0.04463	1	17	0			CSF1	EGR1
PAX6	0.2883	34.89	0.01	0.04504	1	17	1			EGR1	EGR1
GATA4	0.2883	34.89	0.01	0.04545	1	17	0			HMOX1	EGR1
POU2F2	0.3298	39.91	0.01134	0.04587	1	20	0			TFPI2	EGR1
FOXA2	0.3432	41.52	0.01169	0.04628	1	21	0			CYR61	EGR1
RXRA	0.3562	43.1	0.01203	0.04669	1	22	2			GDF15	EGR1
CEBPD	0.369	44.64	0.01235	0.04711	1	23	0			ICAM1	EGR1
REST	0.3815	46.16	0.01266	0.04752	1	24	0			SERPINE1	EGR1
NFIA	0.4837	58.53	0.01583	0.04793	1	33	0			F3	EGR1
HNF4A	0.4855	58.74	0.01583	0.04835	2	82	3			IL6	EGR1
SREBF2	0.504	60.99	0.0163	0.04876	1	35	0			CEBPB	EGR1
E2F3	0.5139	62.18	0.01648	0.04917	1	36	0			JUN	EGR1
E2F4	0.5777	69.9	0.01837	0.04959	1	43	1			FOS	ELK1
HNF1A	0.6616	80.05	0.02086	0.05	1	54	1			F3	ELK1
										EGR1	ELK1
										SERPINE1	EPAS1
										JUN	ESR1
										FOS	ESR1
										GADD45A	ESR1
										CDKN1A	ESR1
										MYC	ESR1
										JUNB	ESR1
										HSPB1	ESR1
										SERPINE1	ESR1
										EGR1	ESR1
										GADD45B	ESR1
										EGR1	ESR2
										TIMP1	ETS1
										EGR1	ETS1
										FOSL1	ETS1
										PF4	ETS1
										HBEGF	ETS1
										EBI3	ETS1
										THBD	ETS1
										CTGF	ETS1
										RUNX1	ETS1
										HMOX1	ETS1
										FGL2	ETS1
										CDKN1A	ETS1
										MMP3	ETS1
										SPRY2	ETS1
										FOS	ETS1
										MMP3	ETS2
										HBEGF	ETS2
										FOSL1	ETS2
										RUNX1	ETS2
										TIMP1	ETV4
										PLAUR	ETV4
										FOS	ETV4
										MMP3	ETV4
										ICAM1	FEV
										CTGF	FLI1
										UPP1	FLI1
										HMOX1	FLI1
										FOS	FLI1
										MMP3	FLI1
										CDKN1A	FLI1
										HBEGF	FOS
										TIMP1	FOS
										IL6	FOS
										TGM1	FOS
										JUN	FOS
										MMP3	FOS
										PLAUR	FOS
										ITGA5	FOS
										PLAUR	FOSL1
										FOSL1	FOSL1
										IGFBP1	FOXA1
										APOB	FOXA1
										IGFBP1	FOXA2
										CCRN4L	FOXO1
										CTGF	FOXO1
										PDK4	FOXO1
										JUN	FOXO1
										SPRY2	FOXO1
										KLF4	FOXO1
										NPY	FOXO1
										ADM	FOXO1
										BIRC3	FOXO1
										CDKN1A	FOXO1
										GADD45A	FOXO1
										IGFBP1	FOXO1
										CD55	FOXO3
										KLF4	FOXO3
										GADD45A	FOXO3
										PHLDA1	FOXO3
										SAT1	FOXO3
										IGFBP1	FOXO4
										GADD45A	FOXO4
										INHBB	GATA1
										BTG2	GATA1
										ALAS2	GATA1
										HSPA5	GATA4
										DNAJB9	GLI1
										EGR2	GLI1
										PDE4B	GLI1
										PF4	GLI1
										MYC	GLI1
										RGS16	GLI1
										FBLIM1	GLI1
										UGCG	GLI2
										EDN1	GLI2
										CDKN1A	GLI2
										MYC	GLI2
										IL6	GLI2
										KRT17	GLI2
										DIO3	GLI2
										JUNB	GLI2
										IL1R2	GLI2
										CDKN1A	HBP1
										RUNX1	HBP1
										JUNB	HBP1
										MYC	HBP1
										PFKFB3	HIF1A
										ADM	HIF1A
										HMOX1	HIF1A
										NR4A1	HIF1A
										CTGF	HIF1A
										SERPINE1	HIF1A
										TIMP1	HIF1A
										RUNX1	HLF
										APOB	HNF1A
										SOCS3	HNF1B
										APOB	HNF4A
										SLC20A1	HNF4A
										EPHA2	HOXA1
										EPHA2	HOXB1
										ITGA5	HOXD3
										CDKN1A	ID1
										CDKN1A	ID2
										CDKN1A	ID3
										ITGA5	JUN
										JUN	JUN
										IL6	JUN
										FOS	JUN
										TIMP1	JUN
										CCL4	JUN
										CLU	JUN
										TGM1	JUN
										TFPI2	JUN
										NPY	JUN
										SLC20A1	JUN
										PLAUR	JUN
										FOSL1	JUN
										DDIT3	JUN
										EDN1	JUN
										F3	JUN
										CSF1	JUN
										PTX3	JUN
										HBEGF	JUN
										TGM1	JUNB
										VGF	JUNB
										CDKN1A	JUNB
										IL6	JUNB
										PLAUR	JUNB
										TIMP1	JUNB
										JUN	JUNB
										JUN	JUND
										F3	JUND
										PLAUR	JUND
										VGF	JUND
										IL6	JUND
										TIMP1	JUND
										NR4A1	JUND
										CDKN1A	JUND
										FOSL1	JUND
										NPPC	LEF1
										CCL7	LEF1
										MYC	LEF1
										DLL1	LEF1
										MYC	MAZ
										JUN	MEF2A
										CDKN1A	MITF
										SERPINE1	MITF
										MYC	MYBL2
										ATF4	MYC
										CDKN1A	MYC
										RHOB	MYC
										LMNA	MYC
										JUN	MYC
										JUNB	MYC
										BCL3	MYC
										CSDA	MYC
										TPM1	MYC
										FOSL1	MYC
										HMOX1	MYC
										VGF	MYC
										RGS2	MYC
										HSP90AA1	MYC
										FKBP4	MYC
										ETS2	MYC
										GADD45A	MYC
										MYC	MYC
										MMP8	MYC
										DUSP1	MYC
										EMP1	MYC
										HMOX1	NFE2L2
										TXNRD1	NFE2L2
										DDIT3	NFIA
										HBB-B1	NFIC
										CSF1	NFIC
										CLU	NFIC
										CCL4	NFKB1
										MYC	NFKB1
										TFPI2	NFKB1
										PLA2G2A	NFKB1
										HMOX1	NFKB1
										IL6	NFKB1
										F3	NFKB1
										GADD45A	NFKB1
										IRF1	NFKB1
										ELF3	NFKB1
										ICAM1	NFKB1
										IL1RN	NFKB1
										EBI3	NFKB1
										CXCL1	NFKB1
										PTX3	NFKB1
										CSF1	NFKB1
										IER3	NFKB1
										MMP3	NFKB1
										PLAUR	NFKB1
										THBD	NFKB1
										CXCL10	NFKB1
										CSF1	NOTCH1
										MYC	NOTCH1
										NRARP	NOTCH1
										CDKN1A	NOTCH1
										CDKN1A	NOTCH2
										APOB	NR2F2
										SERPINE1	OLIG1
										ITGA5	PAX6
										MYC	PGR
										IGFBP1	PGR
										MYC	POU1F1
										GADD45A	POU1F1
										TFPI2	POU1F1
										TXNRD1	POU1F1
										FGL2	POU1F1
										MYC	POU2F2
										GADD45A	POU5F1
										SERPINE1	PPARD
										GADD45B	PPARD
										ANGPTL4	PPARD
										GADD45A	PPARD
										SERPINE1	PPARG
										NR1D1	PPARG
										SAT1	PPARG
										GADD45A	PPARG
										GADD45B	PPARG
										CDKN1A	PPARG
										ANGPTL4	PPARG
										GPRC5A	RARA
										GADD45B	RARA
										BTG2	RARA
										TGM1	RARA
										GADD45A	RARA
										S100A9	RARA
										S100A9	RARB
										TGM1	RARB
										JUN	RARB
										S100A9	RARG
										CSF1	RBPJ
										CDKN1A	RBPJ
										NRARP	RBPJ
										MYC	RBPJ
										HBB	RBPJ
										S100A10	RBPJ
										F3	REL
										CXCL1	REL
										IL6	REL
										ICAM1	REL
										CXCL1	RELA
										ICAM1	RELA
										MYC	RELA
										CXCL10	RELA
										GADD45B	RELA
										NR4A1	RELA
										EBI3	RELA
										PTX3	RELA
										F3	RELA
										EGR1	RELA
										ELF3	RELA
										MMP3	RELA
										IL6	RELA
										PLA2G2A	RELA
										BCL3	RELA
										CCL20	RELA
										CXCL1	RELB
										GADD45B	RUNX2
										BTG2	RXRA
										GADD45B	SMAD1
										CDKN1A	SMAD1
										MYC	SMAD1
										BAMBI	SMAD1
										CYR61	SMAD2
										SERPINE1	SMAD2
										ZFP36	SMAD3
										CTGF	SMAD3
										BAMBI	SMAD3
										EDN1	SMAD3
										TIMP1	SMAD3
										CYR61	SMAD3
										JUN	SMAD3
										SERPINE1	SMAD3
										ZFP36	SMAD4
										TIMP1	SMAD4
										BAMBI	SMAD4
										CYR61	SMAD4
										JUN	SMAD4
										SERPINE1	SMAD4
										CDKN1A	SMAD4
										HMOX1	SMAD7
										PLAUR	SP1
										EGR1	SP1
										SERPINE1	SP1
										CLU	SP1
										PTX3	SP1
										CXCL1	SP1
										DDIT3	SP1
										CCL20	SP1
										CD14	SP1
										THBD	SP1
										CTGF	SP1
										CDC25B	SP1
										NPY	SP1
										TGM1	SP1
										CDKN1A	SP1
										TFPI2	SP1
										SPRY2	SP1
										TIMP1	SP1
										FGL2	SP1
										PIM1	SP1
										FOS	SP1
										IGFBP1	SP1
										MYC	SP1
										HK2	SP1
										F3	SP1
										LDLR	SP1
										IER3	SP1
										ITGA5	SP1
										JUN	SP1
										MMP12	SP1
										HBEGF	SP1
										HMOX1	SP1
										CD14	SP2
										HK2	SP2
										CDC25B	SP3
										TGM1	SP3
										SERPINH1	SP3
										IGFBP1	SP3
										CDKN1A	SP3
										HK2	SP3
										CHI3L1	SP3
										CSF1	SP3
										CD14	SP3
										CXCL1	SP3
										FGL2	SP3
										HBEGF	SP4
										CSF3R	SPI1
										ICAM1	SPI1
										EBI3	SPI1
										IL1RN	SPI1
										CHI3L1	SPI1
										HMOX1	SREBF1
										LDLR	SREBF1
										CDKN1A	SREBF1
										LDLR	SREBF2
										FOS	SRF
										EGR1	SRF
										ICAM1	STAT1
										CSF1	STAT1
										IRF1	STAT1
										FOS	STAT1
										CXCL10	STAT1
										SOCS3	STAT1
										TIMP1	STAT1
										CDKN1A	STAT1
										IRF1	STAT2
										TIMP1	STAT3
										IRF1	STAT3
										CDKN1A	STAT3
										CHI3L1	STAT3
										BCL3	STAT3
										BIRC3	STAT3
										IL6	STAT3
										SOCS3	STAT3
										HMOX1	STAT3
										CEBPB	STAT3
										MYC	STAT3
										FOS	STAT3
										SOCS3	STAT5A
										KRT17	STAT5A
										RGS16	STAT5A
										RGS16	STAT5B
										KRT17	STAT5B
										SOCS3	STAT5B
										IL1R1	STAT6
										IL6	STAT6
										CSF1	TBP
										SERPINE1	TBP
										ENC1	TCF7L2
										CTGF	TCF7L2
										MYC	TCF7L2
										MAP3K6	TCF7L2
										BAMBI	TCF7L2
										EDN1	TCF7L2
										TPM1	TEAD1
										CDKN1A	TFAP2A
										ADM	TFAP2A
										B4GALT5	TFAP2A
										IL6	TFAP2A
										HMOX1	TFAP2A
										TIMP1	TFAP2A
										CSF1	TFAP2A
										PLAUR	TFAP2A
										MCAM	TFAP2A
										SPRY2	TFAP2A
										HK2	TFAP2A
										PIM1	TFAP2A
										SPHK1	TFAP2A
										MYC	TFAP2A
										PLAUR	TFAP2B
										PLAUR	TFAP2C
										UPP1	TP53
										BCL3	TP53
										EPHA2	TP53
										EGR1	TP53
										DUSP1	TP53
										GADD45A	TP53
										CDKN1A	TP53
										RHOB	TP53
										MYC	TP53
										RUNX1	TRPS1
										IL6	USF1
										SERPINE1	USF1
										CHI3L1	USF1
										IGFBP1	USF1
										B4GALT5	USF1
										HMOX1	USF1
										DUSP1	USF1
										CSF1	USF1
										B4GALT5	USF2
										HMOX1	USF2
										DUSP1	USF2
										SERPINE1	USF2
										IGFBP1	USF2
										CSF1	WT1
										EGR1	WT1
										LDLR	YY1
										HSPA5	YY1
										RGS16	YY1
										MYC	YY1
										DOWN genes
										Gene Name	TF	Regulation
										CYP1A1	ARNT
										UGT8	ATF1
										UGT8	CREB1
										SIM2	CTNNB1
										DKK1	CTNNB1
										DKK1	FOXO1
										DKK1	FOXO3
										CYP1A1	KLF16
										HMX2	RBPJ
										CYP1A1	REST
										UGT8	SP1
										CYP1A1	SP1
										UGT8	SP3
										CYP1A1	SP3
										IL12RB1	SPI1
										DKK1	TCF7L2
										DKK1	TP53
										CYP1A1	USF1

## Sheet: TF-None-24H
regulated TFs										UP genes
Transcription Factor	P.value	E.value	Q.value	FDR control (B-H)	Intersection	Target genes	Random Control(%)			Gene Name	TF	Regulation
EGR1	0	0	0	0.0003289	15	91	17			PYCR1	AR
NFE2L2	0	0	0	0.0006579	8	19	2			CDC6	AR
FOS	0	0	0	0.0009868	12	48	3			HSP90AA1	AR
CTNNB1	0	0	0	0.001316	49	306	91			LMO1	ARX
ESR1	0	0	0	0.001645	11	54	10			IL6	ATF1
ETS1	0	0	0	0.001974	19	136	41			PLAUR	ATF1
NFKB1	0	0	0	0.002303	21	141	46			TGFB2	ATF1
TFAP2A	0	0	0	0.002632	20	115	27			INHBA	ATF1
STAT3	0	0	0	0.002961	13	69	11			BRCA1	ATF1
JUN	0	0	0	0.003289	23	131	36			PCNA	ATF1
E2F1	0	0	0	0.003618	22	161	43			HK2	ATF1
RELA	0	0	0	0.003947	18	84	11			TGFB2	ATF2
CEBPA	0	0	0	0.004276	18	119	21			CDKN1A	ATF2
MYC	0	0	0	0.004605	47	553	100			TGFB2	ATF3
USF2	0	0	0	0.004934	14	86	11			ASNS	ATF3
USF1	0	0	0	0.005263	16	108	22			SYN1	ATF4
SP1	0	0	0	0.005592	54	428	98			SDC1	ATF4
SP3	1e-05	0.00152	1.508e-06	0.005921	17	132	31			HMOX1	ATF4
CREB1	1e-05	0.00152	1.508e-06	0.00625	23	211	64			PPP1R15A	ATF4
NOTCH1	2e-05	0.00304	2.729e-06	0.006579	9	40	2			ASNS	ATF4
PPARG	2e-05	0.00304	2.729e-06	0.006908	9	41	5			CCL7	BCL6
E2F3	5e-05	0.0076	6.513e-06	0.007237	8	36	3			BRCA1	BRCA1
GLI2	6e-05	0.00912	7.476e-06	0.007566	14	107	22			PCNA	BRCA1
JUNB	8e-05	0.01216	9.552e-06	0.007895	6	20	3			MYC	CDKN1A
TCF7L2	0.0001	0.0152	1.146e-05	0.008224	10	61	8			HBEGF	CDX2
SMAD1	0.00014	0.02128	1.433e-05	0.008553	6	22	2			UGT2B7	CDX2
ETV4	0.00014	0.02128	1.433e-05	0.008882	7	31	1			CDKN1A	CDX2
FOXO1	0.00014	0.02128	1.433e-05	0.009211	17	161	40			CCL3	CEBPA
RBPJ	0.00016	0.02432	1.581e-05	0.009539	13	104	18			RETN	CEBPA
E2F2	0.00017	0.02584	1.624e-05	0.009868	7	32	4			MSR1	CEBPA
FOSL1	0.00022	0.03344	2.034e-05	0.0102	3	4	0			FGA	CEBPA
HBP1	0.00025	0.038	2.239e-05	0.01053	5	16	3			ABCB1B	CEBPA
NFIC	0.00027	0.04104	2.345e-05	0.01086	8	45	7			ITGA5	CEBPA
HNF4A	0.00028	0.04256	2.36e-05	0.01118	11	82	16			CDKN1A	CEBPA
ATF4	0.00046	0.06992	3.766e-05	0.01151	5	18	1			CLU	CEBPA
STAT1	0.00049	0.07448	3.9e-05	0.01184	9	61	9			IL6	CEBPA
TP53	0.00054	0.08208	4.182e-05	0.01217	15	148	32			UHRF1	CEBPA
JUND	0.00057	0.08664	4.298e-05	0.0125	6	28	4			CCL3	CEBPB
SMAD3	0.00062	0.09424	4.556e-05	0.01283	9	63	9			ICAM1	CEBPB
SPI1	0.00083	0.1262	5.871e-05	0.01316	11	93	21			IL24	CEBPB
HNF1B	0.00084	0.1277	5.871e-05	0.01349	4	12	0			RETN	CEBPB
GLI1	0.00092	0.1398	6.277e-05	0.01382	13	124	34			IL6	CEBPB
HNF1A	0.00098	0.149	6.531e-05	0.01414	8	54	9			IL6	CEBPD
STAT5B	0.00111	0.1687	7.229e-05	0.01447	8	55	11			MYC	CEBPE
NR2F2	0.00117	0.1778	7.451e-05	0.0148	4	13	0			IL6	CEBPG
STAT5A	0.00125	0.19	7.787e-05	0.01513	8	56	12			LOX	CEBPG
ZNF148	0.00148	0.225	8.831e-05	0.01546	2	2	0			RETN	CEBPG
SMAD4	0.00151	0.2295	8.831e-05	0.01579	7	45	1			BRCA1	CREB1
HIF1A	0.00151	0.2295	8.831e-05	0.01612	7	45	7			PCNA	CREB1
ATF1	0.00176	0.2675	9.945e-05	0.01645	8	59	6			TIMP1	CREB1
CEBPG	0.00177	0.269	9.945e-05	0.01678	3	7	0			ICAM1	CREB1
RARA	0.00197	0.2994	0.0001086	0.01711	8	60	7			NRAS	CREB1
POU1F1	0.00202	0.307	0.0001092	0.01743	9	74	13			CD68	CREB1
SREBF1	0.00316	0.4803	0.0001677	0.01776	7	51	8			TGM1	CREB1
RUNX2	0.00345	0.5244	0.0001798	0.01809	4	17	1			TGFB2	CREB1
LEF1	0.00353	0.5366	0.0001806	0.01842	7	52	7			CARS	CREB1
FLI1	0.00388	0.5898	0.0001951	0.01875	5	28	0			IL6	CREB1
CDX2	0.004	0.608	0.0001976	0.01908	3	9	0			INHBA	CREB1
MAZ	0.00433	0.6582	0.0002103	0.01941	2	3	0			HMOX1	CREB1
ETS2	0.00529	0.8041	0.0002527	0.01974	5	30	4			CD55	CREB1
BRCA1	0.00555	0.8436	0.0002588	0.02007	3	10	0			POLD2	CREB1
CEBPB	0.00569	0.8649	0.0002588	0.02039	8	71	11			HK2	CREB1
E2F4	0.00569	0.8649	0.0002588	0.02072	6	43	7			ADM	CREB1
NR2F1	0.00642	0.9758	0.0002875	0.02105	4	20	3			EXO1	CREB1
ATF3	0.00742	1.128	0.0003271	0.02138	3	11	0			LDLR	CREBBP
FOXA2	0.00769	1.169	0.0003339	0.02171	4	21	1			HK2	CREM
AR	0.00786	1.195	0.0003362	0.02204	7	60	9			ICAM1	CREM
TFAP2C	0.00844	1.283	0.0003455	0.02237	2	4	1			VIM	CTNNB1
NOTCH2	0.00844	1.283	0.0003455	0.0227	2	4	0			DLL1	CTNNB1
STAT6	0.00844	1.283	0.0003455	0.02303	2	4	0			INHBB	CTNNB1
SP2	0.00962	1.462	0.0003883	0.02336	3	12	1			SLC1A5	CTNNB1
REL	0.01071	1.628	0.0004263	0.02368	4	23	0			KLF5	CTNNB1
ZBTB16	0.0137	2.082	0.0005305	0.02401	2	5	0			LAMC2	CTNNB1
THRA	0.0137	2.082	0.0005305	0.02434	2	5	0			UGCG	CTNNB1
PPARD	0.01503	2.285	0.0005743	0.02467	3	14	1			LGALS3	CTNNB1
SMAD7	0.01826	2.776	0.0006885	0.025	3	15	2			MAP3K6	CTNNB1
CREBBP	0.02003	3.045	0.0007359	0.02533	2	6	0			AATF	CTNNB1
FEV	0.02003	3.045	0.0007359	0.02566	2	6	0			CDKN1A	CTNNB1
STAT2	0.02185	3.321	0.0007926	0.02599	3	16	0			IL6	CTNNB1
FOXM1	0.02734	4.156	0.0009793	0.02632	2	7	0			E2F1	CTNNB1
FOXO3	0.03007	4.571	0.001064	0.02664	7	78	17			TDGF1	CTNNB1
POU2F2	0.03974	6.04	0.001389	0.02697	3	20	1			GPX2	CTNNB1
E2F6	0.04455	6.772	0.00152	0.0273	2	9	0			MYBL2	CTNNB1
SMAD2	0.04508	6.852	0.00152	0.02763	3	21	3			FOSL1	CTNNB1
CREM	0.04508	6.852	0.00152	0.02796	3	21	2			TGFB2	CTNNB1
PPARA	0.05076	7.716	0.001691	0.02829	3	22	0			ASNS	CTNNB1
ATF2	0.05262	7.998	0.001733	0.02862	4	37	5			CASP3	CTNNB1
REST	0.06309	9.59	0.002054	0.02895	3	24	1			IL1R1	CTNNB1
KLF15	0.07561	11.49	0.00233	0.02928	1	2	0			ENC1	CTNNB1
HES1	0.07561	11.49	0.00233	0.02961	1	2	0			TTC9	CTNNB1
OLIG1	0.07561	11.49	0.00233	0.02993	1	2	0			BAG3	CTNNB1
RFX1	0.07561	11.49	0.00233	0.03026	1	2	0			EMP1	CTNNB1
TRPS1	0.07561	11.49	0.00233	0.03059	1	2	0			CD44	CTNNB1
YY1	0.09991	15.19	0.002995	0.03092	4	46	7			TAGLN	CTNNB1
ID3	0.1113	16.91	0.002995	0.03125	1	3	0			CCL7	CTNNB1
ELF1	0.1113	16.91	0.002995	0.03158	1	3	0			PLA2G2A	CTNNB1
HLF	0.1113	16.91	0.002995	0.03191	1	3	0			NPM1	CTNNB1
HOXD3	0.1113	16.91	0.002995	0.03224	1	3	1			SEMA3C	CTNNB1
HOXB1	0.1113	16.91	0.002995	0.03257	1	3	0			MYC	CTNNB1
TFAP2B	0.1113	16.91	0.002995	0.03289	1	3	0			MTAP	CTNNB1
HOXC8	0.1113	16.91	0.002995	0.03322	1	3	0			MMP7	CTNNB1
ARX	0.1113	16.91	0.002995	0.03355	1	3	0			RCN1	CTNNB1
ID2	0.1113	16.91	0.002995	0.03388	1	3	0			CDC6	CTNNB1
CDKN1A	0.1113	16.91	0.002995	0.03421	1	3	0			PTX3	CTNNB1
ONECUT1	0.1113	16.91	0.002995	0.03454	1	3	0			PLAUR	CTNNB1
KLF16	0.1113	16.91	0.002995	0.03487	1	3	0			CD14	CTNNB1
FOXA1	0.1118	17	0.002995	0.0352	2	15	1			CCNE1	E2F1
RARB	0.1155	17.56	0.003065	0.03553	3	31	3			POLE2	E2F1
NFIA	0.1328	20.18	0.003465	0.03586	3	33	4			MYC	E2F1
PAX6	0.1379	20.95	0.003465	0.03618	2	17	0			CCNA2	E2F1
NR1H3	0.1379	20.95	0.003465	0.03651	2	17	0			PCNA	E2F1
NR1H2	0.1379	20.95	0.003465	0.03684	2	17	0			BRCA1	E2F1
TCF7	0.1379	20.95	0.003465	0.03717	2	17	0			PLK4	E2F1
PGR	0.1379	20.95	0.003465	0.0375	2	17	0			CHEK1	E2F1
MYBL1	0.1455	22.12	0.003505	0.03783	1	4	0			RAD51	E2F1
TEF	0.1455	22.12	0.003505	0.03816	1	4	0			CDKN1A	E2F1
RELB	0.1455	22.12	0.003505	0.03849	1	4	0			MCM5	E2F1
ID1	0.1455	22.12	0.003505	0.03882	1	4	0			SERPINE1	E2F1
POU2F1	0.1455	22.12	0.003505	0.03914	1	4	0			CDC6	E2F1
NFYA	0.1513	23	0.003584	0.03947	2	18	0			CSDA	E2F1
EBF1	0.1513	23	0.003584	0.0398	2	18	2			POLD1	E2F1
PAX5	0.1785	27.13	0.004059	0.04013	1	5	0			PDK4	E2F1
EPAS1	0.1785	27.13	0.004059	0.04046	1	5	0			CDC45	E2F1
THRB	0.1785	27.13	0.004059	0.04079	1	5	0			MCM6	E2F1
GATA6	0.1785	27.13	0.004059	0.04112	1	5	1			POLA2	E2F1
ERG	0.1785	27.13	0.004059	0.04145	1	5	0			E2F1	E2F1
RUNX1	0.2102	31.95	0.004598	0.04178	1	6	2			E2F1	E2F2
HOXA1	0.2102	31.95	0.004598	0.04211	1	6	0			MCM5	E2F2
TEAD1	0.2102	31.95	0.004598	0.04243	1	6	0			CDC6	E2F2
ARNT	0.2102	31.95	0.004598	0.04276	1	6	0			PLK4	E2F2
PAX3	0.2102	31.95	0.004598	0.04309	1	6	0			CDC45	E2F2
SP4	0.2406	36.58	0.005185	0.04342	1	7	0			MCM6	E2F2
NFKB2	0.2406	36.58	0.005185	0.04375	1	7	1			CDKN1A	E2F3
HOXA5	0.2699	41.03	0.00573	0.04408	1	8	0			PLK4	E2F3
CEBPE	0.2699	41.03	0.00573	0.04441	1	8	0			E2F1	E2F3
WT1	0.2795	42.48	0.005889	0.04474	2	27	2			MCM6	E2F3
FOXO4	0.2981	45.31	0.006236	0.04507	1	9	1			CDC45	E2F3
TBP	0.3031	46.07	0.006294	0.04539	3	50	5			CDC6	E2F3
MEF2A	0.3252	49.43	0.006563	0.04572	1	10	0			MCM5	E2F3
NFATC1	0.3252	49.43	0.006563	0.04605	1	10	0			BRCA1	E2F4
BCL6	0.3252	49.43	0.006563	0.04638	1	10	0			CDC6	E2F4
GATA3	0.3252	49.43	0.006563	0.04671	1	10	0			POLD1	E2F4
MYBL2	0.3513	53.39	0.00699	0.04704	1	11	0			MCM5	E2F4
MYOD1	0.3513	53.39	0.00699	0.04737	1	11	0			CDC45	E2F4
SREBF2	0.3931	59.76	0.00777	0.0477	2	35	2			E2F1	E2F4
POU5F1	0.4004	60.86	0.007805	0.04803	1	13	2			BRCA1	E2F6
GATA2	0.4004	60.86	0.007805	0.04836	1	13	0			E2F1	E2F6
MITF	0.447	67.95	0.008656	0.04868	2	39	5			FCER2	EGR1
RARG	0.4672	71.02	0.008986	0.04901	1	16	4			HMOX1	EGR1
NR5A1	0.5794	88.07	0.01107	0.04934	1	22	1			TFPI2	EGR1
CEBPD	0.5957	90.55	0.01131	0.04967	1	23	2			ICAM1	EGR1
GATA1	0.6408	97.4	0.01208	0.05	1	26	1			SERPINE1	EGR1
										RAD51	EGR1
										EGFR	EGR1
										IL6	EGR1
										SYN1	EGR1
										GDF15	EGR1
										CSF1	EGR1
										CD44	EGR1
										CD68	ELF1
										SERPINE1	EPAS1
										VIM	ERG
										GADD45B	ESR1
										HSPB1	ESR1
										CYP1B1	ESR1
										MYC	ESR1
										E2F1	ESR1
										CDKN1A	ESR1
										SERPINE1	ESR1
										EGFR	ESR1
										JUNB	ESR1
										TIMP1	ETS1
										FGL2	ETS1
										PF4	ETS1
										RAD51	ETS1
										MMP3	ETS1
										MSR1	ETS1
										HMOX1	ETS1
										HBEGF	ETS1
										EBI3	ETS1
										CDKN1A	ETS1
										CCL3	ETS1
										RUNX1	ETS1
										KRT14	ETS1
										CASP3	ETS1
										FOSL1	ETS1
										FOSL1	ETS2
										MMP3	ETS2
										RUNX1	ETS2
										HBEGF	ETS2
										TIMP1	ETV4
										VIM	ETV4
										MMP3	ETV4
										PLAUR	ETV4
										PCNA	ETV4
										RAD51	ETV4
										ICAM1	FEV
										UPP1	FLI1
										MMP3	FLI1
										CDKN1A	FLI1
										CD68	FLI1
										HMOX1	FLI1
										ITGA5	FOS
										MSR1	FOS
										HBEGF	FOS
										IL6	FOS
										SRR	FOS
										MMP3	FOS
										KRT16	FOS
										TIMP1	FOS
										NQO1	FOS
										TGM1	FOS
										VIM	FOS
										PLAUR	FOS
										FOSL1	FOSL1
										PLAUR	FOSL1
										CCNA2	FOSL1
										FGB	FOXA2
										CDKN1A	FOXO1
										NPY	FOXO1
										DUSP4	FOXO1
										PRG4	FOXO1
										MCM5	FOXO1
										PDK4	FOXO1
										BIRC3	FOXO1
										ADM	FOXO1
										PSMB8	FOXO1
										CASP3	FOXO1
										PHLDA1	FOXO3
										CD55	FOXO3
										INHBB	GATA1
										TIAM1	GLI1
										PF4	GLI1
										NPM1	GLI1
										RGS16	GLI1
										FBLIM1	GLI1
										MYC	GLI1
										TGFA	GLI2
										E2F1	GLI2
										PCNA	GLI2
										KRT17	GLI2
										CDC45	GLI2
										CKS1B	GLI2
										EGFR	GLI2
										IL6	GLI2
										JUNB	GLI2
										LAMB3	GLI2
										MYC	GLI2
										UGCG	GLI2
										CDKN1A	GLI2
										CDKN1A	HBP1
										JUNB	HBP1
										RUNX1	HBP1
										CCNE1	HBP1
										MYC	HBP1
										E2F1	HES1
										TIMP1	HIF1A
										HMOX1	HIF1A
										ABCB1B	HIF1A
										SERPINE1	HIF1A
										ADM	HIF1A
										RUNX1	HLF
										MMP7	HNF1A
										UGT2B7	HNF1A
										SOCS3	HNF1B
										MMP7	HNF1B
										EPHA2	HOXA1
										VIM	HOXA5
										EPHA2	HOXB1
										ITGA5	HOXD3
										CDKN1A	ID1
										CDKN1A	ID2
										CDKN1A	ID3
										KRT14	JUN
										TGM1	JUN
										COL6A1	JUN
										IL6	JUN
										CCL4	JUN
										NPY	JUN
										TIMP1	JUN
										VIM	JUN
										ITGA5	JUN
										FOSL1	JUN
										NQO1	JUN
										CD68	JUN
										CSF1	JUN
										PLAUR	JUN
										MMP7	JUN
										HBEGF	JUN
										PTX3	JUN
										CLU	JUN
										TFPI2	JUN
										IL6	JUNB
										CD68	JUNB
										PLAUR	JUNB
										CDKN1A	JUNB
										TIMP1	JUNB
										TGM1	JUNB
										CDKN1A	JUND
										PLAUR	JUND
										IL6	JUND
										NQO1	JUND
										FOSL1	JUND
										TIMP1	JUND
										CCL7	LEF1
										E2F1	LEF1
										MMP7	LEF1
										DLL1	LEF1
										MYC	LEF1
										MYC	MAZ
										CDKN1A	MITF
										SERPINE1	MITF
										NCL	MYBL1
										MYC	MYBL2
										MYBL2	MYC
										PCNA	MYC
										CCNE1	MYC
										JUNB	MYC
										MCM3	MYC
										RAD51	MYC
										NRAS	MYC
										MMP8	MYC
										NOP56	MYC
										CCNA2	MYC
										POLD2	MYC
										RPL6	MYC
										RPS12	MYC
										RPS15A	MYC
										MYC	MYC
										LGALS1	MYC
										RANBP1	MYC
										POLA2	MYC
										RAN	MYC
										NPM1	MYC
										PKP1	MYC
										NCL	MYC
										CDKN1A	MYC
										HMOX1	MYC
										E2F1	MYC
										ATF4	MYC
										CHRNB1	MYC
										TPM1	MYC
										BCAT1	MYC
										BCL3	MYC
										EMP1	MYC
										BRCA1	MYC
										SRM	MYC
										FOSL1	MYC
										HSP90AA1	MYC
										TGFB2	MYC
										CSDA	MYC
										ISG20	MYC
										DES	MYOD1
										TXNRD1	NFE2L2
										NQO1	NFE2L2
										HMOX1	NFE2L2
										GPX2	NFE2L2
										HBB-B1	NFIC
										CSF1	NFIC
										CLU	NFIC
										MYC	NFKB1
										CSF1	NFKB1
										CCL4	NFKB1
										ICAM1	NFKB1
										PLAUR	NFKB1
										EBI3	NFKB1
										ELF3	NFKB1
										HMOX1	NFKB1
										IRF1	NFKB1
										CXCL10	NFKB1
										CXCL1	NFKB1
										VIM	NFKB1
										PLA2G2A	NFKB1
										CCL3	NFKB1
										IL6	NFKB1
										MMP3	NFKB1
										TFPI2	NFKB1
										IL1RN	NFKB1
										PTX3	NFKB1
										EGFR	NFKB2
										ABCB1B	NFYA
										E2F1	NFYA
										MCM6	NOTCH1
										MYC	NOTCH1
										CASP3	NOTCH1
										TAGLN	NOTCH1
										CDKN1A	NOTCH1
										CSF1	NOTCH1
										NRARP	NOTCH1
										MCM2	NOTCH1
										FCER2	NOTCH2
										CDKN1A	NOTCH2
										SERPINE1	OLIG1
										FCER2	PAX5
										ITGA5	PAX6
										KLF5	PGR
										MYC	PGR
										MYC	POU1F1
										TXNRD1	POU1F1
										FGL2	POU1F1
										TFPI2	POU1F1
										UGT2B7	POU2F1
										TGFA	POU2F2
										MYC	POU2F2
										GADD45B	PPARD
										SERPINE1	PPARD
										ANGPTL4	PPARD
										GADD45B	PPARG
										EGFR	PPARG
										RETN	PPARG
										ANGPTL4	PPARG
										SERPINE1	PPARG
										CDKN1A	PPARG
										TGM1	RARA
										GADD45B	RARA
										S100A9	RARA
										GPRC5A	RARA
										TGM1	RARB
										S100A9	RARB
										S100A9	RARG
										TAGLN	RBPJ
										CSF1	RBPJ
										MYC	RBPJ
										CDKN1A	RBPJ
										FCER2	RBPJ
										MCM2	RBPJ
										S100A10	RBPJ
										MCM6	RBPJ
										NRARP	RBPJ
										CASP3	RBPJ
										EGFR	REL
										IL6	REL
										CXCL1	REL
										ICAM1	REL
										BCL3	RELA
										MMP3	RELA
										EGFR	RELA
										ICAM1	RELA
										EBI3	RELA
										ELF3	RELA
										S100A6	RELA
										CCL20	RELA
										GADD45B	RELA
										PTX3	RELA
										MYC	RELA
										CXCL1	RELA
										CCL3	RELA
										CXCL10	RELA
										IL6	RELA
										PLA2G2A	RELA
										CXCL1	RELB
										SYN1	REST
										PCNA	RFX1
										LGALS3	RUNX1
										KLF5	RUNX2
										LGALS3	RUNX2
										GADD45B	RUNX2
										CDKN1A	SMAD1
										MYC	SMAD1
										GADD45B	SMAD1
										TAGLN	SMAD1
										SERPINE1	SMAD2
										TAGLN	SMAD2
										TIMP1	SMAD3
										VIM	SMAD3
										COL6A3	SMAD3
										COL6A1	SMAD3
										TAGLN	SMAD3
										SERPINE1	SMAD3
										CLDN1	SMAD4
										TAGLN	SMAD4
										TIMP1	SMAD4
										CDKN1A	SMAD4
										SERPINE1	SMAD4
										HMOX1	SMAD7
										COL6A3	SMAD7
										KRT14	SMAD7
										TGFA	SP1
										CASP3	SP1
										COL6A1	SP1
										TGM1	SP1
										KLF5	SP1
										MYC	SP1
										CCL20	SP1
										FGL2	SP1
										LDLR	SP1
										PTX3	SP1
										HMOX1	SP1
										TAGLN	SP1
										TFPI2	SP1
										CLU	SP1
										HBEGF	SP1
										HK2	SP1
										EGFR	SP1
										SERPINE1	SP1
										TIMP1	SP1
										CDKN1A	SP1
										PCNA	SP1
										CD14	SP1
										VIM	SP1
										ITGA5	SP1
										NPY	SP1
										PLAUR	SP1
										LGALS1	SP1
										CTSD	SP1
										CXCL1	SP1
										ITGAM	SP1
										E2F1	SP1
										KRT16	SP1
										CD14	SP2
										HK2	SP2
										CHI3L1	SP3
										HK2	SP3
										KRT16	SP3
										CDKN1A	SP3
										CXCL1	SP3
										VIM	SP3
										CD14	SP3
										EXO1	SP3
										TGM1	SP3
										FGL2	SP3
										CSF1	SP3
										HBEGF	SP4
										ITGAM	SPI1
										IL1RN	SPI1
										ICAM1	SPI1
										CSF3R	SPI1
										EBI3	SPI1
										MSR1	SPI1
										CD72	SPI1
										CD68	SPI1
										CHI3L1	SPI1
										LDLR	SREBF1
										RETN	SREBF1
										HMOX1	SREBF1
										CDKN1A	SREBF1
										LDLR	SREBF2
										EGFR	STAT1
										CXCL10	STAT1
										CSF1	STAT1
										CDKN1A	STAT1
										TIMP1	STAT1
										ICAM1	STAT1
										SOCS3	STAT1
										ISG20	STAT1
										IRF1	STAT1
										MSR1	STAT2
										DES	STAT2
										IRF1	STAT2
										TIMP1	STAT3
										SOCS3	STAT3
										MYC	STAT3
										BCL3	STAT3
										HMOX1	STAT3
										CHI3L1	STAT3
										IRF1	STAT3
										FGA	STAT3
										CDKN1A	STAT3
										BIRC3	STAT3
										IL6	STAT3
										VIM	STAT3
										SOCS3	STAT5A
										KRT17	STAT5A
										RAD51	STAT5A
										RGS16	STAT5A
										EGFR	STAT5A
										KRT17	STAT5B
										EGFR	STAT5B
										RAD51	STAT5B
										SOCS3	STAT5B
										RGS16	STAT5B
										IL1R1	STAT6
										IL6	STAT6
										CSF1	TBP
										DES	TBP
										SERPINE1	TBP
										TAGLN	TCF7
										ENC1	TCF7L2
										MYBL2	TCF7L2
										MMP7	TCF7L2
										VIM	TCF7L2
										TAGLN	TCF7L2
										CASP3	TCF7L2
										CD44	TCF7L2
										MAP3K6	TCF7L2
										MYC	TCF7L2
										TPM1	TEAD1
										CHRNB1	TEF
										HK2	TFAP2A
										MYC	TFAP2A
										TIMP1	TFAP2A
										CSF1	TFAP2A
										PLAUR	TFAP2A
										POLD2	TFAP2A
										NRAS	TFAP2A
										ADM	TFAP2A
										EGFR	TFAP2A
										B4GALT5	TFAP2A
										HMOX1	TFAP2A
										CDKN1A	TFAP2A
										TGFA	TFAP2A
										IL6	TFAP2A
										KRT14	TFAP2A
										PLAUR	TFAP2B
										PLAUR	TFAP2C
										EGFR	THRA
										E2F1	THRA
										E2F1	THRB
										BRCA1	TP53
										EPHA2	TP53
										POLD1	TP53
										CHEK1	TP53
										CDKN1A	TP53
										BCL3	TP53
										UPP1	TP53
										ABCB1B	TP53
										MYC	TP53
										EGFR	TP53
										TGFA	TP53
										RAD51	TP53
										LITAF	TP53
										PCNA	TP53
										RUNX1	TRPS1
										SERPINE1	USF1
										TGFB2	USF1
										IL6	USF1
										B4GALT5	USF1
										POLA2	USF1
										CTSD	USF1
										FGA	USF1
										CHI3L1	USF1
										S100A6	USF1
										HMOX1	USF1
										CSF1	USF1
										MYH9	USF1
										CTSD	USF2
										MYH9	USF2
										BRCA1	USF2
										TGFB2	USF2
										POLA2	USF2
										HMOX1	USF2
										SERPINE1	USF2
										B4GALT5	USF2
										FGA	USF2
										TRPV6	WT1
										CSF1	WT1
										LDLR	YY1
										MYC	YY1
										CDC6	YY1
										RGS16	YY1
										CCNA2	ZBTB16
										CDC6	ZBTB16
										ITGAM	ZNF148
										VIM	ZNF148
										DOWN genes
										Gene Name	TF	Regulation
										IGFBP5	AR
										GSTT2	AR
										SLC22A2	AR
										OAT	AR
										CYP1A1	ARNT
										NT5E	ATF1
										NT5E	ATF2
										PCK1	ATF2
										GCLC	ATF3
										ESR1	BRCA1
										TF	CEBPA
										HNF4A	CEBPA
										CSRP2	CEBPA
										PCK1	CEBPA
										G6PC	CEBPA
										SLC2A4	CEBPA
										MYBL1	CEBPA
										HSD11B1	CEBPA
										C1QTNF3	CEBPB
										HSD11B1	CEBPB
										PCK1	CEBPB
										TF	CREB1
										PCK1	CREB1
										PPARA	CREB1
										G6PC	CREB1
										CSRP2	CREB1
										CTF1	CREB1
										PCK1	CREBBP
										PCK1	CREM
										TNFRSF11B	CTNNB1
										CXCL12	CTNNB1
										EDN3	CTNNB1
										SIM2	CTNNB1
										MME	CTNNB1
										NT5E	CTNNB1
										PCCA	CTNNB1
										BMP4	CTNNB1
										AR	CTNNB1
										PCSK6	CTNNB1
										PCSK6	E2F1
										AR	E2F1
										PCSK6	E2F2
										PCSK6	E2F3
										SLC2A4	EBF1
										CXCL12	EBF1
										PDGFC	EGR1
										ACE	EGR1
										AR	EGR1
										CXCL12	ESR1
										CRYZ	ESR1
										BMP4	ETS1
										GRPR	ETS1
										FOLH1	ETS1
										ANPEP	ETS1
										ANPEP	ETS2
										SLC9A3	ETV4
										DDC	FEV
										TF	FOXA1
										PCK1	FOXA1
										DDC	FOXA2
										G6PC	FOXA2
										HNF4A	FOXA2
										PROC	FOXM1
										G6PC	FOXM1
										PKLR	FOXO1
										PCK1	FOXO1
										PPARGC1A	FOXO1
										BMP4	FOXO1
										G6PC	FOXO1
										CNR1	FOXO1
										ACADSB	FOXO1
										ESR1	FOXO3
										BMP4	FOXO3
										G6PC	FOXO3
										PINK1	FOXO3
										PPARGC1A	FOXO3
										PPARGC1A	FOXO4
										HSD17B1	GATA2
										HSD17B1	GATA3
										HNF4A	GATA6
										TST	GLI1
										HSD11B1	GLI1
										SLC7A12	GLI1
										NR1H4	GLI1
										FA2H	GLI1
										FMO1	GLI1
										ID4	GLI1
										TGFBI	GLI2
										PKLR	HIF1A
										TFF3	HIF1A
										PROC	HNF1A
										GC	HNF1A
										HNF4A	HNF1A
										G6PC	HNF1A
										CYP2E1	HNF1A
										DDC	HNF1A
										SLC22A8	HNF1B
										DPP4	HNF1B
										ACMSD	HNF4A
										TF	HNF4A
										ACADM	HNF4A
										AGT	HNF4A
										HNF4A	HNF4A
										PCK1	HNF4A
										PRODH2	HNF4A
										PKLR	HNF4A
										PPARA	HNF4A
										FMO1	HNF4A
										G6PC	HNF4A
										TNFRSF11B	HOXC8
										SERPINF2	JUN
										GCLM	JUN
										TNFRSF11B	JUN
										PPARA	JUN
										SLC2A4	KLF15
										CYP1A1	KLF16
										NT5E	LEF1
										AR	LEF1
										PTH1R	MAZ
										SLC2A4	MEF2A
										ACPP	MYC
										ACADM	MYC
										BCKDHA	MYC
										KHK	MYC
										FAH	MYC
										AKR7A2	MYC
										SLC39A8	MYC
										GC	MYC
										PDE4C	MYC
										FOLH1	NFATC1
										GCLM	NFE2L2
										GCLC	NFE2L2
										NQO2	NFE2L2
										AKR1C1	NFE2L2
										SLC2A4	NFIA
										RGN	NFIA
										PKLR	NFIA
										SLC2A4	NFIC
										AR	NFIC
										PROC	NFIC
										IGFBP5	NFIC
										SLC9A3	NFIC
										AR	NFKB1
										FBP1	NFKB1
										TNFRSF11B	NOTCH1
										G6PC	NR1H2
										FBP1	NR1H2
										G6PC	NR1H3
										FBP1	NR1H3
										PCK1	NR2F1
										TF	NR2F1
										AGT	NR2F1
										ACADM	NR2F1
										PCK1	NR2F2
										HNF4A	NR2F2
										ACADM	NR2F2
										PKLR	NR2F2
										PRLR	NR5A1
										HNF4A	ONECUT1
										BMP4	PAX3
										TFF3	PAX6
										SLC9A3	POU1F1
										AKR1C1	POU1F1
										AKR1C2	POU1F1
										GCM1	POU1F1
										THRB	POU1F1
										THRB	POU2F2
										DDC	POU5F1
										PANK1	PPARA
										SLC22A5	PPARA
										FABP3	PPARA
										PPARGC1A	PPARG
										C1QTNF3	PPARG
										ESR1	PPARG
										RARRES1	RARA
										PCK1	RARA
										AR	RARA
										HNF4A	RARA
										PCK1	RARB
										HNF4A	RBPJ
										GAMT	RBPJ
										TNFRSF11B	RBPJ
										AR	RELA
										PPARA	RELA
										CYP2E1	REST
										CYP1A1	REST
										ESR1	RUNX2
										PDGFC	SMAD1
										TNFRSF11B	SMAD1
										TNFRSF11B	SMAD2
										HNF4A	SMAD3
										TNFRSF11B	SMAD3
										GCLC	SMAD3
										HNF4A	SMAD4
										TNFRSF11B	SMAD4
										RGN	SP1
										AR	SP1
										ABCC8	SP1
										CSRP2	SP1
										CYP1A1	SP1
										SLC2A4	SP1
										ACACB	SP1
										SLC5A1	SP1
										PROC	SP1
										ESR1	SP1
										MME	SP1
										PAPSS2	SP1
										FBP1	SP1
										MYBL1	SP1
										PKLR	SP1
										PDGFC	SP1
										PRLR	SP1
										MACROD1	SP1
										HSD17B1	SP1
										PCK1	SP1
										AGT	SP1
										HNF4A	SP1
										PAPSS2	SP2
										GCGR	SP3
										C1QTNF3	SP3
										SLC9A3	SP3
										PRLR	SP3
										HSD17B1	SP3
										CYP1A1	SP3
										CSF2RB	SPI1
										IL12RB1	SPI1
										PCK1	SREBF1
										PKLR	SREBF1
										SLC2A4	SREBF1
										PCK1	SREBF2
										EHHADH	STAT3
										ESR1	STAT5A
										SSPO	STAT5A
										PRLR	STAT5A
										PRLR	STAT5B
										ESR1	STAT5B
										SSPO	STAT5B
										NT5E	TCF7
										TNFRSF11B	TCF7L2
										HSD17B1	TFAP2A
										IGFBP5	TFAP2A
										NT5E	TFAP2A
										CSRP2	TFAP2A
										RGN	TFAP2A
										ESR1	TFAP2C
										AQP1	TP53
										FBP1	USF1
										CYP1A1	USF1
										PKLR	USF1
										GCGR	USF1
										PKLR	USF2
										CBS	USF2
										GCGR	USF2
										FBP1	USF2
										TFF3	USF2

## Sheet: TF-None-120H
regulated TFs										UP genes
Transcription Factor	P.value	E.value	Q.value	FDR control (B-H)	Intersection	Target genes	Random Control(%)			Gene Name	TF	Regulation
CTNNB1	0	0	0	0.0004762	17	306	15			PYCR1	AR
SMAD3	0	0	0	0.0009524	9	63	1			INHBA	ATF1
SP1	0	0	0	0.001429	19	428	36			TGFB2	ATF1
NOTCH1	1e-05	0.00105	9.415e-06	0.001905	6	40	0			FN1	ATF2
STAT3	1e-05	0.00105	9.415e-06	0.002381	7	69	2			TGFB2	ATF2
TFAP2A	5e-05	0.00525	3.363e-05	0.002857	8	115	5			TGFB2	ATF3
USF2	5e-05	0.00525	3.363e-05	0.003333	7	86	4			FN1	ATF3
CEBPA	6e-05	0.0063	3.531e-05	0.00381	8	119	4			CCL6	BCL6
TCF7L2	7e-05	0.00735	3.661e-05	0.004286	6	61	1			MYC	CDKN1A
JUN	0.00012	0.0126	5.649e-05	0.004762	8	131	3			ABCB1B	CEBPA
RBPJ	0.00018	0.0189	7.703e-05	0.005238	7	104	2			CLU	CEBPA
USF1	0.00023	0.02415	9.023e-05	0.005714	7	108	3			FGA	CEBPA
RELA	0.00039	0.04095	0.0001379	0.00619	6	84	3			SLC2A2	CEBPA
ETV4	0.00041	0.04305	0.0001379	0.006667	4	31	1			MSR1	CEBPA
GLI1	0.00054	0.0567	0.0001695	0.007143	7	124	2			SLC2A2	CEBPB
SMAD7	0.00061	0.06405	0.0001795	0.007619	3	15	0			IL24	CEBPB
SMAD4	0.00173	0.1817	0.0004525	0.008095	4	45	0			MYC	CEBPE
NFIC	0.00173	0.1817	0.0004525	0.008571	4	45	0			LOX	CEBPG
SMAD1	0.00196	0.2058	0.0004856	0.009048	3	22	0			TGFB2	CREB1
FOS	0.0022	0.231	0.0005178	0.009524	4	48	2			INHBA	CREB1
STAT5B	0.00363	0.3811	0.0008042	0.01	4	55	2			TIMP1	CREB1
STAT5A	0.00388	0.4074	0.0008042	0.01048	4	56	2			FN1	CREB1
MYC	0.00404	0.4242	0.0008042	0.01095	14	553	47			FN1	CTNNB1
SP3	0.0041	0.4305	0.0008042	0.01143	6	132	4			TGFB2	CTNNB1
NFKB1	0.00565	0.5932	0.001064	0.0119	6	141	6			GPX2	CTNNB1
NFIA	0.00635	0.6667	0.001143	0.01238	3	33	0			CYP24A1	CTNNB1
MYBL2	0.0068	0.714	0.001143	0.01286	2	11	0			NPPC	CTNNB1
ATF3	0.0068	0.714	0.001143	0.01333	2	11	0			RCN1	CTNNB1
ATF2	0.00875	0.9188	0.001412	0.01381	3	37	0			TAGLN	CTNNB1
CEBPB	0.009	0.945	0.001412	0.01429	4	71	0			CD44	CTNNB1
FOXO1	0.01058	1.111	0.001586	0.01476	6	161	5			MYC	CTNNB1
CREB1	0.01078	1.132	0.001586	0.01524	7	211	10			CD14	CTNNB1
PPARG	0.01161	1.219	0.001656	0.01571	3	41	1			MYBL2	CTNNB1
STAT2	0.0143	1.502	0.00198	0.01619	2	16	0			VIM	CTNNB1
HIF1A	0.01496	1.571	0.002012	0.01667	3	45	0			TTC9	CTNNB1
RUNX2	0.01609	1.689	0.002104	0.01714	2	17	0			MCM6	E2F1
ETS1	0.02031	2.133	0.002579	0.01762	5	136	4			CCNA2	E2F1
EGR1	0.02082	2.186	0.002579	0.0181	4	91	2			MYC	E2F1
SPI1	0.02236	2.348	0.002643	0.01857	4	93	1			MCM6	E2F2
ZNF148	0.02302	2.417	0.002643	0.01905	1	2	0			MCM6	E2F3
KLF15	0.02302	2.417	0.002643	0.01952	1	2	0			FN1	EGR1
SMAD2	0.02411	2.532	0.002658	0.02	2	21	0			CP	EGR1
HNF1A	0.02428	2.549	0.002658	0.02048	3	54	4			GDF15	EGR1
CEBPD	0.02862	3.005	0.003062	0.02095	2	23	0			CD44	EGR1
ATF1	0.03055	3.208	0.00317	0.02143	3	59	1			SLC2A2	EP300
AR	0.0319	3.349	0.00317	0.0219	3	60	0			VIM	ERG
STAT1	0.03327	3.493	0.00317	0.02238	3	61	0			MYC	ESR1
MAZ	0.03434	3.606	0.00317	0.02286	1	3	0			MSR1	ETS1
KLF16	0.03434	3.606	0.00317	0.02333	1	3	0			CYP24A1	ETS1
CDKN1A	0.03434	3.606	0.00317	0.02381	1	3	0			TIMP1	ETS1
HOXC8	0.03434	3.606	0.00317	0.02429	1	3	0			TIMP1	ETV4
GLI2	0.03504	3.679	0.003172	0.02476	4	107	4			VIM	ETV4
WT1	0.03854	4.047	0.003423	0.02524	2	27	1			MSR1	FOS
FOSL1	0.04553	4.781	0.003897	0.02571	1	4	0			TIMP1	FOS
TFAP2C	0.04553	4.781	0.003897	0.02619	1	4	0			FN1	FOS
POU1F1	0.05392	5.662	0.004533	0.02667	3	74	0			VIM	FOS
ERG	0.05658	5.941	0.004592	0.02714	1	5	0			CCNA2	FOSL1
ZBTB16	0.05658	5.941	0.004592	0.02762	1	5	0			FGB	FOXA2
EP300	0.06751	7.089	0.005045	0.0281	1	6	0			SLC2A2	FOXM1
VDR	0.06751	7.089	0.005045	0.02857	1	6	0			COL4A2	FOXO1
TEAD1	0.06751	7.089	0.005045	0.02905	1	6	0			MRC1	FOXO1
RUNX1	0.06751	7.089	0.005045	0.02952	1	6	0			PSMB8	FOXO1
ARNT	0.06751	7.089	0.005045	0.03	1	6	0			CCNB1	FOXO1
FOXM1	0.07832	8.224	0.005672	0.03048	1	7	0			FOXM1	GLI1
CEBPG	0.07832	8.224	0.005672	0.03095	1	7	0			MYC	GLI1
CEBPE	0.089	9.345	0.006253	0.03143	1	8	0			FBLIM1	GLI1
HOXA5	0.089	9.345	0.006253	0.0319	1	8	0			CP	GLI1
YY1	0.09888	10.38	0.006845	0.03238	2	46	0			MYC	GLI2
MEF2A	0.11	11.55	0.006998	0.03286	1	10	0			FGF10	GLI2
NFATC1	0.11	11.55	0.006998	0.03333	1	10	0			CKS1B	GLI2
PDX1	0.11	11.55	0.006998	0.03381	1	10	1			MYC	HBP1
BRCA1	0.11	11.55	0.006998	0.03429	1	10	0			TIMP1	HIF1A
GATA3	0.11	11.55	0.006998	0.03476	1	10	0			ABCB1B	HIF1A
BCL6	0.11	11.55	0.006998	0.03524	1	10	0			SLC2A2	HNF1A
TBP	0.1137	11.94	0.007136	0.03571	2	50	2			SOCS3	HNF1B
SREBF1	0.1175	12.34	0.007277	0.03619	2	51	0			VIM	HOXA5
LEF1	0.1213	12.74	0.007415	0.03667	2	52	3			COL5A1	JUN
HNF1B	0.1305	13.71	0.007681	0.03714	1	12	0			TIMP1	JUN
SP2	0.1305	13.71	0.007681	0.03762	1	12	0			CLU	JUN
NFATC2	0.1305	13.71	0.007681	0.0381	1	12	1			VIM	JUN
GATA2	0.1406	14.76	0.008172	0.03857	1	13	2			COL6A1	JUN
HBP1	0.1702	17.87	0.00977	0.03905	1	16	0			TIMP1	JUNB
TCF7	0.1798	18.88	0.009958	0.03952	1	17	0			TIMP1	JUND
PAX6	0.1798	18.88	0.009958	0.04	1	17	0			MYC	LEF1
PGR	0.1798	18.88	0.009958	0.04048	1	17	0			NPPC	LEF1
NFYA	0.1893	19.88	0.01013	0.04095	1	18	1			MYC	MAZ
EBF1	0.1893	19.88	0.01013	0.04143	1	18	0			COL1A1	MYBL2
ATF4	0.1893	19.88	0.01013	0.0419	1	18	0			MYC	MYBL2
NFE2L2	0.1987	20.87	0.01051	0.04238	1	19	0			MYBL2	MYC
JUNB	0.208	21.84	0.01065	0.04286	1	20	0			FOXM1	MYC
POU2F2	0.208	21.84	0.01065	0.04333	1	20	1			CCNB1	MYC
NR2F1	0.208	21.84	0.01065	0.04381	1	20	1			TGFB2	MYC
FOXA2	0.2172	22.81	0.011	0.04429	1	21	1			TPM1	MYC
REL	0.2353	24.71	0.01178	0.04476	1	23	2			COL4A2	MYC
REST	0.2442	25.64	0.01202	0.04524	1	24	0			MCM3	MYC
TP53	0.245	25.73	0.01202	0.04571	3	148	8			COL4A1	MYC
JUND	0.2787	29.27	0.01353	0.04619	1	28	1			CCNA2	MYC
E2F1	0.2859	30.02	0.01373	0.04667	3	161	5			BCL3	MYC
RARB	0.3036	31.88	0.01444	0.04714	1	31	1			MYC	MYC
E2F2	0.3117	32.73	0.01467	0.04762	1	32	1			FN1	MYC
SREBF2	0.3354	35.22	0.01563	0.0481	1	35	0			GPX2	NFE2L2
E2F3	0.3432	36.03	0.01584	0.04857	1	36	0			FN1	NFIA
ESR1	0.4681	49.15	0.0214	0.04905	1	54	3			CLU	NFIC
FOXO3	0.5989	62.89	0.02711	0.04952	1	78	4			COL1A1	NFIC
HNF4A	0.6174	64.82	0.02768	0.05	1	82	6			FN1	NFKB1
										COL1A1	NFKB1
										VIM	NFKB1
										MYC	NFKB1
										A2M	NFKB1
										ABCB1B	NFYA
										MCM6	NOTCH1
										MYC	NOTCH1
										TAGLN	NOTCH1
										ADAM19	NOTCH1
										SLC2A2	PDX1
										MYC	PGR
										MYC	POU1F1
										MYC	POU2F2
										SLC2A2	PPARG
										ADAM19	RBPJ
										S100A10	RBPJ
										MCM6	RBPJ
										MYC	RBPJ
										TAGLN	RBPJ
										MYC	RELA
										BCL3	RELA
										A2M	RELA
										COL1A1	RELA
										FN1	RELA
										FN1	RUNX1
										TAGLN	SMAD1
										MYC	SMAD1
										TAGLN	SMAD2
										TAGLN	SMAD3
										COL6A3	SMAD3
										TIMP1	SMAD3
										VIM	SMAD3
										COL6A1	SMAD3
										COL6A2	SMAD3
										FN1	SMAD3
										COL1A1	SMAD3
										TIMP1	SMAD4
										TAGLN	SMAD4
										CLDN1	SMAD4
										COL6A2	SMAD7
										COL6A3	SMAD7
										COL1A1	SMAD7
										COL1A1	SP1
										COL6A1	SP1
										CLU	SP1
										VIM	SP1
										COL4A2	SP1
										FN1	SP1
										COL4A1	SP1
										CD14	SP1
										TAGLN	SP1
										MYC	SP1
										CP	SP1
										TIMP1	SP1
										CD14	SP2
										CD14	SP3
										VIM	SP3
										MRC1	SPI1
										MSR1	SPI1
										A2M	STAT1
										TIMP1	STAT1
										SOCS3	STAT1
										MSR1	STAT2
										FGA	STAT3
										VIM	STAT3
										A2M	STAT3
										SOCS3	STAT3
										MYC	STAT3
										BCL3	STAT3
										TIMP1	STAT3
										A2M	STAT5A
										SOCS3	STAT5A
										A2M	STAT5B
										SOCS3	STAT5B
										CYP24A1	TBP
										FN1	TBP
										TAGLN	TCF7
										CD44	TCF7L2
										TAGLN	TCF7L2
										VIM	TCF7L2
										MYC	TCF7L2
										MYBL2	TCF7L2
										TPM1	TEAD1
										COL1A1	TFAP2A
										FN1	TFAP2A
										CCNB1	TFAP2A
										TIMP1	TFAP2A
										MYC	TFAP2A
										BCL3	TP53
										ABCB1B	TP53
										MYC	TP53
										FGA	USF1
										COL1A1	USF1
										CCNB1	USF1
										TGFB2	USF1
										COL1A1	USF2
										FGA	USF2
										TGFB2	USF2
										CCNB1	USF2
										CYP24A1	VDR
										TRPV6	WT1
										MYC	YY1
										COL1A1	YY1
										CCNA2	ZBTB16
										VIM	ZNF148
										DOWN genes
										Gene Name	TF	Regulation
										SLC22A2	AR
										OAT	AR
										CYP1A1	ARNT
										PTGS2	ATF1
										PTGS2	ATF2
										PTGS2	ATF4
										ESR1	BRCA1
										SLC2A4	CEBPA
										PTGS2	CEBPA
										IGF1	CEBPA
										PTGS2	CEBPB
										IGF1	CEBPB
										IGF1	CEBPD
										PTGS2	CEBPD
										ODC1	CREB1
										PTGS2	CREB1
										REN	CREB1
										EDN3	CTNNB1
										PTGS2	CTNNB1
										TNFRSF11B	CTNNB1
										IGF1	CTNNB1
										SLC2A4	EBF1
										GRPR	ETS1
										REN	ETS1
										SLC9A3	ETV4
										PTGS2	ETV4
										ACADSB	FOXO1
										CNR1	FOXO1
										ESR1	FOXO3
										HSD17B1	GATA2
										HSD17B1	GATA3
										ID4	GLI1
										SLC7A12	GLI1
										FA2H	GLI1
										BLVRA	GLI2
										TFF3	HIF1A
										IGF1	HNF1A
										GC	HNF1A
										AGT	HNF4A
										TNFRSF11B	HOXC8
										PTGS2	JUN
										REN	JUN
										TNFRSF11B	JUN
										SLC2A4	KLF15
										CYP1A1	KLF16
										SLC2A4	MEF2A
										ODC1	MYC
										GC	MYC
										PTGS2	NFATC1
										PTGS2	NFATC2
										RGN	NFIA
										SLC2A4	NFIA
										SLC2A4	NFIC
										SLC9A3	NFIC
										PTGS2	NFKB1
										TNFRSF11B	NOTCH1
										REN	NOTCH1
										AGT	NR2F1
										TFF3	PAX6
										SLC9A3	POU1F1
										GCM1	POU1F1
										ESR1	PPARG
										PTGS2	PPARG
										PTGS2	RARB
										TNFRSF11B	RBPJ
										REN	RBPJ
										PTGS2	REL
										PTGS2	RELA
										CYP1A1	REST
										ESR1	RUNX2
										PTGS2	RUNX2
										TNFRSF11B	SMAD1
										TNFRSF11B	SMAD2
										TNFRSF11B	SMAD3
										TNFRSF11B	SMAD4
										SLC2A4	SP1
										ESR1	SP1
										HSD17B1	SP1
										CYP1A1	SP1
										RGN	SP1
										ODC1	SP1
										AGT	SP1
										GCGR	SP3
										SLC9A3	SP3
										HSD17B1	SP3
										CYP1A1	SP3
										PTGS2	SPI1
										IL12RB1	SPI1
										PTGS2	SREBF1
										SLC2A4	SREBF1
										PTGS2	SREBF2
										IGF1	STAT2
										ESR1	STAT5A
										IGF1	STAT5A
										IGF1	STAT5B
										ESR1	STAT5B
										TNFRSF11B	TCF7L2
										HSD17B1	TFAP2A
										PTGS2	TFAP2A
										RGN	TFAP2A
										ESR1	TFAP2C
										PTGS2	USF1
										CYP1A1	USF1
										GCGR	USF1
										PTGS2	USF2
										TFF3	USF2
										GCGR	USF2
										ODC1	WT1

## Sheet: TF-Dex-3H
regulated TFs										UP genes
Transcription Factor	P.value	E.value	Q.value	FDR control (B-H)	Intersection	Target genes	Random Control(%)			Gene Name	TF	Regulation
EGR1	0	0	0	0.0004132	12	91	2			JUN	AR
TFAP2A	0	0	0	0.0008264	15	115	16			FKBP5	AR
RELA	0	0	0	0.00124	14	84	3			FOS	AR
PPARG	0	0	0	0.001653	8	41	2			HSP90AA1	AR
STAT3	0	0	0	0.002066	11	69	6			TGFB2	ATF1
ESR1	0	0	0	0.002479	11	54	3			JUN	ATF1
SMAD4	0	0	0	0.002893	9	45	3			FOS	ATF1
ETS1	0	0	0	0.003306	15	136	7			PLAUR	ATF1
SMAD3	0	0	0	0.003719	10	63	1			SLC20A1	ATF1
JUN	0	0	0	0.004132	19	131	16			HK2	ATF1
ATF1	0	0	0	0.004545	9	59	3			HSPA5	ATF1
CREB1	0	0	0	0.004959	29	211	28			IL6	ATF1
NFKB1	0	0	0	0.005372	18	141	16			JUN	ATF2
FOXO1	0	0	0	0.005785	16	161	18			RHOB	ATF2
CTNNB1	0	0	0	0.006198	37	306	49			CDKN1A	ATF2
JUNB	0	0	0	0.006612	7	20	1			FOS	ATF2
JUND	0	0	0	0.007025	9	28	3			HSPA5	ATF2
SP1	0	0	0	0.007438	36	428	82			PENK	ATF2
FOS	1e-05	0.00121	1.953e-06	0.007851	8	48	2			TGFB2	ATF2
ATF2	1e-05	0.00121	1.953e-06	0.008264	7	37	2			TGFB2	ATF3
ATF4	3e-05	0.00363	5.581e-06	0.008678	5	18	1			ASNS	ATF3
HIF1A	4e-05	0.00484	7.103e-06	0.009091	7	45	1			PENK	ATF3
TCF7L2	5e-05	0.00605	8.493e-06	0.009504	8	61	6			HSPA5	ATF4
TP53	8e-05	0.00968	1.302e-05	0.009917	12	148	18			HMOX1	ATF4
GLI2	0.0001	0.0121	1.563e-05	0.01033	10	107	9			DDIT3	ATF4
REL	0.00011	0.01331	1.653e-05	0.01074	5	23	0			PPP1R15A	ATF4
SP3	0.00013	0.01573	1.881e-05	0.01116	11	132	18			ASNS	ATF4
PPARD	0.00018	0.02178	2.511e-05	0.01157	4	14	1			HSPA5	ATF6
FOXO3	0.00026	0.03146	3.503e-05	0.01198	8	78	14			GADD45A	BRCA1
FLI1	0.00029	0.03509	3.776e-05	0.0124	5	28	3			MYC	CDKN1A
MYC	0.00031	0.03751	3.788e-05	0.01281	25	553	95			CDKN1A	CDX2
HBP1	0.00032	0.03872	3.788e-05	0.01322	4	16	3			HBEGF	CDX2
STAT1	0.00032	0.03872	3.788e-05	0.01364	7	61	5			GADD45A	CEBPA
CEBPG	0.00033	0.03993	3.792e-05	0.01405	3	7	0			RHOB	CEBPA
PGR	0.00041	0.04961	4.576e-05	0.01446	4	17	0			CLU	CEBPA
USF1	0.00052	0.06292	5.643e-05	0.01488	9	108	10			APOB	CEBPA
SMAD1	0.00115	0.1391	0.0001214	0.01529	4	22	0			IL6	CEBPA
GLI1	0.00142	0.1718	0.0001452	0.0157	9	124	10			FGA	CEBPA
ATF3	0.00145	0.1754	0.0001452	0.01612	3	11	0			CDKN1A	CEBPA
USF2	0.00252	0.3049	0.0002461	0.01653	7	86	7			FOS	CEBPB
STAT6	0.00273	0.3303	0.0002539	0.01694	2	4	0			IL6	CEBPB
FOSL1	0.00273	0.3303	0.0002539	0.01736	2	4	0			ICAM1	CEBPB
ETS2	0.00376	0.455	0.0003416	0.01777	4	30	3			IL6	CEBPD
ETV4	0.00424	0.513	0.0003765	0.01818	4	31	1			MYC	CEBPE
ELK1	0.00455	0.5505	0.000395	0.0186	3	16	2			CSF3	CEBPG
RBPJ	0.00721	0.8724	0.0006123	0.01901	7	104	11			LOX	CEBPG
RARA	0.00941	1.139	0.0007822	0.01942	5	60	7			IL6	CEBPG
CREM	0.00999	1.209	0.0008131	0.01983	3	21	1			IL6	CREB1
CEBPA	0.01455	1.761	0.001143	0.02025	7	119	13			SDS	CREB1
FOXO4	0.01522	1.842	0.001143	0.02066	2	9	0			HERPUD1	CREB1
CDX2	0.01522	1.842	0.001143	0.02107	2	9	0			SLC20A1	CREB1
SRF	0.01522	1.842	0.001143	0.02149	2	9	0			ICAM1	CREB1
YY1	0.01713	2.073	0.001263	0.0219	4	46	0			IGFBP1	CREB1
POU1F1	0.02182	2.64	0.001579	0.02231	5	74	9			HK2	CREB1
E2F1	0.02346	2.839	0.001666	0.02273	8	161	16			PER1	CREB1
SP2	0.02675	3.237	0.001866	0.02314	2	12	0			EDN1	CREB1
STAT5B	0.03086	3.734	0.002115	0.02355	4	55	3			GAL	CREB1
STAT5A	0.03269	3.955	0.002202	0.02397	4	56	3			DUSP1	CREB1
AR	0.04064	4.917	0.00262	0.02438	4	60	7			F3	CREB1
FOXA1	0.04079	4.936	0.00262	0.02479	2	15	2			HSPA5	CREB1
OLIG1	0.04292	5.193	0.00262	0.02521	1	2	0			HMOX1	CREB1
ZNF148	0.04292	5.193	0.00262	0.02562	1	2	0			FOS	CREB1
TFAP4	0.04292	5.193	0.00262	0.02603	1	2	0			JUN	CREB1
TRPS1	0.04292	5.193	0.00262	0.02645	1	2	0			PENK	CREB1
RUNX2	0.05137	6.216	0.003087	0.02686	2	17	2			CYR61	CREB1
NOTCH1	0.05513	6.671	0.003263	0.02727	3	40	1			SPRY2	CREB1
NFE2L2	0.06281	7.6	0.003362	0.02769	2	19	1			ZFP36	CREB1
TFAP2B	0.06368	7.705	0.003362	0.0281	1	3	0			CCRN4L	CREB1
HOXB1	0.06368	7.705	0.003362	0.02851	1	3	0			TIMP1	CREB1
MAZ	0.06368	7.705	0.003362	0.02893	1	3	0			CARS	CREB1
ID2	0.06368	7.705	0.003362	0.02934	1	3	0			TGFB2	CREB1
ID3	0.06368	7.705	0.003362	0.02975	1	3	0			VGF	CREB1
HLF	0.06368	7.705	0.003362	0.03017	1	3	0			ADM	CREB1
CDKN1A	0.06368	7.705	0.003362	0.03058	1	3	0			TGM1	CREB1
NFIC	0.07331	8.871	0.003819	0.03099	3	45	5			LDLR	CREBBP
SMAD2	0.07502	9.077	0.003856	0.0314	2	21	0			JUN	CREM
PPARA	0.08138	9.847	0.003954	0.03182	2	22	1			ICAM1	CREM
MYBL1	0.084	10.16	0.003954	0.03223	1	4	0			HK2	CREM
RELB	0.084	10.16	0.003954	0.03264	1	4	0			ARHGAP26	CTNNB1
ESR2	0.084	10.16	0.003954	0.03306	1	4	0			MYC	CTNNB1
ID1	0.084	10.16	0.003954	0.03347	1	4	0			CTGF	CTNNB1
TFAP2C	0.084	10.16	0.003954	0.03388	1	4	1			MAP3K6	CTNNB1
NOTCH2	0.084	10.16	0.003954	0.0343	1	4	1			PTX3	CTNNB1
SREBF1	0.09815	11.88	0.004565	0.03471	3	51	3			LAMC2	CTNNB1
LEF1	0.1026	12.41	0.004665	0.03512	3	52	1			EMP1	CTNNB1
ERG	0.1039	12.57	0.004665	0.03554	1	5	0			EDN1	CTNNB1
EPAS1	0.1039	12.57	0.004665	0.03595	1	5	0			CDKN1A	CTNNB1
GATA1	0.1083	13.11	0.00481	0.03636	2	26	1			DLL1	CTNNB1
WT1	0.1154	13.96	0.005066	0.03678	2	27	3			ARL4A	CTNNB1
HOXA1	0.1233	14.92	0.005237	0.03719	1	6	0			NPPC	CTNNB1
CREBBP	0.1233	14.92	0.005237	0.0376	1	6	1			DUSP6	CTNNB1
FEV	0.1233	14.92	0.005237	0.03802	1	6	0			HERPUD1	CTNNB1
SP4	0.1424	17.23	0.005917	0.03843	1	7	1			NFKBIA	CTNNB1
ATF6	0.1424	17.23	0.005917	0.03884	1	7	0			PLAUR	CTNNB1
RARB	0.1447	17.51	0.005952	0.03926	2	31	0			CD14	CTNNB1
CEBPE	0.161	19.48	0.006484	0.03967	1	8	0			ENC1	CTNNB1
HOXA5	0.161	19.48	0.006484	0.04008	1	8	0			BAMBI	CTNNB1
NFATC1	0.197	23.84	0.007698	0.0405	1	10	0			VIM	CTNNB1
MEF2A	0.197	23.84	0.007698	0.04091	1	10	0			IL1R1	CTNNB1
BRCA1	0.197	23.84	0.007698	0.04132	1	10	0			UGCG	CTNNB1
CEBPB	0.1993	24.12	0.00771	0.04174	3	71	3			SLC1A5	CTNNB1
MITF	0.207	25.05	0.007928	0.04215	2	39	3			JUN	CTNNB1
MYBL2	0.2145	25.95	0.008135	0.04256	1	11	1			TGFB2	CTNNB1
HNF1B	0.2316	28.02	0.008615	0.04298	1	12	0			IL6	CTNNB1
NFATC2	0.2316	28.02	0.008615	0.04339	1	12	0			ASNS	CTNNB1
POU5F1	0.2482	30.04	0.009063	0.0438	1	13	1			FOSL1	CTNNB1
NR2F2	0.2482	30.04	0.009063	0.04421	1	13	1			TMOD1	CTNNB1
SMAD7	0.2806	33.95	0.01015	0.04463	1	15	1			NR4A1	CTNNB1
TBP	0.2957	35.78	0.0106	0.04504	2	50	2			KLF4	CTNNB1
GATA4	0.3115	37.69	0.01106	0.04545	1	17	1			BAG3	CTNNB1
SPI1	0.328	39.69	0.01155	0.04587	3	93	6			KLF5	CTNNB1
POU2F2	0.3555	43.01	0.0124	0.04628	1	20	0			INHBB	CTNNB1
FOXA2	0.3695	44.71	0.01277	0.04669	1	21	0			DUSP1	E2F1
RXRA	0.3832	46.37	0.01313	0.04711	1	22	0			PDK4	E2F1
CEBPD	0.3966	47.99	0.01347	0.04752	1	23	0			SERPINE1	E2F1
NFIA	0.5159	62.42	0.01737	0.04793	1	33	2			CDKN1A	E2F1
HNF4A	0.5347	64.7	0.01777	0.04835	2	82	10			MYC	E2F1
SREBF2	0.5367	64.95	0.01777	0.04876	1	35	1			EGR1	E2F1
E2F3	0.5468	66.17	0.01795	0.04917	1	36	2			HSPA5	E2F1
E2F4	0.6117	74.01	0.01991	0.04959	1	43	2			JUN	E2F1
HNF1A	0.6954	84.15	0.02245	0.05	1	54	1			CDKN1A	E2F3
										JUN	E2F4
										GDF15	EGR1
										IL6	EGR1
										JUN	EGR1
										TFPI2	EGR1
										EGR1	EGR1
										F3	EGR1
										ICAM1	EGR1
										HMOX1	EGR1
										SERPINE1	EGR1
										CYR61	EGR1
										CSF1	EGR1
										CEBPB	EGR1
										FOS	ELK1
										EGR1	ELK1
										F3	ELK1
										SERPINE1	EPAS1
										VIM	ERG
										JUNB	ESR1
										GAL	ESR1
										EGR1	ESR1
										FOS	ESR1
										HSPB1	ESR1
										CDKN1A	ESR1
										SERPINE1	ESR1
										JUN	ESR1
										MYC	ESR1
										GADD45A	ESR1
										GADD45B	ESR1
										EGR1	ESR2
										CDKN1A	ETS1
										PTHLH	ETS1
										SPRY2	ETS1
										PF4	ETS1
										TIMP1	ETS1
										EBI3	ETS1
										RUNX1	ETS1
										CTGF	ETS1
										EGR1	ETS1
										HBEGF	ETS1
										FOSL1	ETS1
										THBD	ETS1
										HMOX1	ETS1
										FGL2	ETS1
										FOS	ETS1
										RUNX1	ETS2
										PTHLH	ETS2
										HBEGF	ETS2
										FOSL1	ETS2
										TIMP1	ETV4
										PLAUR	ETV4
										VIM	ETV4
										FOS	ETV4
										ICAM1	FEV
										UPP1	FLI1
										FOS	FLI1
										HMOX1	FLI1
										CTGF	FLI1
										CDKN1A	FLI1
										PLAUR	FOS
										VIM	FOS
										HBEGF	FOS
										TIMP1	FOS
										JUN	FOS
										PENK	FOS
										IL6	FOS
										TGM1	FOS
										PLAUR	FOSL1
										FOSL1	FOSL1
										APOB	FOXA1
										IGFBP1	FOXA1
										IGFBP1	FOXA2
										GADD45A	FOXO1
										CITED2	FOXO1
										ADM	FOXO1
										BIRC3	FOXO1
										IGFBP1	FOXO1
										CTGF	FOXO1
										NPY	FOXO1
										PDK4	FOXO1
										CCRN4L	FOXO1
										KLF4	FOXO1
										SPRY2	FOXO1
										MRC1	FOXO1
										JUN	FOXO1
										CDKN1A	FOXO1
										CITED2	FOXO3
										KLF4	FOXO3
										CBLB	FOXO3
										SAT1	FOXO3
										PHLDA1	FOXO3
										GADD45A	FOXO3
										IGFBP1	FOXO4
										GADD45A	FOXO4
										INHBB	GATA1
										BTG2	GATA1
										HSPA5	GATA4
										STEAP4	GLI1
										SYNM	GLI1
										FBLIM1	GLI1
										PF4	GLI1
										RGS16	GLI1
										EGR2	GLI1
										MYC	GLI1
										PLXNA2	GLI1
										DNAJB9	GLI1
										IL1R2	GLI2
										UGCG	GLI2
										KRT17	GLI2
										EDN1	GLI2
										JUNB	GLI2
										MYC	GLI2
										BRD2	GLI2
										DIO3	GLI2
										CDKN1A	GLI2
										IL6	GLI2
										MYC	HBP1
										CDKN1A	HBP1
										RUNX1	HBP1
										JUNB	HBP1
										SERPINE1	HIF1A
										CTGF	HIF1A
										PFKFB3	HIF1A
										HMOX1	HIF1A
										TIMP1	HIF1A
										NR4A1	HIF1A
										ADM	HIF1A
										RUNX1	HLF
										APOB	HNF1A
										SOCS3	HNF1B
										SLC20A1	HNF4A
										APOB	HNF4A
										EPHA2	HOXA1
										VIM	HOXA5
										EPHA2	HOXB1
										CDKN1A	ID1
										CDKN1A	ID2
										CDKN1A	ID3
										TFPI2	JUN
										SLC20A1	JUN
										VIM	JUN
										PTX3	JUN
										PENK	JUN
										NPY	JUN
										PLAUR	JUN
										TGM1	JUN
										JUN	JUN
										TIMP1	JUN
										IL6	JUN
										DDIT3	JUN
										CSF1	JUN
										F3	JUN
										FOS	JUN
										HBEGF	JUN
										FOSL1	JUN
										EDN1	JUN
										CLU	JUN
										TIMP1	JUNB
										IL6	JUNB
										CDKN1A	JUNB
										PLAUR	JUNB
										VGF	JUNB
										TGM1	JUNB
										JUN	JUNB
										VGF	JUND
										IL6	JUND
										NR4A1	JUND
										TIMP1	JUND
										FOSL1	JUND
										PLAUR	JUND
										JUN	JUND
										F3	JUND
										CDKN1A	JUND
										MYC	LEF1
										NPPC	LEF1
										DLL1	LEF1
										MYC	MAZ
										JUN	MEF2A
										SERPINE1	MITF
										CDKN1A	MITF
										TSC22D3	MYBL1
										MYC	MYBL2
										EMP1	MYC
										ETS2	MYC
										JUNB	MYC
										TGFB2	MYC
										MYC	MYC
										FOSL1	MYC
										RHOB	MYC
										FKBP4	MYC
										RGS2	MYC
										JUN	MYC
										DUSP1	MYC
										GADD45A	MYC
										HERPUD1	MYC
										CDKN1A	MYC
										ATF4	MYC
										PMAIP1	MYC
										HSP90AA1	MYC
										VGF	MYC
										HMOX1	MYC
										PTPN1	MYC
										LMNA	MYC
										PER1	MYC
										BRD2	MYC
										HMOX1	NFE2L2
										TXNRD1	NFE2L2
										DDIT3	NFIA
										HBB-B1	NFIC
										CSF1	NFIC
										CLU	NFIC
										TFPI2	NFKB1
										CXCL10	NFKB1
										HMOX1	NFKB1
										F3	NFKB1
										VIM	NFKB1
										CXCL1	NFKB1
										EBI3	NFKB1
										MYC	NFKB1
										ELF3	NFKB1
										IL6	NFKB1
										CSF3	NFKB1
										PTX3	NFKB1
										THBD	NFKB1
										GADD45A	NFKB1
										PLAUR	NFKB1
										MAP3K8	NFKB1
										ICAM1	NFKB1
										CSF1	NFKB1
										MYC	NOTCH1
										CSF1	NOTCH1
										CDKN1A	NOTCH1
										CDKN1A	NOTCH2
										APOB	NR2F2
										SERPINE1	OLIG1
										IGFBP1	PGR
										KLF5	PGR
										FKBP5	PGR
										MYC	PGR
										MYC	POU1F1
										GADD45A	POU1F1
										TXNRD1	POU1F1
										FGL2	POU1F1
										TFPI2	POU1F1
										MYC	POU2F2
										GADD45A	POU5F1
										CITED2	PPARA
										NFKBIA	PPARA
										GADD45B	PPARD
										SERPINE1	PPARD
										ANGPTL4	PPARD
										GADD45A	PPARD
										CDKN1A	PPARG
										GADD45B	PPARG
										GADD45A	PPARG
										ANGPTL4	PPARG
										SAT1	PPARG
										SERPINE1	PPARG
										NR1D1	PPARG
										BCMO1	PPARG
										BTG2	RARA
										GPRC5A	RARA
										TGM1	RARA
										GADD45B	RARA
										GADD45A	RARA
										JUN	RARB
										TGM1	RARB
										CSF1	RBPJ
										NFKBIA	RBPJ
										S100A10	RBPJ
										CDKN1A	RBPJ
										MYC	RBPJ
										HBB	RBPJ
										IL6	REL
										F3	REL
										ICAM1	REL
										CXCL1	REL
										MYC	RELA
										GADD45B	RELA
										NR4A1	RELA
										IL6	RELA
										PTX3	RELA
										CCL20	RELA
										F3	RELA
										EGR1	RELA
										EBI3	RELA
										CXCL10	RELA
										CSF3	RELA
										ELF3	RELA
										ICAM1	RELA
										CXCL1	RELA
										CXCL1	RELB
										GADD45B	RUNX2
										KLF5	RUNX2
										BTG2	RXRA
										BAMBI	SMAD1
										GADD45B	SMAD1
										CDKN1A	SMAD1
										MYC	SMAD1
										SERPINE1	SMAD2
										CYR61	SMAD2
										CTGF	SMAD3
										VIM	SMAD3
										SERPINE1	SMAD3
										EDN1	SMAD3
										ZFP36	SMAD3
										BAMBI	SMAD3
										JUN	SMAD3
										TIMP1	SMAD3
										PTHLH	SMAD3
										CYR61	SMAD3
										TIMP1	SMAD4
										CLDN1	SMAD4
										CDKN1A	SMAD4
										PTHLH	SMAD4
										BAMBI	SMAD4
										SERPINE1	SMAD4
										CYR61	SMAD4
										JUN	SMAD4
										ZFP36	SMAD4
										HMOX1	SMAD7
										FGL2	SP1
										CDKN1A	SP1
										THBD	SP1
										EGR1	SP1
										CLU	SP1
										MYC	SP1
										HBEGF	SP1
										HK2	SP1
										NFKBIA	SP1
										BACH1	SP1
										SERPINE1	SP1
										TIMP1	SP1
										TFPI2	SP1
										F3	SP1
										FOS	SP1
										CD14	SP1
										KLF5	SP1
										SPRY2	SP1
										TGM1	SP1
										LDLR	SP1
										CCL20	SP1
										IGFBP1	SP1
										NPY	SP1
										CTGF	SP1
										PTHLH	SP1
										PENK	SP1
										DDIT3	SP1
										PTX3	SP1
										HMOX1	SP1
										CXCL1	SP1
										PIM1	SP1
										VIM	SP1
										JUN	SP1
										PLAUR	SP1
										PER1	SP1
										CD14	SP2
										HK2	SP2
										SERPINH1	SP3
										FGL2	SP3
										CXCL1	SP3
										CDKN1A	SP3
										HK2	SP3
										CD14	SP3
										TGM1	SP3
										CSF1	SP3
										IGFBP1	SP3
										VIM	SP3
										HBEGF	SP4
										MRC1	SPI1
										EBI3	SPI1
										ICAM1	SPI1
										CDKN1A	SREBF1
										HMOX1	SREBF1
										LDLR	SREBF1
										LDLR	SREBF2
										EGR1	SRF
										FOS	SRF
										CDKN1A	STAT1
										CXCL10	STAT1
										CSF1	STAT1
										SOCS3	STAT1
										FOS	STAT1
										TIMP1	STAT1
										ICAM1	STAT1
										IL6	STAT3
										BIRC3	STAT3
										FOS	STAT3
										CEBPB	STAT3
										HMOX1	STAT3
										FGA	STAT3
										SOCS3	STAT3
										VIM	STAT3
										CDKN1A	STAT3
										TIMP1	STAT3
										MYC	STAT3
										CITED2	STAT5A
										RGS16	STAT5A
										SOCS3	STAT5A
										KRT17	STAT5A
										KRT17	STAT5B
										RGS16	STAT5B
										SOCS3	STAT5B
										CITED2	STAT5B
										IL1R1	STAT6
										IL6	STAT6
										CSF1	TBP
										SERPINE1	TBP
										EDN1	TCF7L2
										CTGF	TCF7L2
										MAP3K6	TCF7L2
										ENC1	TCF7L2
										MYC	TCF7L2
										BAMBI	TCF7L2
										VIM	TCF7L2
										HMOX1	TFAP2A
										B4GALT5	TFAP2A
										HK2	TFAP2A
										ADM	TFAP2A
										TIMP1	TFAP2A
										IL6	TFAP2A
										PLAUR	TFAP2A
										MYC	TFAP2A
										CDKN1A	TFAP2A
										SPHK1	TFAP2A
										PIM1	TFAP2A
										SPRY2	TFAP2A
										CSF1	TFAP2A
										MCAM	TFAP2A
										PENK	TFAP2A
										PLAUR	TFAP2B
										PLAUR	TFAP2C
										PENK	TFAP4
										DUSP1	TP53
										RHOB	TP53
										MYC	TP53
										PMAIP1	TP53
										TP53INP1	TP53
										UPP1	TP53
										EGR1	TP53
										EPHA2	TP53
										SERTAD1	TP53
										CDKN1A	TP53
										GADD45A	TP53
										RUNX1	TRPS1
										IGFBP1	USF1
										HMOX1	USF1
										B4GALT5	USF1
										DUSP1	USF1
										FGA	USF1
										TGFB2	USF1
										IL6	USF1
										SERPINE1	USF1
										CSF1	USF1
										FGA	USF2
										HMOX1	USF2
										IGFBP1	USF2
										SERPINE1	USF2
										DUSP1	USF2
										TGFB2	USF2
										B4GALT5	USF2
										EGR1	WT1
										CSF1	WT1
										HSPA5	YY1
										MYC	YY1
										RGS16	YY1
										LDLR	YY1
										VIM	ZNF148
										DOWN genes
										Gene Name	TF	Regulation
										UGT8	ATF1
										CTF1	CREB1
										UGT8	CREB1
										CDH3	CTNNB1
										DKK1	CTNNB1
										FZD2	CTNNB1
										TNFSF10	FOXO1
										DKK1	FOXO1
										TNFSF10	FOXO3
										DKK1	FOXO3
										LAIR1	MYC
										HIST2H4	MYC
										CX3CR1	NFATC1
										CX3CR1	NFATC2
										HMX2	RBPJ
										TNFSF10	REL
										UGT8	SP1
										UGT8	SP3
										DKK1	TCF7L2
										DKK1	TP53

## Sheet: TF-Dex-24H
regulated TFs										UP genes
Transcription Factor	P.value	E.value	Q.value	FDR control (B-H)	Intersection	Target genes	Random Control(%)			Gene Name	TF	Regulation
E2F1	0	0	0	0.0004065	19	161	12			CDC6	AR
JUN	0	0	0	0.000813	14	131	13			PLAUR	ATF1
TFAP2A	0	0	0	0.00122	13	115	9			PCNA	ATF1
FOS	0	0	0	0.001626	8	48	5			BRCA1	ATF1
CTNNB1	0	0	0	0.002033	25	306	39			IMPDH2	ATF2
SP1	0	0	0	0.002439	37	428	71			PENK	ATF2
ESR1	1e-05	0.00123	4.144e-06	0.002846	8	54	5			CDKN1A	ATF2
SP3	1e-05	0.00123	4.144e-06	0.003252	12	132	11			ASNS	ATF3
E2F3	1e-05	0.00123	4.144e-06	0.003659	7	36	2			PENK	ATF3
E2F4	2e-05	0.00246	7.458e-06	0.004065	7	43	5			HMOX1	ATF4
ETV4	3e-05	0.00369	8.606e-06	0.004472	6	31	3			ASNS	ATF4
FOSL1	3e-05	0.00369	8.606e-06	0.004878	3	4	0			BRCA1	BRCA1
NFE2L2	3e-05	0.00369	8.606e-06	0.005285	5	19	0			PCNA	BRCA1
SMAD3	4e-05	0.00492	9.944e-06	0.005691	8	63	9			MYC	CDKN1A
E2F2	4e-05	0.00492	9.944e-06	0.006098	6	32	1			HBEGF	CDX2
SMAD1	7e-05	0.00861	1.536e-05	0.006504	5	22	1			CDKN1A	CDX2
STAT3	7e-05	0.00861	1.536e-05	0.006911	8	69	2			UHRF1	CEBPA
EGR1	9e-05	0.01107	1.865e-05	0.007317	9	91	5			CDKN1A	CEBPA
ETS1	0.0001	0.0123	1.963e-05	0.007724	11	136	9			CLU	CEBPA
STAT5B	0.00012	0.01476	2.237e-05	0.00813	7	55	4			MSR1	CEBPA
STAT5A	0.00013	0.01599	2.309e-05	0.008537	7	56	4			MYC	CEBPE
JUND	0.00023	0.02829	3.899e-05	0.008943	5	28	2			LOX	CEBPG
RBPJ	0.00026	0.03198	4.177e-05	0.00935	9	104	11			HMOX1	CREB1
SMAD4	0.00028	0.03444	4.177e-05	0.009756	6	45	1			IGFBP1	CREB1
NFIC	0.00028	0.03444	4.177e-05	0.01016	6	45	1			EXO1	CREB1
MYC	0.00032	0.03936	4.59e-05	0.01057	24	553	90			GAL	CREB1
USF2	0.00035	0.04305	4.834e-05	0.01098	8	86	7			POLD2	CREB1
JUNB	0.00064	0.07872	8.524e-05	0.01138	4	20	0			TGM1	CREB1
HNF1A	0.00077	0.09471	9.572e-05	0.01179	6	54	2			PENK	CREB1
FOXA2	0.00077	0.09471	9.572e-05	0.0122	4	21	0			BRCA1	CREB1
BRCA1	0.00091	0.1119	0.0001095	0.0126	3	10	1			PCNA	CREB1
GLI1	0.00096	0.1181	0.0001119	0.01301	9	124	11			CYP11A1	CREB1
ATF3	0.00124	0.1525	0.0001332	0.01341	3	11	0			TIMP1	CREB1
CREB1	0.00125	0.1537	0.0001332	0.01382	12	211	31			PLAUR	CTNNB1
NOTCH1	0.00125	0.1537	0.0001332	0.01423	5	40	1			NPPC	CTNNB1
PPARG	0.0014	0.1722	0.000145	0.01463	5	41	3			MYC	CTNNB1
TCF7L2	0.00147	0.1808	0.0001482	0.01504	6	61	4			E2F1	CTNNB1
HNF1B	0.00162	0.1993	0.000159	0.01545	3	12	0			NPM1	CTNNB1
NOTCH2	0.00244	0.3001	0.0002275	0.01585	2	4	0			CDKN1A	CTNNB1
TFAP2C	0.00244	0.3001	0.0002275	0.01626	2	4	0			MYBL2	CTNNB1
HBP1	0.00389	0.4785	0.0003441	0.01667	3	16	0			CDC6	CTNNB1
STAT2	0.00389	0.4785	0.0003441	0.01707	3	16	1			VIM	CTNNB1
ZBTB16	0.00401	0.4932	0.0003441	0.01748	2	5	0			ASNS	CTNNB1
LEF1	0.00406	0.4994	0.0003441	0.01789	5	52	2			TTC9	CTNNB1
RUNX2	0.00466	0.5732	0.0003862	0.01829	3	17	0			LAMC2	CTNNB1
FOXO1	0.00569	0.6999	0.0004613	0.0187	9	161	16			LGALS3	CTNNB1
GLI2	0.00624	0.7675	0.0004951	0.01911	7	107	18			MAP3K6	CTNNB1
USF1	0.00656	0.8069	0.0005046	0.01951	7	108	20			GPX2	CTNNB1
ATF2	0.00663	0.8155	0.0005046	0.01992	4	37	3			FOSL1	CTNNB1
RELA	0.00735	0.9041	0.0005469	0.02033	6	84	6			TDGF1	CTNNB1
RARA	0.00748	0.92	0.0005469	0.02073	5	60	5			CD44	CTNNB1
STAT1	0.00802	0.9865	0.0005752	0.02114	5	61	5			E2F1	E2F1
TP53	0.01089	1.339	0.0007562	0.02154	8	148	15			PCNA	E2F1
CEBPA	0.01095	1.347	0.0007562	0.02195	7	119	8			PDK4	E2F1
CDX2	0.01369	1.684	0.0009116	0.02236	2	9	0			BRCA1	E2F1
E2F6	0.01369	1.684	0.0009116	0.02276	2	9	0			POLE2	E2F1
FLI1	0.01904	2.342	0.001246	0.02317	3	28	2			POLD1	E2F1
ETS2	0.02291	2.818	0.001473	0.02358	3	30	1			POLA2	E2F1
NFKB1	0.02556	3.144	0.001616	0.02398	7	141	12			PLK4	E2F1
HNF4A	0.02619	3.221	0.001628	0.02439	5	82	4			CHEK1	E2F1
PPARD	0.03237	3.982	0.001949	0.0248	2	14	0			CDC45	E2F1
ATF1	0.0324	3.985	0.001949	0.0252	4	59	3			CDC6	E2F1
AR	0.03417	4.203	0.002023	0.02561	4	60	3			MCM5	E2F1
SMAD7	0.03686	4.534	0.002148	0.02602	2	15	1			RAD51	E2F1
TFAP4	0.04062	4.996	0.002228	0.02642	1	2	0			CCNE1	E2F1
ZNF148	0.04062	4.996	0.002228	0.02683	1	2	0			MCM6	E2F1
RFX1	0.04062	4.996	0.002228	0.02724	1	2	0			MYC	E2F1
HES1	0.04062	4.996	0.002228	0.02764	1	2	0			CCNA2	E2F1
PGR	0.04649	5.718	0.002513	0.02805	2	17	3			CDKN1A	E2F1
ATF4	0.05161	6.348	0.002749	0.02846	2	18	0			MCM6	E2F2
ID2	0.06031	7.418	0.002883	0.02886	1	3	0			PLK4	E2F2
MAZ	0.06031	7.418	0.002883	0.02927	1	3	0			CDC6	E2F2
ID3	0.06031	7.418	0.002883	0.02967	1	3	0			CDC45	E2F2
KLF16	0.06031	7.418	0.002883	0.03008	1	3	0			E2F1	E2F2
CDKN1A	0.06031	7.418	0.002883	0.03049	1	3	0			MCM5	E2F2
HOXC8	0.06031	7.418	0.002883	0.03089	1	3	0			MCM5	E2F3
TFAP2B	0.06031	7.418	0.002883	0.0313	1	3	0			MCM6	E2F3
ONECUT1	0.06031	7.418	0.002883	0.03171	1	3	0			E2F1	E2F3
HIF1A	0.06425	7.903	0.003029	0.03211	3	45	3			CDC6	E2F3
POU1F1	0.06497	7.991	0.003029	0.03252	4	74	3			CDC45	E2F3
SMAD2	0.06809	8.375	0.003135	0.03293	2	21	1			CDKN1A	E2F3
NR5A1	0.07392	9.092	0.003362	0.03333	2	22	0			PLK4	E2F3
ID1	0.0796	9.791	0.003576	0.03374	1	4	0			BRCA1	E2F4
THRB	0.0985	12.12	0.004174	0.03415	1	5	0			CDC6	E2F4
GATA6	0.0985	12.12	0.004174	0.03455	1	5	0			E2F1	E2F4
PAX5	0.0985	12.12	0.004174	0.03496	1	5	0			MCM5	E2F4
THRA	0.0985	12.12	0.004174	0.03537	1	5	0			POLD1	E2F4
ERG	0.0985	12.12	0.004174	0.03577	1	5	0			CDC45	E2F4
FEV	0.117	14.39	0.004743	0.03618	1	6	0			HIST2H2AB	E2F4
RUNX1	0.117	14.39	0.004743	0.03659	1	6	1			E2F1	E2F6
PAX3	0.117	14.39	0.004743	0.03699	1	6	0			BRCA1	E2F6
ARNT	0.117	14.39	0.004743	0.0374	1	6	0			CD44	EGR1
SP4	0.1351	16.62	0.005305	0.0378	1	7	0			HMOX1	EGR1
CEBPG	0.1351	16.62	0.005305	0.03821	1	7	0			CP	EGR1
FOXM1	0.1351	16.62	0.005305	0.03862	1	7	0			IMPDH2	EGR1
HOXA5	0.1529	18.81	0.005879	0.03902	1	8	0			GDF15	EGR1
CEBPE	0.1529	18.81	0.005879	0.03943	1	8	0			FCER2	EGR1
FOXO4	0.1703	20.95	0.006481	0.03984	1	9	0			RAD51	EGR1
GATA3	0.1874	23.05	0.007058	0.04024	1	10	0			VIM	ERG
MYOD1	0.2041	25.1	0.007534	0.04065	1	11	0			MYC	ESR1
MYBL2	0.2041	25.1	0.007534	0.04106	1	11	0			CDKN1A	ESR1
FOXO3	0.215	26.45	0.007862	0.04146	3	78	5			GADD45B	ESR1
POU5F1	0.2364	29.08	0.008397	0.04187	1	13	0			GAL	ESR1
NR2F2	0.2364	29.08	0.008397	0.04228	1	13	1			HSPB1	ESR1
GATA2	0.2364	29.08	0.008397	0.04268	1	13	0			E2F1	ESR1
YY1	0.2433	29.92	0.008559	0.04309	2	46	6			RAD51	ETS1
FOXA1	0.2675	32.9	0.009323	0.0435	1	15	1			FOSL1	ETS1
SREBF1	0.2815	34.63	0.009721	0.0439	2	51	2			MSR1	ETS1
TCF7	0.2973	36.57	0.01001	0.04431	1	17	1			CDKN1A	ETS1
PAX6	0.2973	36.57	0.01001	0.04472	1	17	1			TIMP1	ETS1
SPI1	0.298	36.66	0.01001	0.04512	3	93	5			FGL2	ETS1
EBF1	0.3118	38.35	0.01029	0.04553	1	18	0			HMOX1	ETS1
NFYA	0.3118	38.35	0.01029	0.04593	1	18	0			HBEGF	ETS1
NR2F1	0.3398	41.8	0.01102	0.04634	1	20	0			FOSL1	ETS2
POU2F2	0.3398	41.8	0.01102	0.04675	1	20	0			HBEGF	ETS2
PPARA	0.3667	45.11	0.01179	0.04715	1	22	0			TIMP1	ETV4
CEBPD	0.3797	46.71	0.0121	0.04756	1	23	0			RAD51	ETV4
REST	0.3925	48.28	0.0124	0.04797	1	24	0			VIM	ETV4
CEBPB	0.43	52.89	0.01348	0.04837	2	71	3			PCNA	ETV4
RARB	0.4749	58.41	0.01476	0.04878	1	31	3			PLAUR	ETV4
NFIA	0.4963	61.05	0.0153	0.04919	1	33	0			UPP1	FLI1
MITF	0.5555	68.33	0.01698	0.04959	1	39	2			HMOX1	FLI1
TBP	0.6467	79.54	0.01961	0.05	1	50	0			CDKN1A	FLI1
										HBEGF	FOS
										TIMP1	FOS
										VIM	FOS
										TGM1	FOS
										MSR1	FOS
										PLAUR	FOS
										NQO1	FOS
										PENK	FOS
										CCNA2	FOSL1
										PLAUR	FOSL1
										FOSL1	FOSL1
										IGFBP1	FOXA1
										IGFBP1	FOXA2
										FGB	FOXA2
										IGFBP1	FOXO1
										NPY	FOXO1
										PDK4	FOXO1
										CDKN1A	FOXO1
										PRG4	FOXO1
										MRC1	FOXO1
										MCM5	FOXO1
										IGFBP1	FOXO4
										CLCA2	GLI1
										CP	GLI1
										MYC	GLI1
										FBLIM1	GLI1
										NPM1	GLI1
										CKS1B	GLI2
										PCNA	GLI2
										CDC45	GLI2
										E2F1	GLI2
										MYC	GLI2
										CDKN1A	GLI2
										CDKN1A	HBP1
										CCNE1	HBP1
										MYC	HBP1
										E2F1	HES1
										HMOX1	HIF1A
										TIMP1	HIF1A
										SOCS3	HNF1B
										VIM	HOXA5
										CDKN1A	ID1
										CDKN1A	ID2
										CDKN1A	ID3
										TIMP1	JUN
										VIM	JUN
										PENK	JUN
										PLAUR	JUN
										NQO1	JUN
										TGM1	JUN
										NPY	JUN
										COL6A1	JUN
										FOSL1	JUN
										HBEGF	JUN
										CLU	JUN
										TIMP1	JUNB
										TGM1	JUNB
										PLAUR	JUNB
										CDKN1A	JUNB
										NQO1	JUND
										TIMP1	JUND
										CDKN1A	JUND
										PLAUR	JUND
										FOSL1	JUND
										MYC	LEF1
										E2F1	LEF1
										NPPC	LEF1
										MYC	MAZ
										CDKN1A	MITF
										MYC	MYBL2
										E2F1	MYC
										MYBL2	MYC
										BRCA1	MYC
										CCNE1	MYC
										MYC	MYC
										CDKN1A	MYC
										POLD2	MYC
										RAD51	MYC
										RANBP1	MYC
										COL4A1	MYC
										SRM	MYC
										PCNA	MYC
										POLA2	MYC
										NPM1	MYC
										CCNA2	MYC
										MCM3	MYC
										HMOX1	MYC
										FOSL1	MYC
										ISG20	MYC
										DES	MYOD1
										NQO1	NFE2L2
										GPX2	NFE2L2
										HMOX1	NFE2L2
										CLU	NFIC
										PLAUR	NFKB1
										CYP11A1	NFKB1
										MYC	NFKB1
										HMOX1	NFKB1
										VIM	NFKB1
										A2M	NFKB1
										E2F1	NFYA
										MCM6	NOTCH1
										MCM2	NOTCH1
										MYC	NOTCH1
										CDKN1A	NOTCH1
										CDKN1A	NOTCH2
										FCER2	NOTCH2
										CYP11A1	NR5A1
										FCER2	PAX5
										MYC	PGR
										IGFBP1	PGR
										FGL2	POU1F1
										MYC	POU1F1
										MYC	POU2F2
										ANGPTL4	PPARD
										GADD45B	PPARD
										CDKN1A	PPARG
										GADD45B	PPARG
										ANGPTL4	PPARG
										GADD45B	RARA
										GPRC5A	RARA
										TGM1	RARA
										TGM1	RARB
										MCM6	RBPJ
										FCER2	RBPJ
										CDKN1A	RBPJ
										MYC	RBPJ
										S100A10	RBPJ
										MCM2	RBPJ
										GADD45B	RELA
										S100A6	RELA
										A2M	RELA
										MYC	RELA
										CCL20	RELA
										PCNA	RFX1
										LGALS3	RUNX1
										GADD45B	RUNX2
										LGALS3	RUNX2
										GADD45B	SMAD1
										MYC	SMAD1
										CDKN1A	SMAD1
										COL7A1	SMAD2
										TIMP1	SMAD3
										COL6A1	SMAD3
										COL6A2	SMAD3
										VIM	SMAD3
										COL7A1	SMAD3
										CLDN1	SMAD4
										CDKN1A	SMAD4
										TIMP1	SMAD4
										COL7A1	SMAD4
										COL6A2	SMAD7
										HMOX1	SMAD7
										PLAUR	SP1
										HMOX1	SP1
										TIMP1	SP1
										VIM	SP1
										CDKN1A	SP1
										E2F1	SP1
										PENK	SP1
										CLU	SP1
										FGL2	SP1
										TGM3	SP1
										TGM1	SP1
										MYC	SP1
										IMPDH2	SP1
										CCL20	SP1
										CYP11A1	SP1
										IGFBP1	SP1
										CP	SP1
										NPY	SP1
										HBEGF	SP1
										GSTM2	SP1
										PCNA	SP1
										COL4A1	SP1
										COL6A1	SP1
										VIM	SP3
										CDKN1A	SP3
										TGM1	SP3
										EXO1	SP3
										IGFBP1	SP3
										FGL2	SP3
										HBEGF	SP4
										MRC1	SPI1
										MSR1	SPI1
										HMOX1	SREBF1
										CDKN1A	SREBF1
										SOCS3	STAT1
										CDKN1A	STAT1
										A2M	STAT1
										ISG20	STAT1
										TIMP1	STAT1
										MSR1	STAT2
										DES	STAT2
										MYC	STAT3
										TIMP1	STAT3
										A2M	STAT3
										SOCS3	STAT3
										HMOX1	STAT3
										VIM	STAT3
										CDKN1A	STAT3
										A2M	STAT5A
										RAD51	STAT5A
										SOCS3	STAT5A
										A2M	STAT5B
										SOCS3	STAT5B
										RAD51	STAT5B
										DES	TBP
										MYC	TCF7L2
										CD44	TCF7L2
										VIM	TCF7L2
										MAP3K6	TCF7L2
										MYBL2	TCF7L2
										HMOX1	TFAP2A
										PLAUR	TFAP2A
										CDKN1A	TFAP2A
										POLD2	TFAP2A
										PENK	TFAP2A
										B4GALT5	TFAP2A
										TIMP1	TFAP2A
										MYC	TFAP2A
										CYP11A1	TFAP2A
										PLAUR	TFAP2B
										PLAUR	TFAP2C
										PENK	TFAP4
										E2F1	THRA
										E2F1	THRB
										CHEK1	TP53
										UPP1	TP53
										CDKN1A	TP53
										RAD51	TP53
										MYC	TP53
										POLD1	TP53
										BRCA1	TP53
										PCNA	TP53
										POLA2	USF1
										S100A6	USF1
										IGFBP1	USF1
										HMOX1	USF1
										B4GALT5	USF1
										POLA2	USF2
										HMOX1	USF2
										IGFBP1	USF2
										B4GALT5	USF2
										BRCA1	USF2
										CDC6	YY1
										MYC	YY1
										CDC6	ZBTB16
										CCNA2	ZBTB16
										VIM	ZNF148
										DOWN genes
										Gene Name	TF	Regulation
										IGFBP5	AR
										SLC22A2	AR
										OAT	AR
										CYP1A1	ARNT
										NT5E	ATF1
										NT5E	ATF2
										GCLC	ATF3
										ESR1	BRCA1
										MYBL1	CEBPA
										IGF1	CEBPA
										HNF4A	CEBPA
										C1QTNF3	CEBPB
										IGF1	CEBPB
										IGF1	CEBPD
										PAH	CREB1
										CXCL12	CTNNB1
										TNFRSF11B	CTNNB1
										MME	CTNNB1
										BMP4	CTNNB1
										AR	CTNNB1
										NT5E	CTNNB1
										IGF1	CTNNB1
										AR	E2F1
										CXCL12	EBF1
										AR	EGR1
										PDGFC	EGR1
										CRYZ	ESR1
										CXCL12	ESR1
										ANPEP	ETS1
										GRPR	ETS1
										BMP4	ETS1
										ANPEP	ETS2
										SLC9A3	ETV4
										DDC	FEV
										DDC	FOXA2
										HNF4A	FOXA2
										PROC	FOXM1
										ACADSB	FOXO1
										BMP4	FOXO1
										ESR1	FOXO3
										PINK1	FOXO3
										BMP4	FOXO3
										HSD17B1	GATA2
										HSD17B1	GATA3
										HNF4A	GATA6
										ID4	GLI1
										SLC7A12	GLI1
										GATM	GLI1
										FMO1	GLI1
										TGFBI	GLI2
										TFF3	HIF1A
										GC	HNF1A
										DDC	HNF1A
										IGF1	HNF1A
										HNF4A	HNF1A
										PROC	HNF1A
										PAH	HNF1A
										SLC22A8	HNF1B
										TMEM27	HNF1B
										ACMSD	HNF4A
										GATM	HNF4A
										HNF4A	HNF4A
										AGT	HNF4A
										FMO1	HNF4A
										TNFRSF11B	HOXC8
										PAH	JUN
										SERPINF2	JUN
										TNFRSF11B	JUN
										CYP1A1	KLF16
										AR	LEF1
										NT5E	LEF1
										AKR7A2	MYC
										SLC39A8	MYC
										DBP	MYC
										BCKDHA	MYC
										GC	MYC
										NQO2	NFE2L2
										GCLC	NFE2L2
										RGN	NFIA
										PROC	NFIC
										IGFBP5	NFIC
										AR	NFIC
										SLC9A3	NFIC
										PAH	NFIC
										AR	NFKB1
										TNFRSF11B	NOTCH1
										AGT	NR2F1
										HNF4A	NR2F2
										PRLR	NR5A1
										HNF4A	ONECUT1
										BMP4	PAX3
										TFF3	PAX6
										SLC9A3	POU1F1
										GCM1	POU1F1
										DDC	POU5F1
										PANK1	PPARA
										C1QTNF3	PPARG
										ESR1	PPARG
										HNF4A	RARA
										AR	RARA
										TNFRSF11B	RBPJ
										HNF4A	RBPJ
										GAMT	RBPJ
										AR	RELA
										CYP1A1	REST
										ESR1	RUNX2
										TNFRSF11B	SMAD1
										PDGFC	SMAD1
										TNFRSF11B	SMAD2
										GCLC	SMAD3
										HNF4A	SMAD3
										TNFRSF11B	SMAD3
										TNFRSF11B	SMAD4
										HNF4A	SMAD4
										LRP2	SP1
										ABCC8	SP1
										ESR1	SP1
										HNF4A	SP1
										HSD17B1	SP1
										RGN	SP1
										PROC	SP1
										CYP1A1	SP1
										AGT	SP1
										MYBL1	SP1
										MME	SP1
										PDGFC	SP1
										PRLR	SP1
										AR	SP1
										GCGR	SP3
										HSD17B1	SP3
										SLC9A3	SP3
										CYP1A1	SP3
										PRLR	SP3
										C1QTNF3	SP3
										CSF2RB	SPI1
										IGF1	STAT2
										EHHADH	STAT3
										ESR1	STAT5A
										PRLR	STAT5A
										SSPO	STAT5A
										IGF1	STAT5A
										ESR1	STAT5B
										SSPO	STAT5B
										PRLR	STAT5B
										IGF1	STAT5B
										NT5E	TCF7
										TNFRSF11B	TCF7L2
										IGFBP5	TFAP2A
										NT5E	TFAP2A
										RGN	TFAP2A
										HSD17B1	TFAP2A
										ESR1	TFAP2C
										CYP1A1	USF1
										GCGR	USF1
										CBS	USF2
										GCGR	USF2
										TFF3	USF2

## Sheet: TF-Dex-120H
regulated TFs										UP genes
Transcription Factor	P.value	E.value	Q.value	FDR control (B-H)	Intersection	Target genes	Random Control(%)			Gene Name	TF	Regulation
SP1	0	0	0	0.0003311	46	428	91			CDC6	AR
SP3	0	0	0	0.0006623	16	132	17			LMO1	ARX
EGR1	0	0	0	0.0009934	14	91	9			BRCA1	ATF1
JUN	0	0	0	0.001325	16	131	16			TGFB2	ATF1
SMAD3	0	0	0	0.001656	16	63	5			INHBA	ATF1
FOXO1	0	0	0	0.001987	19	161	28			TOP2A	ATF1
MYC	0	0	0	0.002318	37	553	99			FN1	ATF2
GLI1	0	0	0	0.002649	16	124	16			TGFB2	ATF2
NOTCH1	0	0	0	0.00298	9	40	4			FN1	ATF3
CTNNB1	0	0	0	0.003311	33	306	84			TGFB2	ATF3
SPI1	0	0	0	0.003642	14	93	8			HMOX1	ATF4
USF1	0	0	0	0.003974	15	108	16			SYN1	ATF4
SMAD7	0	0	0	0.004305	7	15	0			CCL6	BCL6
STAT3	0	0	0	0.004636	12	69	7			BRCA1	BRCA1
TCF7L2	0	0	0	0.004967	11	61	12			MYC	CDKN1A
USF2	0	0	0	0.005298	15	86	12			ADA	CDX1
E2F3	1e-05	0.00151	1.06e-06	0.005629	8	36	2			UGT2B7	CDX2
RBPJ	1e-05	0.00151	1.06e-06	0.00596	13	104	21			TGFB1	CEBPA
NFIC	1e-05	0.00151	1.06e-06	0.006291	9	45	2			ALOX5AP	CEBPA
PPARG	2e-05	0.00302	1.919e-06	0.006623	8	41	4			FGA	CEBPA
NFKB1	2e-05	0.00302	1.919e-06	0.006954	15	141	31			SLC2A2	CEBPA
TFAP2A	4e-05	0.00604	3.503e-06	0.007285	13	115	16			CCNB2	CEBPA
E2F2	4e-05	0.00604	3.503e-06	0.007616	7	32	4			ITGA5	CEBPA
CEBPA	6e-05	0.00906	5.036e-06	0.007947	13	119	19			ABCB1B	CEBPA
RELA	0.0002	0.0302	1.612e-05	0.008278	10	84	7			CLU	CEBPA
ETS1	0.00022	0.03322	1.705e-05	0.008609	13	136	25			UHRF1	CEBPA
SMAD2	0.00033	0.04983	2.446e-05	0.00894	5	21	1			MSR1	CEBPA
E2F1	0.00034	0.05134	2.446e-05	0.009272	14	161	28			ITGAL	CEBPA
GLI2	0.00036	0.05436	2.501e-05	0.009603	11	107	15			ICAM1	CEBPB
CREB1	0.0006	0.0906	4.029e-05	0.009934	16	211	44			IL24	CEBPB
ZNF148	0.00091	0.1374	5.913e-05	0.01026	2	2	0			SLC2A2	CEBPB
HNF1A	0.0011	0.1661	6.925e-05	0.0106	7	54	4			TGFB1	CEBPB
STAT5B	0.00122	0.1842	7.447e-05	0.01093	7	55	9			C3	CEBPD
CEBPE	0.00136	0.2054	7.828e-05	0.01126	3	8	1			ALOX5AP	CEBPD
STAT5A	0.00136	0.2054	7.828e-05	0.01159	7	56	10			ALOX5AP	CEBPE
E2F4	0.00169	0.2552	9.457e-05	0.01192	6	43	2			MYC	CEBPE
ETV4	0.00214	0.3231	0.0001111	0.01225	5	31	3			SPI1	CEBPE
HIF1A	0.00215	0.3246	0.0001111	0.01258	6	45	3			LOX	CEBPG
SMAD4	0.00215	0.3246	0.0001111	0.01291	6	45	3			BRCA1	CREB1
YY1	0.00241	0.3639	0.0001214	0.01325	6	46	5			INHBA	CREB1
NFIA	0.00285	0.4304	0.00014	0.01358	5	33	1			HMOX1	CREB1
TBP	0.0037	0.5587	0.0001775	0.01391	6	50	4			ICAM1	CREB1
SMAD1	0.00385	0.5814	0.0001804	0.01424	4	22	1			CD68	CREB1
LEF1	0.0045	0.6795	0.000206	0.01457	6	52	3			FN1	CREB1
ATF1	0.00838	1.265	0.000374	0.0149	6	59	3			TGFB1	CREB1
ZBTB16	0.00854	1.29	0.000374	0.01523	2	5	0			TIMP1	CREB1
STAT1	0.00982	1.483	0.0004209	0.01556	6	61	2			TGFB2	CREB1
STAT2	0.01136	1.715	0.000467	0.01589	3	16	1			EDN1	CREB1
HBP1	0.01136	1.715	0.000467	0.01623	3	16	2			ICAM1	CREM
EP300	0.01256	1.897	0.000506	0.01656	2	6	0			CDC6	CTNNB1
FOS	0.01427	2.155	0.0005637	0.01689	5	48	4			MYC	CTNNB1
ATF4	0.01584	2.392	0.0006136	0.01722	3	18	0			TSC22D1	CTNNB1
FOXM1	0.01724	2.603	0.0006553	0.01755	2	7	0			GJA1	CTNNB1
NFE2L2	0.01839	2.777	0.000686	0.01788	3	19	1			PTTG1	CTNNB1
CEBPB	0.01979	2.988	0.0007248	0.01821	6	71	8			MMP7	CTNNB1
HOXA5	0.02253	3.402	0.0008061	0.01854	2	8	0			MYBL2	CTNNB1
ESR1	0.02281	3.444	0.0008061	0.01887	5	54	5			CD44	CTNNB1
POU1F1	0.02378	3.591	0.0008259	0.01921	6	74	0			NPPC	CTNNB1
E2F6	0.0284	4.288	0.0009697	0.01954	2	9	0			NPM1	CTNNB1
FOXO3	0.02989	4.513	0.001004	0.01987	6	78	9			NKD1	CTNNB1
CEBPD	0.03079	4.649	0.001017	0.0202	3	23	1			FN1	CTNNB1
TP53	0.03471	5.241	0.001046	0.02053	9	148	33			TGFB2	CTNNB1
BCL6	0.0348	5.255	0.001046	0.02086	2	10	2			GPX2	CTNNB1
MEF2A	0.0348	5.255	0.001046	0.02119	2	10	0			TAGLN	CTNNB1
NFATC1	0.0348	5.255	0.001046	0.02152	2	10	1			TTC9	CTNNB1
PDX1	0.0348	5.255	0.001046	0.02185	2	10	1			LAMC2	CTNNB1
BRCA1	0.0348	5.255	0.001046	0.02219	2	10	0			EDN1	CTNNB1
MYBL2	0.0417	6.297	0.001217	0.02252	2	11	0			CYP24A1	CTNNB1
ATF3	0.0417	6.297	0.001217	0.02285	2	11	0			VIM	CTNNB1
WT1	0.04659	7.035	0.001341	0.02318	3	27	1			CD14	CTNNB1
SP2	0.04907	7.41	0.001373	0.02351	2	12	2			ENC1	CTNNB1
HNF1B	0.04907	7.41	0.001373	0.02384	2	12	2			RCN1	CTNNB1
JUND	0.05106	7.71	0.001409	0.02417	3	28	1			E2F1	CTNNB1
HMGA1	0.05948	8.981	0.001517	0.0245	1	2	0			NCAM1	CUX1
FOXP1	0.05948	8.981	0.001517	0.02483	1	2	0			NRP2	DLX1
SOX9	0.05948	8.981	0.001517	0.02517	1	2	0			NRP2	DLX2
TRPS1	0.05948	8.981	0.001517	0.0255	1	2	0			E2F1	E2F1
KLF15	0.05948	8.981	0.001517	0.02583	1	2	0			BRCA1	E2F1
HES1	0.05948	8.981	0.001517	0.02616	1	2	0			CDC6	E2F1
PPARD	0.06505	9.823	0.001638	0.02649	2	14	0			PLK1	E2F1
ID3	0.08788	13.27	0.001904	0.02682	1	3	0			RAD51	E2F1
MAZ	0.08788	13.27	0.001904	0.02715	1	3	0			PTTG1	E2F1
HOXD3	0.08788	13.27	0.001904	0.02748	1	3	1			PLK4	E2F1
ELF1	0.08788	13.27	0.001904	0.02781	1	3	1			MCM6	E2F1
HLF	0.08788	13.27	0.001904	0.02815	1	3	0			CCNA2	E2F1
HMGA2	0.08788	13.27	0.001904	0.02848	1	3	0			MCM5	E2F1
ID2	0.08788	13.27	0.001904	0.02881	1	3	0			POLE2	E2F1
CDX1	0.08788	13.27	0.001904	0.02914	1	3	0			MYC	E2F1
HOXC8	0.08788	13.27	0.001904	0.02947	1	3	0			PLK1	E2F2
PAX2	0.08788	13.27	0.001904	0.0298	1	3	0			CDC6	E2F2
KLF16	0.08788	13.27	0.001904	0.03013	1	3	0			PLK4	E2F2
ARX	0.08788	13.27	0.001904	0.03046	1	3	0			MCM6	E2F2
CDKN1A	0.08788	13.27	0.001904	0.03079	1	3	0			MCM5	E2F2
PAX6	0.0917	13.85	0.001924	0.03113	2	17	1			E2F1	E2F2
GATA4	0.0917	13.85	0.001924	0.03146	2	17	0			MCM5	E2F3
RUNX2	0.0917	13.85	0.001924	0.03179	2	17	2			E2F1	E2F3
ATF2	0.09974	15.06	0.002071	0.03212	3	37	3			MCM6	E2F3
NFYA	0.1012	15.28	0.00208	0.03245	2	18	0			PLK4	E2F3
AR	0.1067	16.11	0.002172	0.03278	4	60	4			CDC6	E2F3
FOSL1	0.1154	17.43	0.002236	0.03311	1	4	0			PLK1	E2F3
POU2F1	0.1154	17.43	0.002236	0.03344	1	4	0			BRCA1	E2F4
CUX1	0.1154	17.43	0.002236	0.03377	1	4	1			HIST2H2AB	E2F4
TFAP2C	0.1154	17.43	0.002236	0.03411	1	4	0			MCM5	E2F4
DLX1	0.1154	17.43	0.002236	0.03444	1	4	0			E2F1	E2F4
POU2F2	0.1209	18.26	0.002298	0.03477	2	20	1			CDC6	E2F4
JUNB	0.1209	18.26	0.002298	0.0351	2	20	1			E2F1	E2F6
THRA	0.1421	21.46	0.00258	0.03543	1	5	0			BRCA1	E2F6
THRB	0.1421	21.46	0.00258	0.03576	1	5	0			ALOX5	EGR1
ERG	0.1421	21.46	0.00258	0.03609	1	5	0			RAD51	EGR1
DLX2	0.1421	21.46	0.00258	0.03642	1	5	0			TGFB1	EGR1
TCF3	0.1421	21.46	0.00258	0.03675	1	5	2			CP	EGR1
REL	0.152	22.95	0.002734	0.03709	2	23	0			CSF1	EGR1
REST	0.1627	24.56	0.002821	0.03742	2	24	0			GDF15	EGR1
ARNT	0.1681	25.38	0.002821	0.03775	1	6	0			SYN1	EGR1
TEAD1	0.1681	25.38	0.002821	0.03808	1	6	0			COL1A2	EGR1
RUNX1	0.1681	25.38	0.002821	0.03841	1	6	1			PDGFB	EGR1
PAX3	0.1681	25.38	0.002821	0.03874	1	6	0			ICAM1	EGR1
HOXA1	0.1681	25.38	0.002821	0.03907	1	6	0			CD44	EGR1
VDR	0.1681	25.38	0.002821	0.0394	1	6	0			FN1	EGR1
FEV	0.1681	25.38	0.002821	0.03974	1	6	0			HMOX1	EGR1
CEBPG	0.1932	29.17	0.00319	0.04007	1	7	0			CD68	ELF1
PAX8	0.1932	29.17	0.00319	0.0404	1	7	0			PDGFB	ELK1
SREBF1	0.1989	30.03	0.003258	0.04073	3	51	2			SLC2A2	EP300
FLI1	0.2066	31.19	0.003356	0.04106	2	28	1			COL1A2	EP300
HNF4A	0.2348	35.45	0.003784	0.04139	4	82	11			VIM	ERG
RARB	0.2402	36.27	0.003797	0.04172	2	31	5			SERPINB9	ESR1
SRF	0.2412	36.43	0.003797	0.04205	1	9	1			CYP1B1	ESR1
CDX2	0.2412	36.43	0.003797	0.04238	1	9	0			E2F1	ESR1
SOX10	0.2642	39.89	0.004094	0.04272	1	10	2			MYC	ESR1
GATA3	0.2642	39.89	0.004094	0.04305	1	10	1			C3	ESR1
SREBF2	0.2854	43.1	0.004371	0.04338	2	35	1			RAD51	ETS1
MYOD1	0.2864	43.25	0.004371	0.04371	1	11	2			RUNX1	ETS1
NFATC2	0.308	46.51	0.004665	0.04404	1	12	0			TIMP1	ETS1
POU5F1	0.3289	49.67	0.004908	0.04437	1	13	0			WAS	ETS1
GATA2	0.3289	49.67	0.004908	0.0447	1	13	0			MSR1	ETS1
EGR2	0.3689	55.71	0.005465	0.04503	1	15	0			CYP24A1	ETS1
ELK1	0.388	58.59	0.005705	0.04536	1	16	2			EBI3	ETS1
PGR	0.4065	61.39	0.005808	0.0457	1	17	0			HMOX1	ETS1
NR1H2	0.4065	61.39	0.005808	0.04603	1	17	2			LCP1	ETS1
NR1H3	0.4065	61.39	0.005808	0.04636	1	17	2			RUNX1	ETS2
TCF7	0.4065	61.39	0.005808	0.04669	1	17	0			RAD51	ETV4
EBF1	0.4245	64.1	0.006022	0.04702	1	18	0			TIMP1	ETV4
NR2F1	0.4588	69.28	0.006463	0.04735	1	20	3			VIM	ETV4
CREM	0.4752	71.76	0.006602	0.04768	1	21	1			ICAM1	FEV
FOXA2	0.4752	71.76	0.006602	0.04801	1	21	3			CD68	FLI1
PPARA	0.4911	74.16	0.00673	0.04834	1	22	0			HMOX1	FLI1
RXRA	0.4911	74.16	0.00673	0.04868	1	22	1			FN1	FOS
RARA	0.5453	82.34	0.007422	0.04901	2	60	9			MSR1	FOS
GATA1	0.55	83.05	0.007436	0.04934	1	26	1			TIMP1	FOS
ETS2	0.6022	90.93	0.008087	0.04967	1	30	1			ITGA5	FOS
MITF	0.6985	105.5	0.009319	0.05	1	39	2			VIM	FOS
										CCNA2	FOSL1
										FGB	FOXA2
										SLC2A2	FOXM1
										CCNB1	FOXO1
										FBN1	FOXO1
										SFRP1	FOXO1
										PSMB8	FOXO1
										PRDX4	FOXO1
										CCNB2	FOXO1
										MRC1	FOXO1
										PDGFB	FOXO1
										DUSP4	FOXO1
										COL4A2	FOXO1
										TSC22D1	FOXO1
										BIRC3	FOXO1
										MCM5	FOXO1
										SFRP1	FOXO3
										PDGFB	FOXO3
										CSF1R	FOXP1
										ADA	GATA4
										ADAM12	GLI1
										TSC22D1	GLI1
										CP	GLI1
										SFRP1	GLI1
										NPM1	GLI1
										LHFP	GLI1
										MYC	GLI1
										CLCA1	GLI1
										FOXM1	GLI1
										RGS16	GLI1
										FBLIM1	GLI1
										MYC	GLI2
										E2F1	GLI2
										FGF10	GLI2
										EDN1	GLI2
										COL5A2	GLI2
										DIO3	GLI2
										CKS1B	GLI2
										BMP1	GLI2
										ABCA1	GLI2
										MYC	HBP1
										SPI1	HBP1
										RUNX1	HBP1
										E2F1	HES1
										HMOX1	HIF1A
										TGFB3	HIF1A
										ABCB1B	HIF1A
										TIMP1	HIF1A
										RUNX1	HLF
										CCNB2	HMGA1
										CCNB2	HMGA2
										DSG2	HNF1A
										SLC2A2	HNF1A
										UGT2B7	HNF1A
										MMP7	HNF1A
										MMP7	HNF1B
										SOCS3	HNF1B
										NCAM1	HOXA1
										NCAM1	HOXA5
										VIM	HOXA5
										ITGA5	HOXD3
										COL1A2	ID2
										COL1A2	ID3
										COL6A1	JUN
										COL5A1	JUN
										MMP7	JUN
										ITGA5	JUN
										CD68	JUN
										CSF1	JUN
										CLU	JUN
										TGFB1	JUN
										EDN1	JUN
										TIMP1	JUN
										SPI1	JUN
										VIM	JUN
										TIMP1	JUNB
										CD68	JUNB
										TIMP1	JUND
										TGFB1	JUND
										ADA	LEF1
										E2F1	LEF1
										MMP7	LEF1
										MYC	LEF1
										NCAM1	LEF1
										NPPC	LEF1
										MYC	MAZ
										CTSK	MITF
										MYC	MYBL2
										COL1A1	MYBL2
										NPM1	MYC
										MYBL2	MYC
										RAD51	MYC
										RANBP1	MYC
										TPM1	MYC
										TRIP13	MYC
										UBE2C	MYC
										MCM3	MYC
										COL4A1	MYC
										LGALS1	MYC
										COL4A2	MYC
										KIF11	MYC
										E2F1	MYC
										CCNA2	MYC
										RPL6	MYC
										FN1	MYC
										CCNB1	MYC
										TGFB1	MYC
										PKP1	MYC
										NCAM1	MYC
										TGFB2	MYC
										TGFB3	MYC
										FOXM1	MYC
										BRCA1	MYC
										BCL3	MYC
										HMOX1	MYC
										STMN1	MYC
										MYC	MYC
										SPAG5	MYC
										DES	MYOD1
										GPX2	NFE2L2
										HMOX1	NFE2L2
										FN1	NFIA
										COL1A2	NFIA
										CSF1	NFIC
										COL1A1	NFIC
										ADA	NFIC
										CLU	NFIC
										COL1A2	NFIC
										PDGFB	NFKB1
										TLR2	NFKB1
										CSF1	NFKB1
										VIM	NFKB1
										FN1	NFKB1
										ICAM1	NFKB1
										FGG	NFKB1
										HMOX1	NFKB1
										EBI3	NFKB1
										IRF1	NFKB1
										COL1A1	NFKB1
										A2M	NFKB1
										MYC	NFKB1
										E2F1	NFYA
										ABCB1B	NFYA
										MCM6	NOTCH1
										MYC	NOTCH1
										ADAM19	NOTCH1
										CSF1	NOTCH1
										NRARP	NOTCH1
										IFI204	NOTCH1
										TAGLN	NOTCH1
										ABCA1	NR1H2
										ABCA1	NR1H3
										ITGA5	PAX6
										NCAM1	PAX8
										SLC2A2	PDX1
										ADA	PDX1
										MYC	PGR
										MYC	POU1F1
										SPI1	POU1F1
										PRRX1	POU1F1
										UGT2B7	POU2F1
										SPI1	POU2F2
										MYC	POU2F2
										HMGB2	POU5F1
										ANGPTL4	PPARD
										ANGPTL4	PPARG
										BCMO1	PPARG
										SLC2A2	PPARG
										TGFB1	RARA
										TAGLN	RBPJ
										MYC	RBPJ
										S100A10	RBPJ
										SPI1	RBPJ
										IFI204	RBPJ
										ADAM19	RBPJ
										MCM6	RBPJ
										NRARP	RBPJ
										CSF1	RBPJ
										ICAM1	REL
										EBI3	RELA
										A2M	RELA
										ICAM1	RELA
										MYC	RELA
										FN1	RELA
										COL1A1	RELA
										BCL3	RELA
										SYN1	REST
										FN1	RUNX1
										MYC	SMAD1
										GJA1	SMAD1
										TAGLN	SMAD1
										COL7A1	SMAD2
										TGFB1	SMAD2
										TAGLN	SMAD2
										COL7A1	SMAD3
										COL6A3	SMAD3
										VIM	SMAD3
										COL3A1	SMAD3
										TIMP1	SMAD3
										EDN1	SMAD3
										COL6A2	SMAD3
										TAGLN	SMAD3
										COL1A2	SMAD3
										COL5A2	SMAD3
										COL1A1	SMAD3
										FN1	SMAD3
										TGFB1	SMAD3
										COL6A1	SMAD3
										CLDN1	SMAD4
										TAGLN	SMAD4
										TIMP1	SMAD4
										COL7A1	SMAD4
										COL3A1	SMAD7
										COL1A1	SMAD7
										COL6A3	SMAD7
										HMOX1	SMAD7
										COL5A2	SMAD7
										COL1A2	SMAD7
										COL6A2	SMAD7
										COL1A2	SOX9
										VIM	SP1
										PTTG1	SP1
										ITGA5	SP1
										COL1A2	SP1
										SPI1	SP1
										FGG	SP1
										E2F1	SP1
										MYC	SP1
										COL4A2	SP1
										ITGAM	SP1
										COL4A1	SP1
										CTSD	SP1
										LGALS1	SP1
										RAC2	SP1
										CD14	SP1
										CLU	SP1
										TGFB3	SP1
										TIMP1	SP1
										GJA1	SP1
										CP	SP1
										COL6A1	SP1
										PDGFB	SP1
										COL1A1	SP1
										TGFB1	SP1
										LCP1	SP1
										TAGLN	SP1
										ADA	SP1
										FN1	SP1
										HMOX1	SP1
										NCAM1	SP1
										CD14	SP2
										VIM	SP3
										TGFB1	SP3
										PDGFB	SP3
										CD14	SP3
										COL1A2	SP3
										CSF1	SP3
										ABCA1	SP3
										RAC2	SP3
										PTTG1	SP3
										CTSK	SPI1
										SPI1	SPI1
										EBI3	SPI1
										VAV1	SPI1
										CSF3R	SPI1
										ITGAM	SPI1
										ICAM1	SPI1
										WAS	SPI1
										MSR1	SPI1
										MRC1	SPI1
										CD68	SPI1
										CSF1R	SPI1
										HMOX1	SREBF1
										ABCA1	SREBF2
										ICAM1	STAT1
										A2M	STAT1
										IRF1	STAT1
										SOCS3	STAT1
										TIMP1	STAT1
										CSF1	STAT1
										MSR1	STAT2
										DES	STAT2
										IRF1	STAT2
										TIMP1	STAT3
										PIK3R1	STAT3
										A2M	STAT3
										FGA	STAT3
										SOCS3	STAT3
										VIM	STAT3
										BIRC3	STAT3
										IRF1	STAT3
										HMOX1	STAT3
										BCL3	STAT3
										FGG	STAT3
										MYC	STAT3
										TLR2	STAT5A
										RGS16	STAT5A
										SOCS3	STAT5A
										A2M	STAT5A
										RAD51	STAT5A
										TLR2	STAT5B
										RGS16	STAT5B
										SOCS3	STAT5B
										A2M	STAT5B
										RAD51	STAT5B
										CYP24A1	TBP
										FN1	TBP
										LCP1	TBP
										CSF1	TBP
										COL1A2	TBP
										DES	TBP
										COL1A2	TCF3
										TAGLN	TCF7
										VIM	TCF7L2
										MYBL2	TCF7L2
										MYC	TCF7L2
										TAGLN	TCF7L2
										EDN1	TCF7L2
										CD44	TCF7L2
										PTTG1	TCF7L2
										ENC1	TCF7L2
										MMP7	TCF7L2
										TPM1	TEAD1
										COL1A1	TFAP2A
										TIMP1	TFAP2A
										HMOX1	TFAP2A
										MCAM	TFAP2A
										B4GALT5	TFAP2A
										CSF1	TFAP2A
										CCNB1	TFAP2A
										MYC	TFAP2A
										FN1	TFAP2A
										E2F1	THRA
										E2F1	THRB
										PLK1	TP53
										PTTG1	TP53
										RAD51	TP53
										EZH2	TP53
										BRCA1	TP53
										MYC	TP53
										ABCB1B	TP53
										BCL3	TP53
										RUNX1	TRPS1
										ABCA1	USF1
										COL1A1	USF1
										CCNB1	USF1
										B4GALT5	USF1
										CTSD	USF1
										FGA	USF1
										CSF1	USF1
										FGG	USF1
										MYH9	USF1
										HMOX1	USF1
										TGFB1	USF1
										TGFB2	USF1
										CCNB1	USF2
										COL1A1	USF2
										TGFB1	USF2
										BRCA1	USF2
										FGA	USF2
										TGFB2	USF2
										B4GALT5	USF2
										ABCA1	USF2
										HMOX1	USF2
										CTSD	USF2
										MYH9	USF2
										CYP24A1	VDR
										CSF1	WT1
										TRPV6	WT1
										ADA	YY1
										RGS16	YY1
										MYC	YY1
										COL1A1	YY1
										CDC6	YY1
										CDC6	ZBTB16
										CCNA2	ZBTB16
										VIM	ZNF148
										ITGAM	ZNF148
										DOWN genes
										Gene Name	TF	Regulation
										SLC22A2	AR
										IGFBP5	AR
										OAT	AR
										CYP1A1	ARNT
										UGT8	ATF1
										PTGS2	ATF1
										PTGS2	ATF2
										PTGS2	ATF4
										ADH6	BCL6
										ESR1	BRCA1
										PTGS2	CEBPA
										SLC2A4	CEBPA
										C1QTNF3	CEBPB
										PTGS2	CEBPB
										PTGS2	CEBPD
										REN	CREB1
										PPARA	CREB1
										ODC1	CREB1
										UGT8	CREB1
										PTGS2	CREB1
										HERPUD1	CREB1
										TNFRSF11B	CTNNB1
										EDN3	CTNNB1
										PTGS2	CTNNB1
										SIM2	CTNNB1
										NR4A1	CTNNB1
										DKK1	CTNNB1
										BMP4	CTNNB1
										PCSK6	CTNNB1
										HERPUD1	CTNNB1
										MAT2A	E2F1
										PCSK6	E2F1
										PCSK6	E2F2
										PCSK6	E2F3
										MAT2A	E2F3
										MAT2A	E2F4
										SLC2A4	EBF1
										CD28	EGR1
										GJB1	EGR2
										FOLH1	ETS1
										REN	ETS1
										BMP4	ETS1
										GRPR	ETS1
										PTGS2	ETV4
										SLC9A3	ETV4
										PROC	FOXM1
										SFRP2	FOXO1
										CNR1	FOXO1
										BMP4	FOXO1
										TIMP3	FOXO1
										ACADSB	FOXO1
										DKK1	FOXO1
										BMP4	FOXO3
										DKK1	FOXO3
										SFRP2	FOXO3
										ESR1	FOXO3
										ALAS2	GATA1
										HSD17B1	GATA2
										HSD17B1	GATA3
										CPT1B	GATA4
										SFRP2	GLI1
										SLC7A12	GLI1
										ID4	GLI1
										FA2H	GLI1
										FMO1	GLI1
										BLVRA	GLI2
										TIMP3	GLI2
										TFF3	HIF1A
										NR4A1	HIF1A
										GJB1	HNF1A
										PROC	HNF1A
										GC	HNF1A
										PPARA	HNF4A
										GJB1	HNF4A
										AGT	HNF4A
										FMO1	HNF4A
										TNFRSF11B	HOXC8
										TNFRSF11B	JUN
										PPARA	JUN
										PTGS2	JUN
										REN	JUN
										NR4A1	JUND
										SLC2A4	KLF15
										CYP1A1	KLF16
										CPT1B	MEF2A
										SLC2A4	MEF2A
										GC	MYC
										ODC1	MYC
										PDE4C	MYC
										KHK	MYC
										HERPUD1	MYC
										SLC39A8	MYC
										MAT2A	MYC
										LAIR1	MYC
										PTGS2	NFATC1
										FOLH1	NFATC1
										PTGS2	NFATC2
										NQO2	NFE2L2
										SLC2A4	NFIA
										GJB1	NFIA
										RGN	NFIA
										IGFBP5	NFIC
										SLC2A4	NFIC
										PROC	NFIC
										SLC9A3	NFIC
										PTGS2	NFKB1
										MAT2A	NFKB1
										TNFRSF11B	NOTCH1
										REN	NOTCH1
										AGT	NR2F1
										SFRP2	PAX2
										BMP4	PAX3
										TFF3	PAX6
										AKR1C2	POU1F1
										SLC9A3	POU1F1
										GCM1	POU1F1
										PANK1	PPARA
										CPT1B	PPARD
										NR1D1	PPARG
										PTGS2	PPARG
										ESR1	PPARG
										CPT1B	PPARG
										C1QTNF3	PPARG
										CRYAB	RARA
										CRYAB	RARB
										PTGS2	RARB
										HBB	RBPJ
										TNFRSF11B	RBPJ
										GAMT	RBPJ
										REN	RBPJ
										PTGS2	REL
										PTGS2	RELA
										PPARA	RELA
										NR4A1	RELA
										CYP1A1	REST
										PTGS2	RUNX2
										ESR1	RUNX2
										CRYAB	RXRA
										TNFRSF11B	SMAD1
										TNFRSF11B	SMAD2
										TIMP3	SMAD2
										TNFRSF11B	SMAD3
										TIMP3	SMAD3
										TNFRSF11B	SMAD4
										TIMP3	SMAD4
										GJB1	SOX10
										ESR1	SP1
										SLC2A4	SP1
										CD28	SP1
										HSD17B1	SP1
										ABCC8	SP1
										GJB1	SP1
										RGN	SP1
										CYP1A1	SP1
										ODC1	SP1
										CRYAB	SP1
										UGT8	SP1
										ADH6	SP1
										MAT2A	SP1
										AGT	SP1
										PROC	SP1
										CPT1B	SP1
										MAT2A	SP2
										SLC9A3	SP3
										GCGR	SP3
										UGT8	SP3
										CYP1A1	SP3
										HSD17B1	SP3
										GJB1	SP3
										C1QTNF3	SP3
										IL12RB1	SPI1
										PTGS2	SPI1
										SLC2A4	SREBF1
										PTGS2	SREBF1
										PTGS2	SREBF2
										CRYAB	SRF
										ESR1	STAT5A
										SSPO	STAT5A
										SSPO	STAT5B
										ESR1	STAT5B
										DKK1	TCF7L2
										TNFRSF11B	TCF7L2
										RGN	TFAP2A
										HSD17B1	TFAP2A
										IGFBP5	TFAP2A
										PTGS2	TFAP2A
										ESR1	TFAP2C
										DKK1	TP53
										GCGR	USF1
										CYP1A1	USF1
										PTGS2	USF1
										PTGS2	USF2
										CBS	USF2
										GCGR	USF2
										TFF3	USF2
										ODC1	WT1
										GJB1	YY1

## Sheet: TF-VPA-3H
regulated TFs										UP genes
Transcription Factor	P.value	E.value	Q.value	FDR control (B-H)	Intersection	Target genes	Random Control(%)			Gene Name	TF	Regulation
JUN	0	0	0	0.0005051	11	131	1			JUN	AR
ESR1	0	0	0	0.00101	7	54	0			HSP90AA1	AR
CREB1	0	0	0	0.001515	13	211	10			HSPA5	ATF1
NFKB1	0	0	0	0.00202	10	141	3			SLC20A1	ATF1
TFAP2A	0	0	0	0.002525	10	115	6			HK2	ATF1
SP1	0	0	0	0.00303	16	428	23			IL6	ATF1
EGR1	0	0	0	0.003535	9	91	0			PLAUR	ATF1
JUND	0	0	0	0.00404	5	28	0			JUN	ATF1
CTNNB1	0	0	0	0.004545	18	306	8			CDKN1A	ATF2
FOXO1	1e-05	0.00099	4.246e-06	0.005051	9	161	5			HSPA5	ATF2
ATF4	1e-05	0.00099	4.246e-06	0.005556	4	18	0			JUN	ATF2
ATF1	1e-05	0.00099	4.246e-06	0.006061	6	59	2			DDIT3	ATF4
RELA	1e-05	0.00099	4.246e-06	0.006566	7	84	0			PPP1R15A	ATF4
JUNB	2e-05	0.00198	7.36e-06	0.007071	4	20	0			HMOX1	ATF4
STAT3	2e-05	0.00198	7.36e-06	0.007576	6	69	2			HSPA5	ATF4
REL	3e-05	0.00297	9.741e-06	0.008081	4	23	0			HSPA5	ATF6
SMAD1	3e-05	0.00297	9.741e-06	0.008586	4	22	0			MYC	CDKN1A
TCF7L2	0.00014	0.01386	4.067e-05	0.009091	5	61	1			HBEGF	CDX2
STAT1	0.00014	0.01386	4.067e-05	0.009596	5	61	0			CDKN1A	CDX2
PPARD	0.00019	0.01881	5.244e-05	0.0101	3	14	0			CDKN1A	CEBPA
USF1	0.00026	0.02574	6.834e-05	0.01061	6	108	4			IL6	CEBPA
HBP1	0.00029	0.02871	7.276e-05	0.01111	3	16	0			ICAM1	CEBPB
PPARG	0.00035	0.03465	8.399e-05	0.01162	4	41	2			IL6	CEBPB
FOSL1	0.00041	0.04059	9.429e-05	0.01212	2	4	0			IL6	CEBPD
SMAD4	0.00051	0.05049	0.0001126	0.01263	4	45	0			MYC	CEBPE
YY1	0.00055	0.05445	0.0001168	0.01313	4	46	0			IL6	CEBPG
FOS	0.00065	0.06435	0.0001301	0.01364	4	48	0			SLC20A1	CREB1
CREM	0.00066	0.06534	0.0001301	0.01414	3	21	0			HSPA5	CREB1
SP3	0.00076	0.07524	0.0001447	0.01465	6	132	1			IGFBP1	CREB1
FLI1	0.00156	0.1544	0.000287	0.01515	3	28	1			HMOX1	CREB1
SMAD3	0.00181	0.1792	0.0003223	0.01566	4	63	1			HK2	CREB1
GLI2	0.00189	0.1871	0.000326	0.01616	5	107	3			ICAM1	CREB1
E2F1	0.00211	0.2089	0.0003529	0.01667	6	161	7			EDN1	CREB1
CDX2	0.00238	0.2356	0.0003864	0.01717	2	9	1			HERPUD1	CREB1
ATF2	0.00351	0.3475	0.0005535	0.01768	3	37	0			IL6	CREB1
FOXO3	0.00395	0.3911	0.0006056	0.01818	4	78	3			JUN	CREB1
NOTCH1	0.00439	0.4346	0.0006549	0.01869	3	40	3			CARS	CREB1
ETS1	0.00533	0.5277	0.0007742	0.01919	5	136	2			ADM	CREB1
USF2	0.00559	0.5534	0.0007911	0.0197	4	86	2			JUN	CREM
HIF1A	0.00612	0.6059	0.0008445	0.0202	3	45	0			HK2	CREM
TP53	0.00759	0.7514	0.001022	0.02071	5	148	3			ICAM1	CREM
PGR	0.0086	0.8514	0.00113	0.02121	2	17	0			DLL1	CTNNB1
LEF1	0.00915	0.9059	0.001175	0.02172	3	52	0			INHBB	CTNNB1
OLIG1	0.01664	1.647	0.002087	0.02222	1	2	0			NPPC	CTNNB1
POU1F1	0.02359	2.335	0.002744	0.02273	3	74	1			KLF4	CTNNB1
MAZ	0.02486	2.461	0.002744	0.02323	1	3	0			CDKN1A	CTNNB1
CDKN1A	0.02486	2.461	0.002744	0.02374	1	3	0			PTX3	CTNNB1
TFAP2B	0.02486	2.461	0.002744	0.02424	1	3	0			FOSL1	CTNNB1
ID3	0.02486	2.461	0.002744	0.02475	1	3	0			IL6	CTNNB1
ID2	0.02486	2.461	0.002744	0.02525	1	3	0			PLAUR	CTNNB1
ETS2	0.02568	2.542	0.002779	0.02576	2	30	0			EDN1	CTNNB1
RARB	0.02731	2.704	0.002899	0.02626	2	31	0			MAP3K6	CTNNB1
NOTCH2	0.03301	3.268	0.003197	0.02677	1	4	1			HERPUD1	CTNNB1
STAT6	0.03301	3.268	0.003197	0.02727	1	4	0			SLC1A5	CTNNB1
TFAP2C	0.03301	3.268	0.003197	0.02778	1	4	1			BAMBI	CTNNB1
ID1	0.03301	3.268	0.003197	0.02828	1	4	0			BAG3	CTNNB1
RELB	0.03301	3.268	0.003197	0.02879	1	4	0			MYC	CTNNB1
MYC	0.03831	3.793	0.003646	0.02929	9	553	41			JUN	CTNNB1
EPAS1	0.04109	4.068	0.003837	0.0298	1	5	0			HSPA5	E2F1
MITF	0.04171	4.129	0.003837	0.0303	2	39	0			CDKN1A	E2F1
FEV	0.04911	4.862	0.004444	0.03081	1	6	0			MYC	E2F1
RBPJ	0.05569	5.513	0.004845	0.03131	3	104	2			SERPINE1	E2F1
SP4	0.05706	5.649	0.004845	0.03182	1	7	0			PDK4	E2F1
ATF6	0.05706	5.649	0.004845	0.03232	1	7	0			JUN	E2F1
CEBPG	0.05706	5.649	0.004845	0.03283	1	7	0			CDKN1A	E2F3
CEBPE	0.06494	6.429	0.005362	0.03333	1	8	0			JUN	E2F4
TBP	0.06509	6.444	0.005362	0.03384	2	50	0			IL6	EGR1
SREBF1	0.06739	6.672	0.00547	0.03434	2	51	0			ICAM1	EGR1
FOXO4	0.07276	7.203	0.00582	0.03485	1	9	0			HMOX1	EGR1
STAT5B	0.07686	7.609	0.006061	0.03535	2	55	1			CSF1	EGR1
STAT5A	0.0793	7.851	0.006165	0.03586	2	56	1			GDF15	EGR1
MEF2A	0.08052	7.971	0.006173	0.03636	1	10	0			TFPI2	EGR1
GLI1	0.08455	8.37	0.006393	0.03687	3	124	2			JUN	EGR1
MYBL2	0.08821	8.733	0.006483	0.03737	1	11	1			CEBPB	EGR1
RARA	0.08926	8.837	0.006483	0.03788	2	60	0			SERPINE1	EGR1
AR	0.08926	8.837	0.006483	0.03838	2	60	0			SERPINE1	EPAS1
SP2	0.09584	9.488	0.006782	0.03889	1	12	0			CDKN1A	ESR1
HNF1B	0.09584	9.488	0.006782	0.03939	1	12	0			MYC	ESR1
SMAD7	0.1184	11.72	0.008066	0.0399	1	15	0			JUN	ESR1
FOXA1	0.1184	11.72	0.008066	0.0404	1	15	1			GADD45B	ESR1
CEBPB	0.1184	11.72	0.008066	0.04091	2	71	2			JUNB	ESR1
RARG	0.1257	12.45	0.008464	0.04141	1	16	0			HSPB1	ESR1
RUNX2	0.1331	13.17	0.008743	0.04192	1	17	1			SERPINE1	ESR1
GATA4	0.1331	13.17	0.008743	0.04242	1	17	2			HBEGF	ETS1
NFE2L2	0.1475	14.6	0.009579	0.04293	1	19	1			CDKN1A	ETS1
POU2F2	0.1547	15.31	0.009926	0.04343	1	20	1			FGL2	ETS1
FOXA2	0.1617	16.01	0.01014	0.04394	1	21	0			HMOX1	ETS1
SMAD2	0.1617	16.01	0.01014	0.04444	1	21	0			FOSL1	ETS1
CEBPD	0.1757	17.4	0.0109	0.04495	1	23	0			HBEGF	ETS2
GATA1	0.1963	19.43	0.01204	0.04545	1	26	0			FOSL1	ETS2
WT1	0.203	20.1	0.01231	0.04596	1	27	0			PLAUR	ETV4
ETV4	0.2294	22.71	0.01377	0.04646	1	31	1			ICAM1	FEV
NFIA	0.2423	23.99	0.01438	0.04697	1	33	1			HMOX1	FLI1
E2F3	0.2612	25.86	0.01522	0.04747	1	36	2			CDKN1A	FLI1
CEBPA	0.262	25.94	0.01522	0.04798	2	119	1			UPP1	FLI1
E2F4	0.3036	30.06	0.01746	0.04848	1	43	2			JUN	FOS
NFIC	0.3153	31.21	0.01794	0.04899	1	45	0			HBEGF	FOS
HNF4A	0.4995	49.45	0.02813	0.04949	1	82	1			PLAUR	FOS
SPI1	0.5441	53.87	0.03034	0.05	1	93	1			IL6	FOS
										PLAUR	FOSL1
										FOSL1	FOSL1
										IGFBP1	FOXA1
										IGFBP1	FOXA2
										KLF4	FOXO1
										ADM	FOXO1
										CDKN1A	FOXO1
										JUN	FOXO1
										PDK4	FOXO1
										IGFBP1	FOXO1
										PHLDA1	FOXO3
										KLF4	FOXO3
										IGFBP1	FOXO4
										INHBB	GATA1
										HSPA5	GATA4
										DNAJB9	GLI1
										MYC	GLI1
										RGS16	GLI1
										MYC	GLI2
										CDKN1A	GLI2
										IL6	GLI2
										JUNB	GLI2
										EDN1	GLI2
										MYC	HBP1
										CDKN1A	HBP1
										JUNB	HBP1
										ADM	HIF1A
										SERPINE1	HIF1A
										HMOX1	HIF1A
										SOCS3	HNF1B
										SLC20A1	HNF4A
										CDKN1A	ID1
										CDKN1A	ID2
										CDKN1A	ID3
										EDN1	JUN
										SLC20A1	JUN
										PTX3	JUN
										PLAUR	JUN
										DDIT3	JUN
										TFPI2	JUN
										JUN	JUN
										FOSL1	JUN
										HBEGF	JUN
										CSF1	JUN
										IL6	JUN
										CDKN1A	JUNB
										PLAUR	JUNB
										IL6	JUNB
										JUN	JUNB
										JUN	JUND
										IL6	JUND
										CDKN1A	JUND
										FOSL1	JUND
										PLAUR	JUND
										NPPC	LEF1
										DLL1	LEF1
										MYC	LEF1
										MYC	MAZ
										JUN	MEF2A
										CDKN1A	MITF
										SERPINE1	MITF
										MYC	MYBL2
										HSP90AA1	MYC
										JUNB	MYC
										FOSL1	MYC
										HERPUD1	MYC
										MYC	MYC
										CDKN1A	MYC
										JUN	MYC
										ATF4	MYC
										HMOX1	MYC
										HMOX1	NFE2L2
										DDIT3	NFIA
										CSF1	NFIC
										IL6	NFKB1
										PTX3	NFKB1
										HMOX1	NFKB1
										CXCL1	NFKB1
										ICAM1	NFKB1
										CXCL10	NFKB1
										MYC	NFKB1
										PLAUR	NFKB1
										TFPI2	NFKB1
										CSF1	NFKB1
										CDKN1A	NOTCH1
										CSF1	NOTCH1
										MYC	NOTCH1
										CDKN1A	NOTCH2
										SERPINE1	OLIG1
										IGFBP1	PGR
										MYC	PGR
										MYC	POU1F1
										TFPI2	POU1F1
										FGL2	POU1F1
										MYC	POU2F2
										SERPINE1	PPARD
										GADD45B	PPARD
										ANGPTL4	PPARD
										SERPINE1	PPARG
										CDKN1A	PPARG
										GADD45B	PPARG
										ANGPTL4	PPARG
										GADD45B	RARA
										S100A9	RARA
										JUN	RARB
										S100A9	RARB
										S100A9	RARG
										MYC	RBPJ
										CSF1	RBPJ
										CDKN1A	RBPJ
										ICAM1	REL
										IL6	REL
										CXCL1	REL
										ICAM1	RELA
										GADD45B	RELA
										CXCL10	RELA
										MYC	RELA
										IL6	RELA
										PTX3	RELA
										CXCL1	RELA
										CXCL1	RELB
										GADD45B	RUNX2
										CDKN1A	SMAD1
										GADD45B	SMAD1
										BAMBI	SMAD1
										MYC	SMAD1
										SERPINE1	SMAD2
										SERPINE1	SMAD3
										BAMBI	SMAD3
										JUN	SMAD3
										EDN1	SMAD3
										JUN	SMAD4
										CDKN1A	SMAD4
										SERPINE1	SMAD4
										BAMBI	SMAD4
										HMOX1	SMAD7
										FGL2	SP1
										CXCL1	SP1
										HBEGF	SP1
										PLAUR	SP1
										DDIT3	SP1
										HMOX1	SP1
										PTX3	SP1
										CDKN1A	SP1
										SERPINE1	SP1
										BACH1	SP1
										TFPI2	SP1
										IGFBP1	SP1
										TNFRSF10B	SP1
										JUN	SP1
										HK2	SP1
										MYC	SP1
										HK2	SP2
										FGL2	SP3
										CSF1	SP3
										CDKN1A	SP3
										HK2	SP3
										CXCL1	SP3
										IGFBP1	SP3
										HBEGF	SP4
										ICAM1	SPI1
										HMOX1	SREBF1
										CDKN1A	SREBF1
										CDKN1A	STAT1
										CXCL10	STAT1
										CSF1	STAT1
										ICAM1	STAT1
										SOCS3	STAT1
										MYC	STAT3
										HMOX1	STAT3
										IL6	STAT3
										CEBPB	STAT3
										CDKN1A	STAT3
										SOCS3	STAT3
										RGS16	STAT5A
										SOCS3	STAT5A
										SOCS3	STAT5B
										RGS16	STAT5B
										IL6	STAT6
										CSF1	TBP
										SERPINE1	TBP
										EDN1	TCF7L2
										MYC	TCF7L2
										MAP3K6	TCF7L2
										BAMBI	TCF7L2
										MYC	TFAP2A
										HMOX1	TFAP2A
										PLAUR	TFAP2A
										SPHK1	TFAP2A
										B4GALT5	TFAP2A
										CDKN1A	TFAP2A
										IL6	TFAP2A
										CSF1	TFAP2A
										ADM	TFAP2A
										HK2	TFAP2A
										PLAUR	TFAP2B
										PLAUR	TFAP2C
										TNFRSF10B	TP53
										UPP1	TP53
										CDKN1A	TP53
										MYC	TP53
										HMOX1	USF1
										CSF1	USF1
										IGFBP1	USF1
										SERPINE1	USF1
										IL6	USF1
										B4GALT5	USF1
										B4GALT5	USF2
										IGFBP1	USF2
										HMOX1	USF2
										SERPINE1	USF2
										CSF1	WT1
										MYC	YY1
										HSPA5	YY1
										TNFRSF10B	YY1
										RGS16	YY1
										DOWN genes
										Gene Name	TF	Regulation
										CTF1	CREB1
										DKK1	CTNNB1
										CNR1	FOXO1
										DKK1	FOXO1
										TNFSF10	FOXO1
										DKK1	FOXO3
										TNFSF10	FOXO3
										TNFSF10	REL
										DKK1	TCF7L2
										DKK1	TP53

## Sheet: TF-VPA-24H
regulated TFs										UP genes
Transcription Factor	P.value	E.value	Q.value	FDR control (B-H)	Intersection	Target genes	Random Control(%)			Gene Name	TF	Regulation
E2F1	0	0	0	0.0003205	27	161	44			CDC6	AR
CTNNB1	0	0	0	0.000641	42	306	91			PYCR1	AR
TFAP2A	0	0	0	0.0009615	19	115	32			LMO1	ARX
USF2	0	0	0	0.001282	20	86	17			PLAUR	ATF1
USF1	0	0	0	0.001603	22	108	26			TOP2A	ATF1
MYC	0	0	0	0.001923	63	553	99			TGFB2	ATF1
STAT3	0	0	0	0.002244	14	69	12			BRCA1	ATF1
E2F4	0	0	0	0.002564	10	43	3			PCNA	ATF1
JUN	0	0	0	0.002885	25	131	37			INHBA	ATF1
NFKB1	0	0	0	0.003205	23	141	33			CDKN1A	ATF2
STAT1	0	0	0	0.003526	12	61	16			TGFB2	ATF2
SMAD3	0	0	0	0.003846	13	63	10			IMPDH2	ATF2
RELA	0	0	0	0.004167	17	84	8			ASNS	ATF3
SP3	0	0	0	0.004487	25	132	30			TGFB2	ATF3
SP1	0	0	0	0.004808	58	428	99			HMOX1	ATF4
ESR1	1e-05	0.00156	1.412e-06	0.005128	11	54	9			SYN1	ATF4
E2F3	1e-05	0.00156	1.412e-06	0.005449	9	36	1			ASNS	ATF4
FOS	1e-05	0.00156	1.412e-06	0.005769	10	48	3			SDC1	ATF4
TP53	2e-05	0.00312	2.31e-06	0.00609	18	148	39			BARD1	BRCA1
ETV4	2e-05	0.00312	2.31e-06	0.00641	8	31	6			BRCA1	BRCA1
ETS1	2e-05	0.00312	2.31e-06	0.006731	17	136	44			PCNA	BRCA1
CEBPA	2e-05	0.00312	2.31e-06	0.007051	16	119	34			MYC	CDKN1A
E2F2	3e-05	0.00468	3.315e-06	0.007372	8	32	1			DNMT1	CDKN1A
HNF1A	4e-05	0.00624	4.236e-06	0.007692	10	54	11			CDKN1A	CDX2
EGR1	5e-05	0.0078	4.888e-06	0.008013	13	91	24			HBEGF	CDX2
NFIC	5e-05	0.0078	4.888e-06	0.008333	9	45	3			UGT2B7	CDX2
SPI1	7e-05	0.01092	6.589e-06	0.008654	13	93	22			CCL3	CEBPA
GLI2	8e-05	0.01248	7.261e-06	0.008974	14	107	32			MSR1	CEBPA
TCF7L2	0.00012	0.01872	1.052e-05	0.009295	10	61	11			CDKN1A	CEBPA
NOTCH1	0.00014	0.02184	1.186e-05	0.009615	8	40	6			ITGAL	CEBPA
PPARG	0.00017	0.02652	1.394e-05	0.009936	8	41	2			FGA	CEBPA
FOSL1	0.00024	0.03744	1.906e-05	0.01026	3	4	1			ABCB1B	CEBPA
SMAD4	0.00033	0.05148	2.467e-05	0.01058	8	45	5			H2AFX	CEBPA
HIF1A	0.00033	0.05148	2.467e-05	0.0109	8	45	5			UHRF1	CEBPA
GLI1	0.00037	0.05772	2.687e-05	0.01122	14	124	36			ITGA5	CEBPA
BRCA1	0.00042	0.06552	2.965e-05	0.01154	4	10	0			CLU	CEBPA
ATF1	0.00047	0.07332	3.228e-05	0.01186	9	59	5			TGFB1	CEBPA
ATF4	0.00053	0.08268	3.545e-05	0.01218	5	18	0			CCL3	CEBPB
FLI1	0.00067	0.1045	4.236e-05	0.0125	6	28	1			IL24	CEBPB
JUND	0.00067	0.1045	4.236e-05	0.01282	6	28	1			TGFB1	CEBPB
TBP	0.0007	0.1092	4.236e-05	0.01314	8	50	7			ICAM1	CEBPB
NFE2L2	0.0007	0.1092	4.236e-05	0.01346	5	19	2			TP53	CEBPB
RBPJ	0.0008	0.1248	4.728e-05	0.01378	12	104	29			MYC	CEBPE
VDR	0.00113	0.1763	6.495e-05	0.0141	3	6	0			LOX	CEBPG
SMAD2	0.00115	0.1794	6.495e-05	0.01442	5	21	6			INHBA	CREB1
STAT5B	0.00134	0.209	7.404e-05	0.01474	8	55	11			TGFB2	CREB1
HNF4A	0.00141	0.22	7.625e-05	0.01506	10	82	13			TGM1	CREB1
STAT5A	0.00151	0.2356	7.995e-05	0.01538	8	56	13			ICAM1	CREB1
ZNF148	0.00157	0.2449	8.143e-05	0.01571	2	2	0			TIMP1	CREB1
FOXO1	0.00176	0.2746	8.946e-05	0.01603	15	161	52			POLD2	CREB1
SMAD7	0.00235	0.3666	0.0001171	0.01635	4	15	1			TGFB1	CREB1
STAT2	0.00303	0.4727	0.0001453	0.01667	4	16	0			PCNA	CREB1
HBP1	0.00303	0.4727	0.0001453	0.01699	4	16	2			NRAS	CREB1
SREBF1	0.00373	0.5819	0.0001756	0.01731	7	51	4			EXO1	CREB1
CREB1	0.0042	0.6552	0.0001941	0.01763	17	211	74			HMOX1	CREB1
CDX2	0.00436	0.6802	0.0001979	0.01795	3	9	1			EDN1	CREB1
MAZ	0.00459	0.716	0.0002011	0.01827	2	3	0			BRCA1	CREB1
CDKN1A	0.00459	0.716	0.0002011	0.01859	2	3	0			LDLR	CREBBP
ETS2	0.006	0.936	0.0002585	0.01891	5	30	3			ICAM1	CREM
CEBPB	0.00679	1.059	0.0002876	0.01923	8	71	8			INHBB	CTNNB1
JUNB	0.00713	1.112	0.0002971	0.01955	4	20	2			MYC	CTNNB1
ATF3	0.00807	1.259	0.0003308	0.01987	3	11	0			CYP24A1	CTNNB1
POU1F1	0.00868	1.354	0.0003439	0.02019	8	74	14			CD44	CTNNB1
NOTCH2	0.00894	1.395	0.0003439	0.02051	2	4	0			NPM1	CTNNB1
TFAP2C	0.00894	1.395	0.0003439	0.02083	2	4	0			MTAP	CTNNB1
NFIA	0.00908	1.416	0.0003439	0.02115	5	33	3			PTX3	CTNNB1
YY1	0.00915	1.427	0.0003439	0.02147	6	46	5			TDGF1	CTNNB1
RARA	0.0092	1.435	0.0003439	0.02179	7	60	4			SLC1A5	CTNNB1
SMAD1	0.01011	1.577	0.0003724	0.02212	4	22	1			TGFB2	CTNNB1
NR2F2	0.01318	2.056	0.0004785	0.02244	3	13	1			TAGLN	CTNNB1
REST	0.01381	2.154	0.0004943	0.02276	4	24	0			RCN1	CTNNB1
ZBTB16	0.01452	2.265	0.0005035	0.02308	2	5	0			PTTG1	CTNNB1
PAX5	0.01452	2.265	0.0005035	0.0234	2	5	0			IL1R1	CTNNB1
ATF2	0.01466	2.287	0.0005035	0.02372	5	37	4			CDKN1A	CTNNB1
PPARD	0.01629	2.541	0.0005448	0.02404	3	14	0			MYBL2	CTNNB1
GABPA	0.01629	2.541	0.0005448	0.02436	3	14	0			CDC6	CTNNB1
WT1	0.02078	3.242	0.0006859	0.02468	4	27	2			CD14	CTNNB1
FEV	0.02121	3.309	0.0006911	0.025	2	6	0			TTC9	CTNNB1
RUNX2	0.02788	4.349	0.0008969	0.02532	3	17	1			PLA2G2A	CTNNB1
NFYA	0.0325	5.07	0.00102	0.02564	3	18	0			PLAUR	CTNNB1
EBF1	0.0325	5.07	0.00102	0.02596	3	18	0			LGALS3	CTNNB1
POU2F2	0.04285	6.685	0.001328	0.02628	3	20	5			LAMC2	CTNNB1
E2F6	0.04705	7.34	0.001441	0.0266	2	9	0			GPX2	CTNNB1
FOXA2	0.04857	7.577	0.00147	0.02692	3	21	1			ASNS	CTNNB1
NR5A1	0.05464	8.524	0.001615	0.02724	3	22	1			ENC1	CTNNB1
PPARA	0.05464	8.524	0.001615	0.02756	3	22	2			MAP3K6	CTNNB1
NFATC1	0.0573	8.939	0.001674	0.02788	2	10	0			EDN1	CTNNB1
REL	0.06106	9.525	0.001763	0.02821	3	23	2			E2F1	CTNNB1
MYBL2	0.06824	10.65	0.001949	0.02853	2	11	0			VIM	CTNNB1
HES1	0.07787	12.15	0.002083	0.02885	1	2	0			FOSL1	CTNNB1
RFX1	0.07787	12.15	0.002083	0.02917	1	2	0			DNMT1	CTNNB1
OLIG1	0.07787	12.15	0.002083	0.02949	1	2	0			CSDA	E2F1
KLF15	0.07787	12.15	0.002083	0.02981	1	2	0			MCM6	E2F1
TRPS1	0.07787	12.15	0.002083	0.03013	1	2	0			SERPINE1	E2F1
NR1H4	0.07787	12.15	0.002083	0.03045	1	2	0			PLK1	E2F1
HNF1B	0.07981	12.45	0.002091	0.03077	2	12	0			CDKN1A	E2F1
SP2	0.07981	12.45	0.002091	0.03109	2	12	2			BRCA1	E2F1
AR	0.08877	13.85	0.002279	0.03141	5	60	7			CHEK1	E2F1
FOXO3	0.08878	13.85	0.002279	0.03173	6	78	16			MCM5	E2F1
POU5F1	0.09192	14.34	0.002336	0.03205	2	13	0			POLA2	E2F1
ID3	0.1145	17.86	0.002645	0.03237	1	3	0			H2AFX	E2F1
HOXD3	0.1145	17.86	0.002645	0.03269	1	3	0			MYC	E2F1
HOXB1	0.1145	17.86	0.002645	0.03301	1	3	0			PCNA	E2F1
HLF	0.1145	17.86	0.002645	0.03333	1	3	0			DNMT1	E2F1
ID2	0.1145	17.86	0.002645	0.03365	1	3	0			RAD51	E2F1
KLF16	0.1145	17.86	0.002645	0.03397	1	3	1			PTTG1	E2F1
TFAP2B	0.1145	17.86	0.002645	0.03429	1	3	0			POLA1	E2F1
HOXC8	0.1145	17.86	0.002645	0.03462	1	3	0			CDC6	E2F1
ARX	0.1145	17.86	0.002645	0.03494	1	3	0			CCNE1	E2F1
ONECUT1	0.1145	17.86	0.002645	0.03526	1	3	0			TP53	E2F1
RARB	0.1234	19.26	0.002826	0.03558	3	31	5			POLE2	E2F1
PAX6	0.1447	22.58	0.003189	0.0359	2	17	0			CCNA2	E2F1
TCF7	0.1447	22.58	0.003189	0.03622	2	17	0			POLD1	E2F1
POU2F1	0.1497	23.35	0.003189	0.03654	1	4	0			CDC45	E2F1
TEF	0.1497	23.35	0.003189	0.03686	1	4	1			PLK4	E2F1
MYBL1	0.1497	23.35	0.003189	0.03718	1	4	0			E2F1	E2F1
STAT6	0.1497	23.35	0.003189	0.0375	1	4	0			E2F1	E2F2
RELB	0.1497	23.35	0.003189	0.03782	1	4	0			CDC6	E2F2
ID1	0.1497	23.35	0.003189	0.03814	1	4	0			MCM6	E2F2
LEF1	0.1506	23.49	0.003189	0.03846	4	52	13			MCM5	E2F2
EPAS1	0.1835	28.62	0.003731	0.03878	1	5	0			PLK1	E2F2
THRA	0.1835	28.62	0.003731	0.0391	1	5	0			PLK4	E2F2
THRB	0.1835	28.62	0.003731	0.03942	1	5	0			CDC45	E2F2
ERG	0.1835	28.62	0.003731	0.03974	1	5	0			MCM5	E2F3
GATA6	0.1835	28.62	0.003731	0.04006	1	5	0			CDC45	E2F3
NR2F1	0.1875	29.25	0.003782	0.04038	2	20	2			CDKN1A	E2F3
ARNT	0.2159	33.69	0.004126	0.04071	1	6	0			PLK4	E2F3
RUNX1	0.2159	33.69	0.004126	0.04103	1	6	0			MCM6	E2F3
CREBBP	0.2159	33.69	0.004126	0.04135	1	6	0			CDC6	E2F3
TEAD1	0.2159	33.69	0.004126	0.04167	1	6	0			PLK1	E2F3
EP300	0.2159	33.69	0.004126	0.04199	1	6	0			E2F1	E2F3
PAX3	0.2159	33.69	0.004126	0.04231	1	6	0			POLA1	E2F4
HOXA1	0.2159	33.69	0.004126	0.04263	1	6	0			HIST2H2AB	E2F4
CEBPD	0.2317	36.14	0.004394	0.04295	2	23	1			E2F1	E2F4
FOXM1	0.2471	38.55	0.004551	0.04327	1	7	0			RBL1	E2F4
SP4	0.2471	38.55	0.004551	0.04359	1	7	0			POLD1	E2F4
PAX8	0.2471	38.55	0.004551	0.04391	1	7	1			TP53	E2F4
CEBPG	0.2471	38.55	0.004551	0.04423	1	7	0			CDC45	E2F4
CEBPE	0.277	43.22	0.005029	0.04455	1	8	0			CDC6	E2F4
HOXA5	0.277	43.22	0.005029	0.04487	1	8	1			BRCA1	E2F4
FOXO4	0.3058	47.7	0.005512	0.04519	1	9	1			MCM5	E2F4
GATA3	0.3334	52.01	0.005884	0.04551	1	10	0			E2F1	E2F6
MEF2A	0.3334	52.01	0.005884	0.04583	1	10	0			BRCA1	E2F6
SOX10	0.3334	52.01	0.005884	0.04615	1	10	0			CD79A	EBF1
MYOD1	0.3599	56.15	0.006308	0.04647	1	11	1			IMPDH2	EGR1
NFATC2	0.3854	60.12	0.006709	0.04679	1	12	0			TP53	EGR1
SREBF2	0.4078	63.62	0.007038	0.04712	2	35	2			ICAM1	EGR1
GATA2	0.4098	63.93	0.007038	0.04744	1	13	2			CSF1	EGR1
EGR2	0.4559	71.12	0.007776	0.04776	1	15	1			RAD51	EGR1
MITF	0.4626	72.17	0.007838	0.04808	2	39	3			FCER2	EGR1
RARG	0.4775	74.49	0.008037	0.0484	1	16	2			SERPINE1	EGR1
PGR	0.4983	77.74	0.008224	0.04872	1	17	0			HMOX1	EGR1
NR1H3	0.4983	77.74	0.008224	0.04904	1	17	2			CD44	EGR1
NR1H2	0.4983	77.74	0.008224	0.04936	1	17	2			TGFB1	EGR1
CREM	0.5736	89.48	0.009405	0.04968	1	21	2			SYN1	EGR1
GATA1	0.6521	101.7	0.01062	0.05	1	26	2			DNMT1	EP300
										SERPINE1	EPAS1
										VIM	ERG
										CYP1B1	ESR1
										CDKN1A	ESR1
										HSPB1	ESR1
										CAD	ESR1
										SERPINE1	ESR1
										MYC	ESR1
										E2F1	ESR1
										HBEGF	ETS1
										RAD51	ETS1
										CYP24A1	ETS1
										CCL3	ETS1
										MSR1	ETS1
										BRCA2	ETS1
										KRT14	ETS1
										TIMP1	ETS1
										FOSL1	ETS1
										MMP3	ETS1
										CDKN1A	ETS1
										HMOX1	ETS1
										RUNX1	ETS1
										FOSL1	ETS2
										MMP3	ETS2
										HBEGF	ETS2
										RUNX1	ETS2
										TIMP1	ETV4
										RAD51	ETV4
										MMP3	ETV4
										PCNA	ETV4
										VIM	ETV4
										PLAUR	ETV4
										ICAM1	FEV
										MMP3	FLI1
										HMOX1	FLI1
										CDKN1A	FLI1
										UPP1	FLI1
										BARD1	FLI1
										TIMP1	FOS
										MMP3	FOS
										TP53	FOS
										NQO1	FOS
										HBEGF	FOS
										MSR1	FOS
										PLAUR	FOS
										VIM	FOS
										TGM1	FOS
										ITGA5	FOS
										PLAUR	FOSL1
										FOSL1	FOSL1
										CCNA2	FOSL1
										FGB	FOXA2
										SCARB1	FOXO1
										TP53	FOXO1
										DUSP4	FOXO1
										BIRC3	FOXO1
										CCNB1	FOXO1
										CDKN1A	FOXO1
										MCM5	FOXO1
										NPY	FOXO1
										PSMB8	FOXO1
										PHLDA1	FOXO3
										GBP2	FOXO3
										POLA1	GABPA
										CD79A	GABPA
										ITGB2	GABPA
										INHBB	GATA1
										ADAM12	GLI1
										RGS16	GLI1
										MYC	GLI1
										FBLIM1	GLI1
										NPM1	GLI1
										SCARB1	GLI1
										UCHL3	GLI1
										FOXM1	GLI1
										TP53	GLI1
										MYC	GLI2
										CDKN1A	GLI2
										LAMB3	GLI2
										CDC45	GLI2
										MAD2L1	GLI2
										BMP1	GLI2
										EDN1	GLI2
										PCNA	GLI2
										CKS1B	GLI2
										KRT17	GLI2
										E2F1	GLI2
										CDKN1A	HBP1
										CCNE1	HBP1
										MYC	HBP1
										RUNX1	HBP1
										E2F1	HES1
										SERPINE1	HIF1A
										ITGB2	HIF1A
										HMOX1	HIF1A
										TIMP1	HIF1A
										TP53	HIF1A
										ABCB1B	HIF1A
										RUNX1	HLF
										DSG2	HNF1A
										UGT2B7	HNF1A
										SOCS3	HNF1B
										EPHA2	HOXA1
										VIM	HOXA5
										EPHA2	HOXB1
										ITGA5	HOXD3
										CDKN1A	ID1
										CDKN1A	ID2
										CDKN1A	ID3
										NPY	JUN
										ITGA5	JUN
										NQO1	JUN
										KRT14	JUN
										CLU	JUN
										TP53	JUN
										CCL4	JUN
										EDN1	JUN
										TIMP1	JUN
										PTX3	JUN
										PLAUR	JUN
										TGM1	JUN
										TGFB1	JUN
										HBEGF	JUN
										VIM	JUN
										COL5A1	JUN
										CSF1	JUN
										FOSL1	JUN
										COL6A1	JUN
										PLAUR	JUNB
										TIMP1	JUNB
										TGM1	JUNB
										CDKN1A	JUNB
										CDKN1A	JUND
										TGFB1	JUND
										TIMP1	JUND
										PLAUR	JUND
										NQO1	JUND
										FOSL1	JUND
										E2F1	LEF1
										MYC	LEF1
										MYC	MAZ
										CDKN1A	MITF
										SERPINE1	MITF
										NCL	MYBL1
										RBL1	MYBL2
										MYC	MYBL2
										CCNB1	MYC
										LGALS1	MYC
										TRIP13	MYC
										MYBL2	MYC
										TMPO	MYC
										UBE2C	MYC
										MYC	MYC
										SRM	MYC
										SPAG5	MYC
										SNRPA	MYC
										TP53	MYC
										TGFB1	MYC
										CDKN1A	MYC
										BRCA1	MYC
										CCNE1	MYC
										LMNB2	MYC
										TPM1	MYC
										TGFB2	MYC
										CDC25C	MYC
										BCL3	MYC
										MCM3	MYC
										LSP1	MYC
										CCNA2	MYC
										BCAT1	MYC
										CAD	MYC
										FOXM1	MYC
										NCL	MYC
										NOP56	MYC
										POLD2	MYC
										NPM1	MYC
										POLA2	MYC
										HMOX1	MYC
										E2F1	MYC
										DCK	MYC
										PCNA	MYC
										FANCA	MYC
										PKP1	MYC
										NRAS	MYC
										FOSL1	MYC
										RAD51	MYC
										RPL13	MYC
										SCARB1	MYC
										RPL6	MYC
										CHRNB1	MYC
										RFC2	MYC
										CSDA	MYC
										RANBP1	MYC
										ISG20	MYC
										NAP1L1	MYC
										RAN	MYC
										COL4A1	MYC
										YWHAH	MYC
										DES	MYOD1
										GPX2	NFE2L2
										HMOX1	NFE2L2
										NQO1	NFE2L2
										TP53	NFIA
										TP53	NFIC
										CSF1	NFIC
										CLU	NFIC
										VIM	NFKB1
										MMP3	NFKB1
										PLA2G2A	NFKB1
										PLAUR	NFKB1
										MYC	NFKB1
										PTX3	NFKB1
										TP53	NFKB1
										A2M	NFKB1
										CXCL10	NFKB1
										HMOX1	NFKB1
										CSF1	NFKB1
										IL1RN	NFKB1
										CCL3	NFKB1
										IRF1	NFKB1
										FCGR3A	NFKB1
										CCL4	NFKB1
										ICAM1	NFKB1
										FGG	NFKB1
										BRCA2	NFKB1
										CXCL1	NFKB1
										E2F1	NFYA
										ABCB1B	NFYA
										CDKN1A	NOTCH1
										MCM6	NOTCH1
										MYC	NOTCH1
										CSF1	NOTCH1
										ADAM19	NOTCH1
										MCM2	NOTCH1
										TAGLN	NOTCH1
										CDKN1A	NOTCH2
										FCER2	NOTCH2
										SCARB1	NR5A1
										SERPINE1	OLIG1
										TP53	PAX5
										FCER2	PAX5
										ITGA5	PAX6
										TP53	PAX8
										MYC	PGR
										PRRX1	POU1F1
										MYC	POU1F1
										SNRPA	POU1F1
										CD79A	POU1F1
										UGT2B7	POU2F1
										MYC	POU2F2
										CD79A	POU2F2
										HMGB2	POU5F1
										ANGPTL4	PPARD
										SERPINE1	PPARD
										ANGPTL4	PPARG
										CDKN1A	PPARG
										SERPINE1	PPARG
										TGFB1	RARA
										GPRC5A	RARA
										S100A9	RARA
										TGM1	RARA
										S100A9	RARB
										TGM1	RARB
										S100A9	RARG
										MCM2	RBPJ
										MCM6	RBPJ
										FCER2	RBPJ
										ADAM19	RBPJ
										S100A10	RBPJ
										MYC	RBPJ
										TAGLN	RBPJ
										CDKN1A	RBPJ
										CSF1	RBPJ
										ICAM1	REL
										CXCL1	REL
										BRCA2	RELA
										PLA2G2A	RELA
										CCL20	RELA
										CCL3	RELA
										TP53	RELA
										ICAM1	RELA
										S100A6	RELA
										CXCL10	RELA
										BCL3	RELA
										PTX3	RELA
										CXCL1	RELA
										A2M	RELA
										MMP3	RELA
										MYC	RELA
										CXCL1	RELB
										SYN1	REST
										PCNA	RFX1
										LGALS3	RUNX1
										LGALS3	RUNX2
										TAGLN	SMAD1
										MYC	SMAD1
										CDKN1A	SMAD1
										TGFB1	SMAD2
										SERPINE1	SMAD2
										COL7A1	SMAD2
										TAGLN	SMAD2
										VIM	SMAD3
										COL6A2	SMAD3
										COL6A3	SMAD3
										TGFB1	SMAD3
										SERPINE1	SMAD3
										COL6A1	SMAD3
										EDN1	SMAD3
										TIMP1	SMAD3
										COL7A1	SMAD3
										TAGLN	SMAD3
										CDKN1A	SMAD4
										COL7A1	SMAD4
										CLDN1	SMAD4
										SERPINE1	SMAD4
										TIMP1	SMAD4
										TAGLN	SMAD4
										HMOX1	SMAD7
										COL6A3	SMAD7
										COL6A2	SMAD7
										KRT14	SMAD7
										LDLR	SP1
										CLU	SP1
										RAC2	SP1
										COL4A1	SP1
										PTX3	SP1
										TP53	SP1
										PLAUR	SP1
										CXCL1	SP1
										CDKN1A	SP1
										SCARB1	SP1
										PCNA	SP1
										MYC	SP1
										CCL20	SP1
										LGALS1	SP1
										FGG	SP1
										TIMP1	SP1
										CTSD	SP1
										TAGLN	SP1
										ITGAM	SP1
										TGM1	SP1
										HBEGF	SP1
										POLA1	SP1
										MMP12	SP1
										DNMT1	SP1
										CDC25C	SP1
										E2F1	SP1
										COL6A1	SP1
										DCK	SP1
										VIM	SP1
										CD14	SP1
										SERPINE1	SP1
										PTTG1	SP1
										HMOX1	SP1
										NPY	SP1
										IMPDH2	SP1
										TGFB1	SP1
										ITGA5	SP1
										CD14	SP2
										SCARB1	SP3
										FBLN1	SP3
										CHI3L1	SP3
										CSF1	SP3
										TGM1	SP3
										PTTG1	SP3
										VIM	SP3
										CXCL1	SP3
										TGFB1	SP3
										DNMT1	SP3
										RAC2	SP3
										CDKN1A	SP3
										DCK	SP3
										CDC25C	SP3
										CD14	SP3
										EXO1	SP3
										HBEGF	SP4
										SCARB1	SPI1
										CD72	SPI1
										ITGAM	SPI1
										MSR1	SPI1
										ITGB2	SPI1
										ICAM1	SPI1
										LSP1	SPI1
										CHI3L1	SPI1
										CSF3R	SPI1
										IL1RN	SPI1
										CDKN1A	SREBF1
										HMOX1	SREBF1
										LDLR	SREBF1
										LDLR	SREBF2
										SOCS3	STAT1
										ICAM1	STAT1
										CDKN1A	STAT1
										TP53	STAT1
										TIMP1	STAT1
										ISG20	STAT1
										IRF1	STAT1
										CXCL10	STAT1
										CSF1	STAT1
										GBP2	STAT1
										A2M	STAT1
										FCGR3A	STAT1
										MSR1	STAT2
										IRF1	STAT2
										DES	STAT2
										A2M	STAT3
										IRF1	STAT3
										CDKN1A	STAT3
										VIM	STAT3
										CHI3L1	STAT3
										SOCS3	STAT3
										HMOX1	STAT3
										FGG	STAT3
										BCL3	STAT3
										BIRC3	STAT3
										TIMP1	STAT3
										MYC	STAT3
										FGA	STAT3
										RAD51	STAT5A
										KRT17	STAT5A
										A2M	STAT5A
										RGS16	STAT5A
										SOCS3	STAT5A
										A2M	STAT5B
										KRT17	STAT5B
										RAD51	STAT5B
										RGS16	STAT5B
										SOCS3	STAT5B
										IL1R1	STAT6
										CYP24A1	TBP
										PMF1	TBP
										H2AFX	TBP
										DES	TBP
										SERPINE1	TBP
										CSF1	TBP
										TAGLN	TCF7
										MAP3K6	TCF7L2
										CD44	TCF7L2
										TAGLN	TCF7L2
										EDN1	TCF7L2
										MYBL2	TCF7L2
										ENC1	TCF7L2
										VIM	TCF7L2
										MYC	TCF7L2
										PTTG1	TCF7L2
										TPM1	TEAD1
										CHRNB1	TEF
										POLA1	TFAP2A
										HMOX1	TFAP2A
										TIMP1	TFAP2A
										PLAUR	TFAP2A
										B4GALT5	TFAP2A
										CCNB1	TFAP2A
										FBLN1	TFAP2A
										POLD2	TFAP2A
										NRAS	TFAP2A
										CDKN1A	TFAP2A
										MYC	TFAP2A
										KRT14	TFAP2A
										CSF1	TFAP2A
										PLAUR	TFAP2B
										PLAUR	TFAP2C
										E2F1	THRA
										E2F1	THRB
										UPP1	TP53
										PCNA	TP53
										BCL3	TP53
										BRCA1	TP53
										MYC	TP53
										POLD1	TP53
										BAK1	TP53
										RAD51	TP53
										DNMT1	TP53
										TP53	TP53
										PLK1	TP53
										CDKN1A	TP53
										PTTG1	TP53
										ABCB1B	TP53
										CHEK1	TP53
										EPHA2	TP53
										EZH2	TP53
										RUNX1	TRPS1
										B4GALT5	USF1
										TP53	USF1
										FGA	USF1
										TGFB1	USF1
										SERPINE1	USF1
										CHI3L1	USF1
										MYH9	USF1
										HMOX1	USF1
										CSF1	USF1
										CTSD	USF1
										FGG	USF1
										S100A6	USF1
										CAD	USF1
										TGFB2	USF1
										CCNB1	USF1
										BRCA2	USF1
										POLA2	USF1
										CTSD	USF2
										BRCA2	USF2
										HMOX1	USF2
										CAD	USF2
										SERPINE1	USF2
										CCNB1	USF2
										B4GALT5	USF2
										TP53	USF2
										FGA	USF2
										BRCA1	USF2
										TGFB1	USF2
										TGFB2	USF2
										POLA2	USF2
										MYH9	USF2
										PMF1	VDR
										CYP24A1	VDR
										CSF1	WT1
										TP53	WT1
										TRPV6	WT1
										RGS16	YY1
										MYC	YY1
										LDLR	YY1
										CDC6	YY1
										TP53	YY1
										CDC6	ZBTB16
										CCNA2	ZBTB16
										VIM	ZNF148
										ITGAM	ZNF148
										DOWN genes
										Gene Name	TF	Regulation
										SLC22A2	AR
										OAT	AR
										IGFBP5	AR
										CYP1A1	ARNT
										PTGS2	ATF1
										NT5E	ATF1
										UGT8	ATF1
										NT5E	ATF2
										PTGS2	ATF2
										GCLC	ATF3
										PTGS2	ATF4
										ESR1	BRCA1
										SLC2A4	CEBPA
										PTGS2	CEBPA
										IGF1	CEBPA
										LPL	CEBPA
										HNF4A	CEBPA
										C1QTNF3	CEBPB
										PTGS2	CEBPB
										IGF1	CEBPB
										PTGS2	CEBPD
										IGF1	CEBPD
										UGT8	CREB1
										PPARA	CREB1
										PTGS2	CREB1
										PAH	CREB1
										NT5E	CTNNB1
										CXCL12	CTNNB1
										PCSK6	CTNNB1
										PTGS2	CTNNB1
										MME	CTNNB1
										BMP4	CTNNB1
										AR	CTNNB1
										EDN3	CTNNB1
										IGF1	CTNNB1
										TNFRSF11B	CTNNB1
										PCSK6	E2F1
										AR	E2F1
										PCSK6	E2F2
										PCSK6	E2F3
										CXCL12	EBF1
										SLC2A4	EBF1
										AR	EGR1
										CAT	EGR1
										GJB1	EGR2
										CRYZ	ESR1
										NR0B2	ESR1
										CALB1	ESR1
										CXCL12	ESR1
										FOLH1	ETS1
										BMP4	ETS1
										GRPR	ETS1
										ANPEP	ETS1
										ANPEP	ETS2
										PTGS2	ETV4
										SLC9A3	ETV4
										DDC	FEV
										IGFBP3	FLI1
										DDC	FOXA2
										HNF4A	FOXA2
										PROC	FOXM1
										PPARGC1A	FOXO1
										PKLR	FOXO1
										ACADSB	FOXO1
										CNR1	FOXO1
										BMP4	FOXO1
										LPL	FOXO1
										ESR1	FOXO3
										PINK1	FOXO3
										BMP4	FOXO3
										PPARGC1A	FOXO3
										PPARGC1A	FOXO4
										HSD17B1	GATA2
										HSD17B1	GATA3
										HNF4A	GATA6
										SLC7A12	GLI1
										FMO1	GLI1
										ID4	GLI1
										FA2H	GLI1
										TST	GLI1
										TGFBI	GLI2
										BLVRA	GLI2
										IGFBP3	GLI2
										TFF3	HIF1A
										PKLR	HIF1A
										HNF4A	HNF1A
										GJB1	HNF1A
										PAH	HNF1A
										IGF1	HNF1A
										PROC	HNF1A
										GC	HNF1A
										CYP2E1	HNF1A
										DDC	HNF1A
										SLC22A8	HNF1B
										PRODH2	HNF4A
										HNF4A	HNF4A
										ACMSD	HNF4A
										PPARA	HNF4A
										AGT	HNF4A
										PKLR	HNF4A
										FMO1	HNF4A
										GJB1	HNF4A
										ACADM	HNF4A
										NR0B2	HNF4A
										TNFRSF11B	HOXC8
										TNFRSF11B	JUN
										PAH	JUN
										SERPINF2	JUN
										NR0B2	JUN
										PPARA	JUN
										PTGS2	JUN
										SLC2A4	KLF15
										CYP1A1	KLF16
										NT5E	LEF1
										AR	LEF1
										PTH1R	MAZ
										SLC2A4	MEF2A
										MCCC2	MYC
										KHK	MYC
										PDE4C	MYC
										FAH	MYC
										BCKDHA	MYC
										ACPP	MYC
										ACADM	MYC
										AKR7A2	MYC
										ALDH9A1	MYC
										SLC39A8	MYC
										GC	MYC
										PTGS2	NFATC1
										FOLH1	NFATC1
										PTGS2	NFATC2
										NQO2	NFE2L2
										GCLC	NFE2L2
										SLC2A4	NFIA
										GJB1	NFIA
										RGN	NFIA
										PKLR	NFIA
										SLC9A3	NFIC
										PROC	NFIC
										SLC2A4	NFIC
										IGFBP5	NFIC
										AR	NFIC
										PAH	NFIC
										FBP1	NFKB1
										PTGS2	NFKB1
										AR	NFKB1
										LPL	NFYA
										TNFRSF11B	NOTCH1
										FBP1	NR1H2
										FBP1	NR1H3
										NR0B2	NR1H4
										ACADM	NR2F1
										AGT	NR2F1
										ACADM	NR2F2
										PKLR	NR2F2
										HNF4A	NR2F2
										NR0B2	NR5A1
										PRLR	NR5A1
										HNF4A	ONECUT1
										BMP4	PAX3
										TFF3	PAX6
										THRB	POU1F1
										SLC9A3	POU1F1
										LPL	POU1F1
										GCM1	POU1F1
										THRB	POU2F2
										DDC	POU5F1
										FABP3	PPARA
										LPL	PPARA
										PANK1	PPARA
										LPL	PPARD
										LPL	PPARG
										PTGS2	PPARG
										C1QTNF3	PPARG
										PPARGC1A	PPARG
										ESR1	PPARG
										RARRES1	RARA
										HNF4A	RARA
										AR	RARA
										PTGS2	RARB
										TNFRSF11B	RBPJ
										GAMT	RBPJ
										HNF4A	RBPJ
										PTGS2	REL
										PPARA	RELA
										PTGS2	RELA
										AR	RELA
										CYP1A1	REST
										CALB1	REST
										CYP2E1	REST
										ESR1	RUNX2
										PTGS2	RUNX2
										TNFRSF11B	SMAD1
										TNFRSF11B	SMAD2
										HNF4A	SMAD3
										GCLC	SMAD3
										TNFRSF11B	SMAD3
										TNFRSF11B	SMAD4
										HNF4A	SMAD4
										GJB1	SOX10
										RGN	SP1
										SLC2A4	SP1
										UGT8	SP1
										MACROD1	SP1
										ESR1	SP1
										GJB1	SP1
										FBP1	SP1
										MME	SP1
										PROC	SP1
										HNF4A	SP1
										HSD17B1	SP1
										IGFBP3	SP1
										CYP1A1	SP1
										PAPSS2	SP1
										PRLR	SP1
										AGT	SP1
										ABCC8	SP1
										AR	SP1
										CAT	SP1
										PKLR	SP1
										ACACB	SP1
										PAPSS2	SP2
										C1QTNF3	SP3
										HSD17B1	SP3
										IGFBP3	SP3
										GJB1	SP3
										GCGR	SP3
										SLC9A3	SP3
										CYP1A1	SP3
										UGT8	SP3
										PRLR	SP3
										CSF2RB	SPI1
										IL12RB1	SPI1
										PTGS2	SPI1
										SLC2A4	SREBF1
										NR0B2	SREBF1
										PTGS2	SREBF1
										PKLR	SREBF1
										PTGS2	SREBF2
										IGF1	STAT2
										EHHADH	STAT3
										IGF1	STAT5A
										ESR1	STAT5A
										PRLR	STAT5A
										PRLR	STAT5B
										ESR1	STAT5B
										IGF1	STAT5B
										NR0B2	TBP
										LPL	TBP
										NT5E	TCF7
										TNFRSF11B	TCF7L2
										HSD17B1	TFAP2A
										RGN	TFAP2A
										NT5E	TFAP2A
										PTGS2	TFAP2A
										IGFBP5	TFAP2A
										IGFBP3	TFAP2A
										ESR1	TFAP2C
										IGFBP3	TP53
										PKLR	USF1
										PTGS2	USF1
										GCGR	USF1
										CYP1A1	USF1
										FBP1	USF1
										FBP1	USF2
										GCGR	USF2
										PKLR	USF2
										CBS	USF2
										TFF3	USF2
										PTGS2	USF2
										IGFBP3	VDR
										CAT	WT1
										GJB1	YY1

## Sheet: TF-VPA-120H
regulated TFs										UP genes
Transcription Factor	P.value	E.value	Q.value	FDR control (B-H)	Intersection	Target genes	Random Control(%)			Gene Name	TF	Regulation
CEBPG	0.00103	0.00103	0.00206	0.05	1	7	0			LOX	CEBPG
										DOWN genes
										Gene Name	TF	Regulation
